# Supplementary material for: Crystal structure of 4,4′-(disulfanedi­yl)dipyridinium chloride triiodide
Source: Acta Crystallogr E Crystallogr Commun. 2024 May 21;80(Pt 6):641–4. doi: 10.1107/S2056989024004213 (PMC11151313; doi:10.1107/S2056989024004213)
Supplement: Supplementary file 1 [file e-80-00641-sup1.cif]

##############################################################################
#                                                                            #
# This CIF contains the data in a paper accepted for publication in          #
# Acta Crystallographica Section E. It conforms to the requirements of       #
# Notes for Authors for Acta Crystallographica Section E, and has been       #
# peer reviewed under the auspices of the IUCr Commission on Journals.       #
#                                                                            #
# Full details of the Crystallographic Information File format               #
# are given in the paper "The Crystallographic Information File (CIF):       #
# a New Standard Archive File for Crystallography" by S. R. Hall, F. H.      #
# Allen and I. D. Brown [Acta Cryst. (1991), A47, 655-685].                  #
#                                                                            #
# The current version of the core CIF dictionary is obtainable from          #
# ftp://ftp.iucr.org/pub/cif_core.dic.                                       #
#                                                                            #
# Software is freely available for graphical display of the structure(s)     #
# in this CIF. For information consult the CIF software page                 #
# http://www.iucr.org/resources/cif/software.                                #
#                                                                            #
# This file may be used for bona fide research purposes within the           #
# scientific community so long as proper attribution is given to the journal # 
# article from which it was obtained.                                        #
#                                                                            #
##############################################################################
data_I
_audit_creation_method
;
Olex2 1.5
(compiled 2023.08.24 svn.re1ec1418 for OlexSys, GUI svn.r6817)
;
_journal_date_recd_electronic     2024-03-20
_journal_date_accepted     2024-05-07
_journal_name_full     'Acta Crystallographica, Section E'
_journal_year     2024
_journal_volume     80
_journal_issue      1
_journal_page_first     0
_journal_page_last     0
_journal_paper_category     GO
_journal_paper_doi     10.1107/S2056989024004213
_journal_coeditor_code     EE2006
_publ_contact_author_name     'Enrico Podda, Massimiliano Arca'
_publ_contact_author_address     enrico.podda@unica.it;marca@unica.it
_publ_contact_author_email     'enrico.podda@unica.it;marca@unica.it'
_publ_section_title
;
Crystal structure of 4,4'-(disulfanediyl)dipyridinium chloride triiodide
;
_publ_section_title_footnote     .
loop_
    _publ_author_name
    _publ_author_footnote
    _publ_author_address
    'Podda, Enrico' .
;
Centro Servizi di Ateneo per la Ricerca (CeSAR),
Universit\`a degli Studi di Cagliari, S.S. 554 bivio Sestu, Monserrato,
09042 Cagliari,
Italy
;
    'Aragoni, M. Carla' .
;
Dipartimento di Scienze Chimiche e Geologiche,
Universit\`a degli Studi di Cagliari, S.S. 554 bivio Sestu, Monserrato,
09042 Cagliari,
Italy
;
    'Caltagirone, Claudia' .
;
Dipartimento di Scienze Chimiche e Geologiche,
Universit\`a degli Studi di Cagliari, S.S. 554 bivio Sestu, Monserrato,
09042 Cagliari,
Italy
;
    'De Filippo, Greta' .
;
Dipartimento di Scienze Chimiche e Geologiche,
Universit\`a degli Studi di Cagliari, S.S. 554 bivio Sestu, Monserrato,
09042 Cagliari,
Italy
;
    'Garau, Alessandra' .
;
Dipartimento di Scienze Chimiche e Geologiche,
Universit\`a degli Studi di Cagliari, S.S. 554 bivio Sestu, Monserrato,
09042 Cagliari,
Italy
;
    'Lippolis, Vito' .
;
Dipartimento di Scienze Chimiche e Geologiche,
Universit\`a degli Studi di Cagliari, S.S. 554 bivio Sestu, Monserrato,
09042 Cagliari,
Italy
;
    'Mancini, Annalisa' .
;
Dipartimento di Scienze Chimiche e Geologiche,
Universit\`a degli Studi di Cagliari, S.S. 554 bivio Sestu, Monserrato,
09042 Cagliari,
Italy
;
    'Pintus, Anna' .
;
Dipartimento di Scienze Chimiche e Geologiche,
Universit\`a degli Studi di Cagliari, S.S. 554 bivio Sestu, Monserrato,
09042 Cagliari,
Italy
;
    'Orton, James B.' .
;
UK National Crystallography Service, School of Chemistry,
Faculty of Engineering and Physical Sciences, University of Southampton,
Southampton SO17 1BJ, United Kingdom
;
    'Coles, Simon J.' .
;
UK National Crystallography Service, School of Chemistry,
Faculty of Engineering and Physical Sciences, University of Southampton,
Southampton SO17 1BJ, United Kingdom
;
    'Arca, Massimiliano' .
;
Dipartimento di Scienze Chimiche e Geologiche,
Universit\`a degli Studi di Cagliari, S.S. 554 bivio Sestu, Monserrato,
09042 Cagliari,
Italy
;
_publ_section_synopsis
;
4,4'-Disulfanediyldipyridinium chloride triiodide (<b>1</b>) was synthesized.
The structural characterization of <b>1</b> by SC-XRD analysis was supported
by elemental analysis, FT--IR, and FT--Raman spectroscopic measurements.
;
_chemical_name_systematic
;
4,4'-(Disulfanediyl)dipyridinium chloride triiodide
;
_chemical_name_common     ?
_chemical_formula_moiety     'C10 H10 N2 S2 2+, Cl -, I3 -'
_chemical_formula_sum     'C10 H10 Cl I3 N2 S2'
_chemical_formula_iupac     'C10 H10 N2 S2 2+, Cl -, I3 -'
_chemical_formula_weight     638.47
_chemical_melting_point     ?
_space_group_crystal_system     monoclinic
_space_group_name_H-M_alt     'P 1 21/c 1'
_space_group_name_Hall     '-P 2ybc'
loop_
    _space_group_symop_operation_xyz
    'x, y, z'
    '-x, y+1/2, -z+1/2'
    '-x, -y, -z'
    'x, -y-1/2, z-1/2'
_cell_length_a     12.9631(11)
_cell_length_b     11.3802(5)
_cell_length_c     13.1675(11)
_cell_angle_alpha     90
_cell_angle_beta     117.624(6)
_cell_angle_gamma     90
_cell_volume     1721.1(2)
_cell_formula_units_Z     4
_cell_measurement_reflns_used     17448
_cell_measurement_theta_min     2.91
_cell_measurement_theta_max     27.48
_cell_measurement_temperature     120(2)
_exptl_crystal_description     cut-plate
_exptl_crystal_colour     brown
_exptl_crystal_size_max     0.32
_exptl_crystal_size_mid     0.22
_exptl_crystal_size_min     0.06
_exptl_crystal_density_diffrn     2.464
_exptl_crystal_density_meas     ?
_exptl_crystal_density_method     ?
_exptl_crystal_F_000     1168
_exptl_absorpt_coefficient_mu     5.832
_exptl_absorpt_correction_type     multi-scan
_exptl_absorpt_process_details
;
(SADABS; Krause <i>et al.</i>,  2015)
;
_exptl_absorpt_correction_T_min     0.632112
_exptl_absorpt_correction_T_max     1.000
_diffrn_ambient_temperature     120(2)
_diffrn_source     ?
_diffrn_radiation_type     MoK\a
_diffrn_radiation_wavelength     0.71073
_diffrn_measurement_device_type
                                 'Bruker-Nonius 95mm CCD camera on \k-goniostat'
_diffrn_measurement_device     'Bruker-Nonius 95mm CCD camera on \k-goniostat'
_diffrn_measurement_method     '\f & \w scans'
_diffrn_measurement_specimen_support     'glass fibre'
_diffrn_detector_area_resol_mean     9.091
_diffrn_reflns_number     16769
_diffrn_reflns_av_R_equivalents     0.0267
_diffrn_reflns_av_unetI/netI     0.0274
_diffrn_reflns_theta_min     3.098
_diffrn_reflns_theta_max     27.552
_diffrn_reflns_theta_full     25.242
_diffrn_measured_fraction_theta_max     0.996
_diffrn_measured_fraction_theta_full     0.998
_diffrn_reflns_limit_h_min     -16
_diffrn_reflns_limit_h_max     16
_diffrn_reflns_limit_k_min     -14
_diffrn_reflns_limit_k_max     14
_diffrn_reflns_limit_l_min     -16
_diffrn_reflns_limit_l_max     17
_refine_special_details     ?
_reflns_number_total     3959
_reflns_number_gt     3621
_reflns_threshold_expression     'I > 2\s(I)'
_refine_ls_structure_factor_coef     Fsqd
_refine_ls_matrix_type     full
_refine_ls_R_factor_all     0.0259
_refine_ls_R_factor_gt     0.0220
_refine_ls_wR_factor_gt     0.0451
_refine_ls_wR_factor_ref     0.0463
_refine_ls_goodness_of_fit_ref     1.134
_refine_ls_restrained_S_all     1.134
_refine_ls_number_reflns     3959
_refine_ls_number_parameters     170
_refine_ls_number_restraints     0
_refine_ls_hydrogen_treatment     mixed
_refine_ls_weighting_scheme     calc
_refine_ls_weighting_details
              'w=1/[\s^2^(Fo^2^)+(0.0127P)^2^+2.0409P] where P=(Fo^2^+2Fc^2^)/3'
_atom_sites_solution_hydrogens     mixed
_atom_sites_solution_primary     dual
_atom_sites_solution_secondary     ?
_refine_ls_shift/su_max     0.003
_refine_ls_shift/su_mean     0.000
_refine_diff_density_max     0.740
_refine_diff_density_min     -0.798
_refine_ls_extinction_method
;
<i>SHELXL2018/3</i> (Sheldrick, 2015b)
;
_refine_ls_extinction_coef     0.00091(7)
_refine_ls_extinction_expression
                                  'Fc^*^=kFc[1+0.001xFc^2^\l^3^/sin(2\q)]^-1/4^'
loop_
    _atom_type_symbol
    _atom_type_description
    _atom_type_scat_dispersion_real
    _atom_type_scat_dispersion_imag
    _atom_type_scat_source
    'C' 'C' 0.0033 0.0016
                         'International Tables Vol C Tables 4.2.6.8 and 6.1.1.4'
    'H' 'H' 0.0000 0.0000
                         'International Tables Vol C Tables 4.2.6.8 and 6.1.1.4'
    'Cl' 'Cl' 0.1484 0.1585
                         'International Tables Vol C Tables 4.2.6.8 and 6.1.1.4'
    'I' 'I' -0.4742 1.8119
                         'International Tables Vol C Tables 4.2.6.8 and 6.1.1.4'
    'N' 'N' 0.0061 0.0033
                         'International Tables Vol C Tables 4.2.6.8 and 6.1.1.4'
    'S' 'S' 0.1246 0.1234
                         'International Tables Vol C Tables 4.2.6.8 and 6.1.1.4'
_computing_data_collection
;
COLLECT (Hooft, 1998)
;
_computing_cell_refinement
;
DENZO (Otwinowski & Minor, 1997) & COLLECT (Hooft, 1998)
;
_computing_data_reduction
;
DENZO (Otwinowski & Minor, 1997) & COLLECT (Hooft, 1998)
;
_computing_structure_solution
;
<i>SHELXT2018/2</i> (Sheldrick, 2015a)
;
_computing_structure_refinement
;
<i>SHELXL2018/3</i> (Sheldrick, 2015b)
;
_computing_molecular_graphics
;
Olex2 1.5 (Dolomanov <i>et al.</i>,  2009)
;
_computing_publication_material
;
Olex2 1.5 (Dolomanov <i>et al.</i>,  2009)
;
loop_
    _atom_site_type_symbol
    _atom_site_label
    _atom_site_fract_x
    _atom_site_fract_y
    _atom_site_fract_z
    _atom_site_U_iso_or_equiv
    _atom_site_adp_type
    _atom_site_calc_flag
    _atom_site_occupancy
    _atom_site_disorder_assembly
    _atom_site_disorder_group
    I I1 0.67827(2) 1.09634(2) 0.41894(2) 0.01952(7) Uani d 1 . .
    I I2 0.91260(2) 1.16703(2) 0.50892(2) 0.01704(6) Uani d 1 . .
    I I3 1.16454(2) 1.24311(2) 0.59403(2) 0.01907(7) Uani d 1 . .
    Cl Cl1 0.39992(6) 0.98349(6) 0.32707(6) 0.01852(15) Uani d 1 . .
    S S2 0.78491(6) 0.37523(6) 0.66898(6) 0.01882(16) Uani d 1 . .
    S S1 0.68199(6) 0.41735(6) 0.50222(6) 0.01885(16) Uani d 1 . .
    N N2 1.1441(2) 0.4996(2) 0.7561(2) 0.0192(5) Uani d 1 . .
    H H2 1.211(3) 0.515(3) 0.773(3) 0.023 Uiso d 1 . .
    N N1 0.5417(2) 0.7795(2) 0.4871(2) 0.0199(5) Uani d 1 . .
    H H1 0.516(3) 0.847(3) 0.477(3) 0.024 Uiso d 1 . .
    C C6 0.9235(2) 0.4272(2) 0.6967(2) 0.0158(6) Uani d 1 . .
    C C7 1.0175(3) 0.3800(3) 0.7912(2) 0.0177(6) Uani d 1 . .
    H H7 1.005658 0.321243 0.836033 0.021 Uiso calc 1 . .
    C C8 1.1276(3) 0.4183(3) 0.8198(2) 0.0184(6) Uani d 1 . .
    H H8 1.192339 0.386896 0.885121 0.022 Uiso calc 1 . .
    C C10 0.9433(3) 0.5117(3) 0.6312(3) 0.0218(6) Uani d 1 . .
    H H10 0.880332 0.545123 0.565665 0.026 Uiso calc 1 . .
    C C9 1.0561(3) 0.5457(3) 0.6637(3) 0.0221(6) Uani d 1 . .
    H H9 1.071345 0.602813 0.619735 0.027 Uiso calc 1 . .
    C C1 0.6298(2) 0.5595(2) 0.5052(2) 0.0152(6) Uani d 1 . .
    C C5 0.5599(3) 0.6079(3) 0.3976(3) 0.0198(6) Uani d 1 . .
    H H5 0.542253 0.564513 0.329894 0.024 Uiso calc 1 . .
    C C2 0.6521(2) 0.6235(3) 0.6030(2) 0.0180(6) Uani d 1 . .
    H H2A 0.698461 0.591158 0.676964 0.022 Uiso calc 1 . .
    C C3 0.6063(3) 0.7340(3) 0.5911(3) 0.0223(7) Uani d 1 . .
    H H3 0.620692 0.778684 0.657258 0.027 Uiso calc 1 . .
    C C4 0.5170(3) 0.7196(3) 0.3912(3) 0.0209(6) Uani d 1 . .
    H H4 0.469740 0.754210 0.318565 0.025 Uiso calc 1 . .
loop_
    _atom_site_aniso_label
    _atom_site_aniso_U_11
    _atom_site_aniso_U_22
    _atom_site_aniso_U_33
    _atom_site_aniso_U_12
    _atom_site_aniso_U_13
    _atom_site_aniso_U_23
    I1 0.01655(11) 0.02240(11) 0.02038(11) 0.00155(7) 0.00921(9) 0.00205(8)
    I2 0.01911(11) 0.01738(10) 0.01659(11) 0.00135(7) 0.00995(8) 0.00154(7)
    I3 0.01743(11) 0.02150(11) 0.01500(11) -0.00096(7) 0.00473(8) -0.00102(7)
    Cl1 0.0157(3) 0.0192(3) 0.0216(4) 0.0040(3) 0.0095(3) 0.0045(3)
    S2 0.0134(4) 0.0209(3) 0.0225(4) 0.0021(3) 0.0086(3) 0.0052(3)
    S1 0.0150(4) 0.0173(3) 0.0196(4) 0.0037(3) 0.0042(3) -0.0033(3)
    N2 0.0117(12) 0.0193(12) 0.0274(14) -0.0021(10) 0.0098(11) -0.0063(11)
    N1 0.0167(13) 0.0164(12) 0.0264(14) 0.0037(10) 0.0099(11) 0.0005(11)
    C6 0.0150(14) 0.0162(13) 0.0173(14) 0.0015(11) 0.0083(12) -0.0029(11)
    C7 0.0193(15) 0.0203(14) 0.0148(14) 0.0041(12) 0.0091(12) 0.0013(12)
    C8 0.0148(15) 0.0221(14) 0.0165(14) 0.0033(11) 0.0056(12) -0.0029(12)
    C10 0.0186(16) 0.0207(15) 0.0225(15) 0.0042(12) 0.0064(13) 0.0084(12)
    C9 0.0205(16) 0.0199(14) 0.0282(17) -0.0015(12) 0.0131(14) 0.0028(13)
    C1 0.0084(13) 0.0163(13) 0.0187(14) -0.0010(10) 0.0043(11) -0.0023(11)
    C5 0.0175(15) 0.0221(15) 0.0177(15) 0.0029(12) 0.0064(12) -0.0027(12)
    C2 0.0153(15) 0.0191(14) 0.0147(14) 0.0007(11) 0.0027(12) 0.0000(12)
    C3 0.0200(16) 0.0199(14) 0.0229(16) -0.0006(12) 0.0065(13) -0.0079(13)
    C4 0.0194(16) 0.0228(15) 0.0207(15) 0.0036(12) 0.0094(13) 0.0043(13)
_geom_special_details
;
 All esds (except the esd in the dihedral angle between two l.s. planes)
 are estimated using the full covariance matrix.  The cell esds are taken
 into account individually in the estimation of esds in distances, angles
 and torsion angles; correlations between esds in cell parameters are only
 used when they are defined by crystal symmetry.  An approximate (isotropic)
 treatment of cell esds is used for estimating esds involving l.s. planes.
;
loop_
    _geom_bond_atom_site_label_1
    _geom_bond_atom_site_label_2
    _geom_bond_site_symmetry_2
    _geom_bond_distance
    _geom_bond_publ_flag
    I1 I2 . 2.8180(4) ?
    I2 I3 . 3.0459(4) ?
    S2 S1 . 2.0285(11) ?
    S2 C6 . 1.762(3) ?
    S1 C1 . 1.762(3) ?
    N2 H2 . 0.81(3) ?
    N2 C8 . 1.331(4) ?
    N2 C9 . 1.330(4) ?
    N1 H1 . 0.82(3) ?
    N1 C3 . 1.334(4) ?
    N1 C4 . 1.337(4) ?
    C6 C7 . 1.384(4) ?
    C6 C10 . 1.393(4) ?
    C7 H7 . 0.9500 ?
    C7 C8 . 1.368(4) ?
    C8 H8 . 0.9500 ?
    C10 H10 . 0.9500 ?
    C10 C9 . 1.375(4) ?
    C9 H9 . 0.9500 ?
    C1 C5 . 1.394(4) ?
    C1 C2 . 1.387(4) ?
    C5 H5 . 0.9500 ?
    C5 C4 . 1.374(4) ?
    C2 H2A . 0.9500 ?
    C2 C3 . 1.368(4) ?
    C3 H3 . 0.9500 ?
    C4 H4 . 0.9500 ?
loop_
    _geom_angle_atom_site_label_1
    _geom_angle_atom_site_label_2
    _geom_angle_atom_site_label_3
    _geom_angle_site_symmetry_1
    _geom_angle_site_symmetry_3
    _geom_angle
    _geom_angle_publ_flag
    I1 I2 I3 . . 177.129(8) ?
    C6 S2 S1 . . 103.93(10) ?
    C1 S1 S2 . . 105.03(10) ?
    C8 N2 H2 . . 116(2) ?
    C9 N2 H2 . . 122(2) ?
    C9 N2 C8 . . 122.0(3) ?
    C3 N1 H1 . . 123(2) ?
    C3 N1 C4 . . 122.1(3) ?
    C4 N1 H1 . . 115(2) ?
    C7 C6 S2 . . 116.4(2) ?
    C7 C6 C10 . . 119.1(3) ?
    C10 C6 S2 . . 124.5(2) ?
    C6 C7 H7 . . 120.2 ?
    C8 C7 C6 . . 119.6(3) ?
    C8 C7 H7 . . 120.2 ?
    N2 C8 C7 . . 120.0(3) ?
    N2 C8 H8 . . 120.0 ?
    C7 C8 H8 . . 120.0 ?
    C6 C10 H10 . . 120.8 ?
    C9 C10 C6 . . 118.4(3) ?
    C9 C10 H10 . . 120.8 ?
    N2 C9 C10 . . 120.7(3) ?
    N2 C9 H9 . . 119.6 ?
    C10 C9 H9 . . 119.6 ?
    C5 C1 S1 . . 114.5(2) ?
    C2 C1 S1 . . 125.9(2) ?
    C2 C1 C5 . . 119.6(3) ?
    C1 C5 H5 . . 120.6 ?
    C4 C5 C1 . . 118.8(3) ?
    C4 C5 H5 . . 120.6 ?
    C1 C2 H2A . . 120.6 ?
    C3 C2 C1 . . 118.9(3) ?
    C3 C2 H2A . . 120.6 ?
    N1 C3 C2 . . 120.5(3) ?
    N1 C3 H3 . . 119.8 ?
    C2 C3 H3 . . 119.8 ?
    N1 C4 C5 . . 120.1(3) ?
    N1 C4 H4 . . 120.0 ?
    C5 C4 H4 . . 120.0 ?
loop_
    _geom_torsion_atom_site_label_1
    _geom_torsion_atom_site_label_2
    _geom_torsion_atom_site_label_3
    _geom_torsion_atom_site_label_4
    _geom_torsion_site_symmetry_1
    _geom_torsion_site_symmetry_2
    _geom_torsion_site_symmetry_3
    _geom_torsion_site_symmetry_4
    _geom_torsion
    _geom_torsion_publ_flag
    S2 S1 C1 C5 . . . . 177.6(2) ?
    S2 S1 C1 C2 . . . . -2.7(3) ?
    S2 C6 C7 C8 . . . . -178.3(2) ?
    S2 C6 C10 C9 . . . . 178.9(2) ?
    S1 S2 C6 C7 . . . . -160.8(2) ?
    S1 S2 C6 C10 . . . . 19.9(3) ?
    S1 C1 C5 C4 . . . . -178.7(2) ?
    S1 C1 C2 C3 . . . . 179.1(2) ?
    C6 C7 C8 N2 . . . . -0.8(4) ?
    C6 C10 C9 N2 . . . . -0.5(4) ?
    C7 C6 C10 C9 . . . . -0.4(4) ?
    C8 N2 C9 C10 . . . . 0.9(4) ?
    C10 C6 C7 C8 . . . . 1.1(4) ?
    C9 N2 C8 C7 . . . . -0.2(4) ?
    C1 C5 C4 N1 . . . . -0.5(4) ?
    C1 C2 C3 N1 . . . . -0.2(4) ?
    C5 C1 C2 C3 . . . . -1.2(4) ?
    C2 C1 C5 C4 . . . . 1.5(4) ?
    C3 N1 C4 C5 . . . . -0.9(5) ?
    C4 N1 C3 C2 . . . . 1.3(5) ?
_shelx_space_group_comment
;
The symmetry employed for this shelxl refinement is uniquely defined
by the following loop, which should always be used as a source of
symmetry information in preference to the above space-group names.
They are only intended as comments.
;
_shelx_estimated_absorpt_T_min     0.257
_shelx_estimated_absorpt_T_max     0.721
_shelx_hkl_file
;
  -1   0  -1    1.70    0.30
   1   0   1    0.28    0.26
  -1   0   2 1887.32   70.05
   1   0  -2 1844.98   75.60
   1   0  -2 1822.11   76.01
   2   0  -1   -0.89    0.59
  -2   0   1   -0.88    0.62
  -2   0   1   -1.71    0.48
   2   0  -1   -2.21    0.43
   0   0   2  106.21   15.43
  -1  -1  -1   23.48    1.16
   1   1   1   24.11    1.10
  -1   1  -1   24.88    1.04
   1  -1   1   24.45    1.11
  -1   1  -1   23.36    1.15
   2   0   0  282.65   10.43
  -2   0   0  300.98   11.24
   1  -1  -2 1551.71   58.48
   1  -1  -2 1477.62   44.66
  -1   1   2 1517.51   44.36
   1   1  -2 1477.17   49.60
   1   1  -2 1416.17   65.83
  -1  -1   2 1427.51   51.34
   0   2   0  339.91   12.56
   0  -2   0  323.75   11.14
   2  -1  -1   74.99    3.29
  -2   1   1   64.89    3.35
  -2   1   1   72.82    3.75
   2   1  -1   69.20    2.85
  -2   0   2    3.21    0.63
   2   0  -2    2.72    0.55
   2   0  -2    3.75    0.62
   0  -1  -2  728.72   24.70
   0   1   2  759.80   30.01
   0   1  -2  687.85   26.64
   0  -1   2  705.86   33.76
  -2   1   0  126.51    5.25
  -2   1   0  123.49    4.42
   2  -1   0  123.78    5.54
   2  -1   0  108.03    4.58
  -2  -1   0  135.03    4.82
   2   1   0  126.03    5.05
   0  -2  -1 1005.72   35.10
   0   2   1 1041.61   33.24
   0   2  -1 1064.88   46.84
   0  -2   1  958.57   44.05
   0  -2   1 1074.78   56.36
  -1   2   0 1141.38   38.50
   1  -2   0 1165.79   42.50
   1  -2   0 1054.17   47.64
  -1   2   0 1146.76   48.40
  -1  -2   0 1007.26   41.97
   1   2   0 1109.30   39.92
  -1   2   1 1355.60   62.20
  -1   2   1 1456.90   57.86
   1  -2  -1 1401.26   50.83
   1  -2  -1 1320.93   54.30
   1   2  -1 1383.67   49.16
  -1  -2   1 1347.10   63.32
   2  -1  -2   30.31    1.69
  -2   1   2   31.02    1.75
   2  -1  -2   30.08    1.79
  -2   1   2   29.24    1.44
  -2  -1   2   32.82    1.45
   2   1  -2   30.66    1.39
   2   1  -2   30.05    1.38
  -1   0  -2  730.22   23.26
   1   0   2  730.28   23.54
  -2   0  -1   -0.93    0.65
   2   0   1    1.75    0.51
   1   2   1 1137.75   32.46
  -1  -2  -1 1172.33   39.89
   1  -2   1 1128.67   45.22
   1  -2   1 1169.10   47.48
  -1   2  -1 1119.66   40.99
  -1   2  -1 1127.31   45.07
  -1   0   3    5.04    0.66
   1  -2  -2 3098.28  134.15
  -1   2   2 3145.03  126.96
  -1   2   2 3087.34  100.95
   1  -2  -2 3055.20  107.47
   1   2  -2 2971.23  103.01
   2  -2  -1   86.82    6.91
  -2   2   1   80.50    6.19
  -2   2   1   81.38    6.09
   2  -2  -1   76.00    6.45
  -2  -2   1   75.84    2.60
   2   2  -1   77.11    2.74
  -3   0   1    0.15    0.84
  -3   0   1    0.64    0.83
   3   0  -1   -0.28    0.82
   3   0  -1    0.09    0.68
  -2   0   3    2.33    0.77
  -2   0   3    1.47    0.53
   2   0  -3    2.22    0.82
  -3   0   2    0.40    1.03
  -3   0   2   -1.52    0.94
   3   0  -2   -1.21    0.95
   3   0  -2   -0.76    0.98
   1   1   2  155.86    4.73
  -1  -1  -2  160.92    5.92
   1  -1   2  158.37    4.97
  -1   1  -2  155.56    5.19
   2   1   1   19.73    1.22
  -2  -1  -1   19.28    1.00
   2  -1   1   19.76    1.18
  -2   1  -1   19.43    1.25
   2  -1   1   19.02    1.22
   0  -2  -2 1884.56   61.98
   0   2   2 1894.79   61.52
   0  -2   2 1802.35   62.20
   0   2  -2 1831.16   75.50
   0  -2   2 1482.83   75.58
   1  -1  -3 5174.52  208.85
   1  -1  -3 5061.91  155.76
  -1   1   3 5118.59  129.29
  -1   1   3 5239.19  173.87
   1   1  -3 4966.32  153.54
  -1  -1   3 4668.41  150.36
  -2   2   0   12.20    0.98
  -2   2   0    9.57    0.97
   2  -2   0   10.82    0.91
   2  -2   0   12.80    1.05
  -2  -2   0    7.42    0.67
   2   2   0    8.48    0.92
   3  -1  -1  139.06    5.72
  -3   1   1  137.38    5.67
  -3   1   1  148.45    5.09
   3  -1  -1  137.96    6.43
   3   1  -1  139.68    6.03
  -3  -1   1  142.29    5.17
  -2   1   3  180.99    6.40
   2  -1  -3  183.18    7.21
  -2   1   3  175.21    5.61
   2  -1  -3  163.97    6.57
  -2  -1   3  155.17    5.59
   2   1  -3  156.29    5.40
  -2  -1   3  157.52    5.36
   2   1  -3  162.57    6.37
   2  -2  -2 2940.84  119.12
  -2   2   2 2830.76  106.97
  -2   2   2 2939.32  117.69
   2  -2  -2 2837.49  113.13
   2   2  -2 3253.52  126.66
  -2  -2   2 3062.49  102.18
   3  -1  -2 2103.58   82.48
   3  -1  -2 2106.41   86.68
  -3   1   2 2098.68   81.77
  -3   1   2 2043.34   68.90
   3   1  -2 2083.37   84.75
   3   1  -2 2031.00   79.57
  -3  -1   2 2126.16   89.14
   0   0   3    0.47    0.37
   0   0  -3    1.05    0.45
  -3   0   0   19.12    1.40
   3   0   0   15.09    1.13
   0   3   0   -0.22    7.40
   0  -3   0    4.08    9.85
   0  -3   0    2.43    6.51
  -3   0   3   -6.91    0.79
   3   0  -3   -8.35    0.75
   3   0  -3   -8.71    1.00
  -3   0   3   -8.24    1.02
   0  -1  -3  107.79    3.60
   0   1   3  114.77    3.59
   0  -1   3  115.99    3.18
   0   1  -3  111.19    5.74
   3  -1   0   86.94    3.98
  -3   1   0   92.37    3.50
  -3   1   0   93.02    3.63
   3  -1   0   89.62    3.87
  -3  -1   0   94.29    3.44
   3   1   0   97.08    4.01
   0   3   1 2177.91   73.89
   0  -3  -1 2136.22   73.13
   0  -3  -1 2147.23   73.82
   0  -3   1 2136.91   60.87
   0   3  -1 2151.76   80.38
   0  -3   1 2194.27   57.95
  -1   3   0 6685.78  209.70
   1  -3   0 6424.85  190.22
   1  -3   0 6590.86  223.03
  -1   3   0 6689.58  281.24
   1   3   0 6602.11  243.58
  -1  -3   0 6755.66  208.90
  -1   3   1 3816.49  150.13
  -1   3   1 3779.34  118.13
   1  -3  -1 3883.81  119.96
   1  -3  -1 3702.65  114.70
   1   3  -1 3870.44  148.87
  -1  -3   1 3944.79  104.19
  -3   1   3  528.67   17.75
  -3   1   3  516.99   16.56
   3  -1  -3  507.17   20.91
   3  -1  -3  513.45   20.84
   3   1  -3  561.99   39.10
   3   1  -3  512.63   19.55
  -3  -1   3  568.72   48.86
  -3  -1   3  526.67   19.63
  -1  -2  -2    0.72    0.76
   1   2   2    3.32    0.74
  -1   2  -2    2.97    0.44
  -1   2  -2    2.40    0.50
   1  -2   2    2.66    0.47
  -2  -2  -1  302.10    8.65
   2   2   1  299.19    8.60
  -2   2  -1  290.79    9.86
   2  -2   1  311.07   12.78
  -2   2  -1  303.41   12.11
   2  -2   1  306.91   12.76
   1  -2  -3 2807.76   89.75
  -1   2   3 2864.22   94.08
   1  -2  -3 2771.35  103.79
  -1   2   3 2833.09   78.15
  -1  -2   3 2823.06   73.74
   1   2  -3 2630.64   93.81
   3  -2  -1  723.35   26.80
  -3   2   1  711.47   24.76
  -3   2   1  742.71   35.51
   3  -2  -1  710.79   26.59
   3   2  -1  772.10   30.96
  -3  -2   1  763.63   21.38
  -2   2   3 5201.38  207.95
   2  -2  -3 5272.54  217.00
  -2   2   3 5631.90  229.72
   2  -2  -3 5522.10  219.75
   2   2  -3 5379.45  166.85
   2   2  -3 5250.51  177.72
  -3   2   2  572.60   21.39
   3  -2  -2  528.49   20.54
  -3   2   2  534.84   16.70
   3  -2  -2  568.94   21.04
  -3  -2   2  548.46   15.40
   3   2  -2  578.90   20.18
   2   0   2  120.69    4.47
  -2   0  -2  121.82    3.75
   1   3   1  345.12   12.62
  -1  -3  -1  310.91   11.05
   1  -3   1  327.22    9.93
  -1   3  -1  349.21   12.79
   1  -3   1  357.80   12.79
  -1   3  -1  333.28   11.40
  -2   0   4  517.73   17.86
   2   0  -4  503.11   20.71
   2   0  -4  520.64   19.54
  -2   0   4  525.07   25.96
  -1   3   2  475.88   15.80
   1  -3  -2  507.80   18.37
  -1   3   2  446.69   14.71
   1  -3  -2  472.97   14.04
  -1  -3   2  466.51   12.16
   1   3  -2  457.01   15.69
  -2   3   1   83.74    3.80
   2  -3  -1   89.38    3.81
   2  -3  -1   72.81    3.38
  -2   3   1   88.28    3.87
  -2  -3   1   76.53    2.98
   2   3  -1   77.32    3.90
  -1   0  -3   -0.49    2.05
   1   0   3   -2.81    0.95
  -2  -1  -2  186.11    5.66
   2   1   2  175.18    5.13
   2  -1   2  180.67    5.99
   2  -1   2  186.30    6.52
  -2   1  -2  194.26    6.24
  -4   0   2  958.09   27.55
   4   0  -2  946.86   39.31
   4   0  -2  964.55   36.11
  -4   0   2  914.39   35.90
   3   0   1    0.76    0.60
  -3   0  -1    1.20    1.03
   0  -2  -3  444.24   16.17
   0   2   3  461.67   13.56
   1   0  -4 1568.66   96.45
   0  -3  -2 3791.26  107.43
   0  -3  -2 3901.33  154.84
   0   3   2 3864.16  120.33
   0  -3   2 3636.45   91.40
   0   3  -2 3668.26  118.54
  -3   2   0 4164.81  143.38
   3  -2   0 4047.16  164.15
  -3   2   0 4126.24  139.70
   3  -2   0 4094.69  174.30
  -3  -2   0 4073.58  126.02
   3   2   0 4224.45  144.66
   2  -3   0    8.12    0.99
   2  -3   0    8.14    1.06
  -2   3   0    8.04    0.98
  -2   3   0    5.81    0.96
   2   3   0    8.19    1.34
  -2  -3   0    5.92    1.12
  -2   1   4 4128.19   92.69
  -2   1   4 4124.93  136.50
   2  -1  -4 4096.22  142.70
   2  -1  -4 4084.60  140.90
   2   1  -4 4035.13  170.87
  -2  -1   4 4051.05  181.47
  -2  -1   4 3807.40  154.32
   2   1  -4 4026.09  142.88
   4   0  -1    0.72    1.68
  -4   0   1    2.23    0.98
   4   0  -1    1.30    0.84
   2  -3  -2  356.55   11.98
  -2   3   2  374.80   13.37
  -2   3   2  355.05   12.19
   2  -3  -2  356.49   11.49
  -2  -3   2  360.38   14.76
   2   3  -2  347.96   12.15
  -1  -1  -3    3.49    0.67
   1   1   3    3.66    0.65
  -1   1  -3    5.53    0.53
   1  -1   3    3.90    0.58
   3   0  -4   56.11    2.89
  -3   0   4   54.61    2.46
   3   0  -4   50.67    2.52
  -3   0   4   50.05    2.75
   3  -2  -3    2.78    0.88
  -3   2   3    4.48    1.00
  -3   2   3    2.07    0.85
   3  -2  -3    2.64    0.97
   3   2  -3    2.24    0.58
   3   2  -3    1.95    0.84
  -3  -2   3    2.39    0.53
  -4   1   2 3113.48   87.23
   4  -1  -2 3083.92  121.69
  -4   1   2 3270.78  107.56
   4  -1  -2 3276.29  133.28
   4   1  -2 3127.86  126.79
   4   1  -2 3237.56  127.46
  -4  -1   2 3271.65  139.01
   3   1   1 1167.20   43.01
  -3  -1  -1 1191.82   33.98
  -3   1  -1 1143.00   32.45
   3  -1   1 1153.55   41.79
   3  -1   1 1149.21   40.27
   4   0  -3    0.75    0.68
  -4   0   3    0.10    0.84
   4   0  -3    2.25    0.98
  -4   0   3    0.96    0.74
   1  -1  -4 4064.12  125.54
  -1   1   4 4088.77  101.07
   1  -1  -4 3913.09  137.92
  -1  -1   4 4124.09  149.33
   1   1  -4 4032.16  174.76
   4  -1  -1   15.46    1.64
  -4   1   1    7.98    1.26
  -4   1   1   12.29    1.35
   4  -1  -1   11.75    1.34
  -4  -1   1    8.48    1.21
   4   1  -1   13.46    1.18
   3  -1  -4   52.38    2.95
   3  -1  -4   53.78    2.82
  -3   1   4   48.82    2.17
  -3   1   4   55.94    3.01
  -3  -1   4   49.08    2.43
   3   1  -4   48.64    2.17
  -3  -1   4   51.22    2.23
   3   1  -4   50.21    2.31
   4  -1  -3 1382.77   51.71
  -4   1   3 1475.21   43.43
  -4   1   3 1447.83   53.85
   4  -1  -3 1416.09   49.59
   4   1  -3 1444.45   51.21
  -4  -1   3 1438.73   41.15
  -4  -1   3 1386.28   48.23
   4   1  -3 1422.98   46.91
   0   0  -4   90.42    3.18
   0   0   4   89.68    2.77
   2   2   2  337.72   11.36
  -2  -2  -2  326.53    9.12
  -2   2  -2  347.12   11.52
  -2   2  -2  333.05   13.50
   2  -2   2  332.28   12.63
   2  -2   2  337.23   13.15
  -1  -3  -2 1761.57   60.03
   1   3   2 1735.76   73.04
   1  -3   2 1594.30   54.54
  -1   3  -2 1664.32   56.38
  -1   3  -2 1732.12   63.48
   2   3   1  506.85   15.02
  -2  -3  -1  507.28   16.14
   2  -3   1  505.57   20.23
  -2   3  -1  482.17   16.09
  -2   3  -1  500.97   18.00
   2  -3   1  513.55   15.39
   4   0   0 3552.43  144.22
  -4   0   0 3663.96  100.95
   4   0   0 3593.72  105.38
  -1   3   3  268.19    8.24
   1  -3  -3  286.85    8.16
   1  -3  -3  292.50   11.07
   1   3  -3  294.25   12.09
  -2   2   4 3696.94  113.03
  -2   2   4 3842.46  102.17
   2  -2  -4 3711.33  126.72
   2  -2  -4 3788.66  116.01
   2   2  -4 3624.62  128.26
   2   2  -4 3525.09  103.70
   0  -4   0   97.00    4.08
   0   4   0   95.34    4.57
   0  -4   0  100.20    3.95
  -3   3   1    7.19    1.24
   3  -3  -1    8.70    1.43
  -3   3   1    7.12    1.08
   3  -3  -1    6.56    1.17
   3   3  -1    7.80    1.86
  -3  -3   1    8.96    1.07
  -2   3   3   18.25    1.51
   2  -3  -3   23.45    1.39
   2  -3  -3   18.30    1.40
  -2   3   3   23.45    1.78
   2   3  -3   20.18    1.22
  -2  -3   3   19.46    1.07
   0   1   4  108.02    3.47
   0  -1  -4  111.26    3.48
   0   1  -4  105.25    4.24
   0  -1   4  103.02    2.35
   0   1  -4  107.30    3.80
   1   2   3   26.80    1.85
  -1  -2  -3   23.89    1.45
  -1   2  -3   27.66    1.17
   1  -2   3   26.64    1.12
   3  -3  -2   19.56    1.48
  -3   3   2   19.10    1.67
  -3   3   2   21.33    1.70
   3  -3  -2   19.30    1.63
   3   3  -2   22.00    1.51
  -3  -3   2   19.20    1.93
   4  -2  -2 4006.55  153.84
   4  -2  -2 4005.63  140.87
  -4   2   2 3996.73  163.06
  -4   2   2 3970.91  121.16
   4   2  -2 3921.29  128.53
  -4  -2   2 3911.46  128.97
   3   2   1 1845.83   56.98
  -3  -2  -1 1808.44   55.57
  -3   2  -1 1768.35   44.35
  -3   2  -1 1758.05   48.76
   3  -2   1 1749.29   67.22
   3  -2   1 1778.24   59.93
   4   0  -4  299.84   10.19
  -4   0   4  311.71   12.35
  -4   0   4  306.02    8.77
   4   0  -4  312.85   11.45
   1  -2  -4    9.81    1.22
   1  -2  -4    9.88    1.39
  -1   2   4   10.06    1.33
   1   2  -4   12.65    0.49
   1   2  -4   10.41    0.51
  -4   1   0 6502.24  223.10
  -4   1   0 6551.37  191.68
   4  -1   0 6674.89  255.42
   4  -1   0 6668.96  249.78
   4   1   0 6732.93  236.04
  -4  -1   0 6838.91  254.68
   0  -4  -1  239.54    7.82
   0  -4  -1  244.18   10.14
   0   4   1  233.32    7.99
   0  -4   1  242.40   12.22
   0  -4   1  238.14    7.98
   0   4  -1  243.52   10.41
   1  -4   0   20.97    1.50
  -1   4   0   21.77    1.46
   1  -4   0   21.06    1.26
  -1   4   0   19.10    1.22
   1   4   0   24.22    1.54
  -1  -4   0   15.92    1.77
   1  -4  -1    4.54    1.20
   1  -4  -1    6.17    1.11
   4  -2  -1 1715.58   67.70
  -4   2   1 1804.83   51.05
   4  -2  -1 1809.84   60.93
  -4   2   1 1750.71   64.14
   4   2  -1 1706.11   63.96
  -4  -2   1 1814.70   49.00
  -3   2   4  292.28   11.28
   3  -2  -4  283.30    9.68
  -3   2   4  271.31   10.32
   3  -2  -4  286.70   11.39
   3   2  -4  291.61    9.30
  -3  -2   4  287.68   10.14
   3   2  -4  277.21    9.31
  -4   2   3  323.85   11.65
  -4   2   3  324.50   14.48
   4  -2  -3  340.30   13.61
   4  -2  -3  322.10   11.63
   4   2  -3  313.58    9.09
   4   2  -3  309.93   11.76
  -4  -2   3  330.78    9.34
   0  -3  -3 2659.63   77.62
   0   3   3 2700.55   72.95
   0  -3  -3 2560.63   87.81
   0   3  -3 2570.60  109.00
   0  -3   3 2434.85   94.89
  -4   1   4   84.87    4.62
  -4   1   4  101.35    4.26
   4  -1  -4   94.53    4.40
   4  -1  -4   88.78    4.35
  -4  -1   4   87.73    3.29
   4   1  -4   78.72    3.18
  -4  -1   4   78.66    3.42
   4   1  -4   88.82    3.77
   3  -3   0   77.83    4.18
   3  -3   0   71.54    3.39
  -3   3   0   66.87    3.24
  -3   3   0   76.42    3.31
   3   3   0   75.05    3.64
  -3  -3   0   71.70    4.24
   2   0   3   -0.43    0.72
  -2   0  -3   -0.02    0.69
  -3   0  -2  796.90   22.11
   3   0   2  815.81   25.24
  -3   3   3  349.46   10.70
  -3   3   3  359.20   11.29
   3  -3  -3  356.31   13.95
   3  -3  -3  373.14   13.22
   3   3  -3  369.93   12.81
  -3  -3   3  346.30   10.57
   2   0  -5   -3.45    0.60
  -2   0   5   -5.24    0.54
  -2   0   5   -3.21    1.10
  -1  -4  -1   18.75    2.07
   1   4   1   14.51    1.98
  -1   4  -1   13.44    1.09
  -1   4  -1   12.85    0.97
   1  -4   1   14.68    1.60
   1  -4   1   12.82    0.97
   2   1   3  996.72   23.52
  -2  -1  -3  997.30   29.55
  -2   1  -3  991.46   34.31
   2  -1   3  989.98   27.12
   1  -4  -2  251.43    8.01
   1  -4  -2  251.24    7.83
  -1   4   2  250.39    7.87
  -1  -4   2  251.16    7.43
   1   4  -2  245.13    9.77
   3   1   2 7112.33  169.10
  -3  -1  -2 7035.50  173.21
   3  -1   2 6751.64  239.82
  -3   1  -2 6898.13  202.76
   3  -1   2 6935.16  190.66
   2  -4  -1 1001.12   28.75
  -2   4   1 1000.90   27.83
  -2   4   1 1003.72   34.39
   2  -4  -1 1001.02   28.76
   2   4  -1 1012.62   29.32
  -2  -4   1  975.74   28.97
   3   0  -5   -0.29    1.03
  -3   0   5   -0.02    1.03
   3   0  -5   -1.19    0.90
  -3   0   5    0.28    0.97
   0  -2  -4   42.40    2.10
   0  -2  -4   43.42    1.85
   0   2   4   46.71    1.68
   0  -2   4   49.09    1.05
   0   2  -4   44.55    1.09
  -5   0   2 9999.00  297.02
   5   0  -2 9907.25  333.40
   5   0  -2 9575.63  347.44
  -5   0   2 9936.03  268.44
  -5   0   3   -2.81    1.29
  -5   0   3   -2.23    1.00
   5   0  -3   -3.83    0.88
   5   0  -3   -1.52    1.50
   4  -2   0   76.52    3.59
  -4   2   0   85.08    3.15
  -4   2   0   82.22    3.56
   4  -2   0   74.01    3.51
   4   2   0   75.98    3.58
  -4  -2   0   78.41    2.68
   2  -1  -5   75.05    2.93
  -2   1   5   68.72    2.38
  -2   1   5   69.26    2.21
   2  -1  -5   68.52    3.19
  -2  -1   5   68.32    2.21
   2   1  -5   72.12    2.70
  -2  -1   5   70.73    2.59
   2   1  -5   67.58    2.99
  -1   0  -4 1396.62   46.57
   1   0   4 1423.80   31.61
   0   4   2  445.83   13.85
   0  -4  -2  422.48   12.96
   0  -4  -2  456.72   15.08
   0  -4   2  442.18   16.03
   0  -4   2  463.29   15.14
   0   4  -2  453.30   18.18
  -2   4   0   98.25    4.28
   2  -4   0  101.23    3.72
  -2   4   0  115.32    3.98
   2  -4   0  101.31    3.28
   2   4   0   94.12    4.12
  -2  -4   0  101.56    3.06
   2  -4  -2 2991.47   87.04
  -2   4   2 3053.17  100.70
  -2   4   2 3130.37  129.82
   2  -4  -2 3175.53  110.29
   2   4  -2 3072.75  100.69
  -2  -4   2 3132.77  134.23
   3  -1  -5  620.16   22.94
  -3   1   5  601.29   18.57
  -3   1   5  597.94   18.25
   3  -1  -5  568.41   20.97
  -3  -1   5  589.23   18.20
  -3  -1   5  593.26   21.09
   3   1  -5  583.46   24.95
   3   1  -5  597.44   20.79
   4   0   1    0.10    1.11
  -4   0  -1   -1.84    1.19
   1   0  -5    0.18    0.68
   1   0  -5    0.05    0.46
  -1   0   5    2.26    0.91
   2   3   2 1298.86   32.91
  -2  -3  -2 1339.52   39.20
   2  -3   2 1254.32   48.85
  -2   3  -2 1314.87   39.97
   2  -3   2 1305.08   43.29
  -2   3  -2 1231.68   47.55
   5  -1  -2 1080.64   36.67
  -5   1   2 1083.63   40.74
   5  -1  -2 1115.87   39.44
  -5   1   2 1101.62   44.53
  -5  -1   2 1054.87   29.56
   5   1  -2 1004.15   30.91
   5   1  -2  999.96   36.90
   4  -2  -4  480.48   17.55
   4  -2  -4  455.16   17.44
  -4   2   4  473.53   15.29
  -4   2   4  487.41   14.48
   4   2  -4  494.29   18.12
   4   2  -4  481.54   15.03
  -4  -2   4  482.36   16.56
  -5   1   3 2402.51   53.01
  -5   1   3 2224.19   67.85
   5  -1  -3 2368.49   77.60
   5  -1  -3 2259.45   81.61
  -5  -1   3 2352.33   97.93
   5   1  -3 2300.72   85.84
   5   1  -3 2239.04   83.45
   1   1   4   27.09    2.17
  -1  -1  -4   26.16    1.86
  -1   1  -4   24.55    1.35
   1  -1   4   25.69    1.18
   2  -3  -4  384.65   14.28
  -2   3   4  399.18   18.78
  -2   3   4  376.16    8.22
   2  -3  -4  380.44   13.45
   2   3  -4  382.85   12.27
   2   3  -4  373.77   13.20
   5   0  -1    6.59    1.26
   5   0  -1    4.55    1.39
  -5   0   1    6.07    1.26
   1   3   3   51.61    2.44
  -1  -3  -3   45.39    2.43
  -1   3  -3   49.43    1.99
  -1   3  -3   47.53    1.90
   1  -3   3   47.09    1.70
   4  -1   1 1302.92   36.27
   4  -1   1 1307.98   40.43
  -4   1  -1 1338.93   38.63
  -4  -1  -1 1371.73   36.46
   4   1   1 1345.19   40.64
   1  -1  -5  930.88   31.10
   1  -1  -5  910.32   33.01
  -1   1   5 1001.31   24.29
   1   1  -5  939.11   36.69
   1   1  -5  946.97   38.87
  -1  -1   5  936.54   32.27
  -4   3   2 1219.90   37.89
   4  -3  -2 1260.91   43.03
   4  -3  -2 1197.51   45.06
  -4   3   2 1274.72   37.48
  -4  -3   2 1309.84   34.39
   4   3  -2 1212.08   43.34
  -3  -3  -1    4.11    1.01
   3   3   1    7.06    1.13
   3  -3   1    9.85    1.56
  -3   3  -1    9.08    1.64
   4   0  -5    0.11    1.22
   4   0  -5    0.09    0.83
  -4   0   5    1.42    0.91
  -4   0   5    0.64    1.14
   1  -3  -4  594.82   18.80
  -1   3   4  623.31   15.80
   1  -3  -4  608.39   18.81
  -1  -3   4  583.52   26.61
   1   3  -4  540.48   17.52
   1   3  -4  640.01   20.27
  -1  -3   4  595.95   14.19
  -5   0   4 5733.09  217.95
   5   0  -4 5711.48  187.59
   5   0  -4 5808.40  210.95
  -5   0   4 5666.24  157.07
   2   2   3  565.08   12.69
  -2  -2  -3  560.26   17.13
   2  -2   3  560.04   19.92
  -2   2  -3  553.56   16.81
   2  -2   3  562.26   21.77
   5  -1  -1  917.49   36.90
  -5   1   1  941.22   27.57
  -5   1   1  954.55   29.08
   5  -1  -1  941.06   32.17
   5   1  -1  977.81   39.55
   5   1  -1  970.12   30.57
  -5  -1   1  950.97   26.56
   3   2   2 1631.24   43.09
  -3  -2  -2 1678.24   44.27
   3  -2   2 1607.12   70.70
  -3   2  -2 1584.76   47.60
   3  -2   2 1614.93   59.61
   4  -3  -1 1028.21   30.36
   4  -3  -1  957.51   36.73
  -4   3   1 1016.85   43.99
  -4   3   1  961.62   28.41
  -4  -3   1 1003.66   28.37
   4   3  -1  994.37   40.20
   3  -3  -4    1.80    1.01
   3  -3  -4   -1.79    1.29
  -3   3   4   -0.05    1.26
  -3  -3   4    2.54    0.84
   3   3  -4    1.13    0.63
   4  -3  -3  436.75   15.97
   4  -3  -3  455.87   16.52
  -4   3   3  451.03   15.88
  -4   3   3  458.42   14.88
   4   3  -3  465.23   16.16
  -4  -3   3  454.57   15.81
   4  -1  -5   18.73    1.66
   4  -1  -5   16.35    1.53
  -4   1   5   17.35    1.60
  -4   1   5   12.70    1.35
  -4  -1   5   15.08    1.67
   4   1  -5   13.53    1.36
   4   1  -5   14.98    1.41
  -4  -1   5   16.16    1.43
   1   4   2   75.62    3.55
  -1  -4  -2   66.69    2.78
   1  -4   2   76.60    3.64
   1  -4   2   74.16    2.91
  -1   4  -2   73.73    3.05
  -1   4  -2   75.07    3.24
   2   4   1 2226.74   76.06
  -2  -4  -1 2353.37   59.94
  -2   4  -1 2379.27   84.97
   2  -4   1 2331.63   88.51
  -2   4  -1 2368.94   71.20
   2  -4   1 2376.59   63.45
   2  -2  -5 3218.99   96.71
  -2   2   5 3261.09   73.14
   2  -2  -5 3209.87   99.87
  -2   2   5 3283.63  100.00
   2   2  -5 3130.81  117.49
   2   2  -5 3194.04   90.03
  -2  -2   5 3056.16  106.46
   5  -1  -4    1.35    1.37
  -5   1   4    2.66    1.22
   5  -1  -4   -0.88    1.04
  -5  -1   4    2.63    1.27
   5   1  -4    1.98    1.06
  -5  -1   4   -0.14    1.46
   5   1  -4    1.28    1.34
   1  -4  -3  156.21    5.75
  -1   4   3  169.08    6.15
   1  -4  -3  157.49    5.77
   1   4  -3  160.20    5.51
  -1  -4   3  128.75    6.11
   3  -4  -1 1010.43   33.60
  -3   4   1  977.20   28.82
   3  -4  -1  983.02   29.09
  -3   4   1  999.73   28.73
   3   4  -1  992.84   31.74
  -3  -4   1 1010.60   33.39
  -2   4   3    1.03    0.97
  -2   4   3   -0.62    0.90
   2  -4  -3   -1.29    1.06
   2  -4  -3   -2.81    0.75
  -2  -4   3    0.68    0.80
  -3   2   5   20.64    1.54
   3  -2  -5   17.28    1.67
  -3   2   5   17.65    1.86
   3  -2  -5   22.94    1.61
   3   2  -5   20.57    1.01
   3   2  -5   24.11    1.25
  -3  -2   5   20.67    1.31
  -3  -2   5   20.69    1.30
   3  -4  -2 1534.26   39.95
  -3   4   2 1436.39   40.60
   3  -4  -2 1479.67   49.60
  -3   4   2 1556.27   42.17
  -3  -4   2 1520.71   39.35
   3   4  -2 1497.29   41.84
  -5   2   2  398.16   12.82
   5  -2  -2  404.53   14.62
  -5   2   2  418.33   10.21
   5  -2  -2  395.05   16.89
   5   2  -2  398.24   14.43
  -5  -2   2  411.64   12.00
   5  -2  -3 1432.75   64.46
  -5   2   3 1447.23   47.98
   5  -2  -3 1442.39   49.11
  -5   2   3 1476.39   36.66
   5   2  -3 1494.38   54.89
  -5  -2   3 1512.26   55.77
   5   2  -3 1425.15   49.62
   0   0   5   -3.77    0.57
   0   0  -5   -3.95    0.67
   0   0  -5   -2.66    0.48
   1   2   4    0.94    0.79
  -1   2  -4    2.11    0.57
   1  -2   4    2.48    0.48
   1  -2   4    1.89    0.39
   0  -3  -4 3277.80   87.78
   0   3   4 3192.01  136.82
   0  -3  -4 3143.48  146.46
   4  -2   1 2753.86  106.37
  -4   2  -1 2864.15   95.05
   4  -2   1 2819.55  109.98
  -4   2  -1 2786.18   75.76
   4   2   1 2766.64   80.96
  -4  -2  -1 2829.85   69.11
   1  -2  -5   51.49    2.73
  -1   2   5   45.61    3.16
   1  -2  -5   47.72    2.96
   1   2  -5   46.26    1.99
   1   2  -5   50.87    1.61
  -1  -2   5   45.40    1.55
   5   0   0 1098.68   33.53
   5   0   0 1155.65   43.08
  -5   0   0 1153.33   29.64
   0  -4  -3  941.58   28.46
   0  -4  -3  924.69   27.67
   0   4   3  967.35   27.00
   0  -4   3  892.93   21.11
   0   4  -3  963.90   34.25
   4  -3   0   51.87    2.85
   4  -3   0   40.37    2.89
  -4   3   0   49.31    2.78
  -4   3   0   47.95    3.08
   4   3   0   48.67    2.97
  -4  -3   0   42.51    2.21
   0  -1  -5   54.56    2.27
   0  -1  -5   53.38    2.43
   0   1   5   50.59    2.29
   0   1  -5   56.46    2.28
   0   1  -5   51.85    2.15
   0  -1   5   55.10    1.70
  -3   4   0 3447.49  100.84
   3  -4   0 3350.91  111.75
   3  -4   0 3548.11  129.29
  -3   4   0 3458.66  116.78
   3   4   0 3317.60  105.81
  -3  -4   0 3567.80   98.80
   0   5   0    1.97    0.97
   0  -5   0    1.69    1.08
   0  -5   0    1.08    0.79
   5  -2  -1    0.08    1.18
   5  -2  -1    3.81    1.48
  -5   2   1    1.34    1.16
  -5   2   1   -0.38    1.32
   5   2  -1   -2.03    1.21
  -5  -2   1   -2.35    1.28
  -3   4   3 1420.53   51.86
   3  -4  -3 1445.69   53.93
   3  -4  -3 1421.39   42.86
  -3   4   3 1448.97   59.13
   3   4  -3 1440.36   42.13
  -3  -4   3 1375.56   31.36
  -3   0  -3   -4.29    0.77
   3   0   3   -3.35    1.10
  -5   1   0  795.98   23.47
   5  -1   0  785.28   25.39
   5  -1   0  792.28   25.42
  -5  -1   0  825.74   34.00
   5   1   0  812.75   27.69
   4  -2  -5   47.86    3.18
  -4   2   5   55.10    3.02
   4  -2  -5   48.61    2.29
  -4   2   5   52.08    4.07
  -4  -2   5   53.21    2.90
   4   2  -5   47.59    2.02
   4   2  -5   56.73    2.21
  -4   3   4  853.66   20.58
   4  -3  -4  834.94   28.84
   4  -3  -4  871.51   36.51
  -4   3   4  832.31   26.59
  -4  -3   4  880.86   25.60
   4   3  -4  889.45   26.06
   4   3  -4  884.17   23.72
   5  -2  -4 1345.06   43.43
  -5   2   4 1386.91   36.79
   5  -2  -4 1386.57   50.87
  -5   2   4 1381.99   43.26
   5   2  -4 1396.82   45.82
   5   2  -4 1390.11   45.51
  -5  -2   4 1401.21   54.31
   5   0  -5   -1.04    1.35
  -5   0   5    1.23    1.50
  -5   0   5    3.87    1.22
   5   0  -5    1.63    0.88
   0  -5  -1  144.14    6.14
   0  -5  -1  137.49    4.91
   0   5   1  132.46    6.51
   0  -5   1  131.86    4.71
   0   5  -1  131.92    5.20
   0  -5   1  132.79    6.00
  -1   5   0 1598.01   54.96
   1  -5   0 1605.77   52.47
   1  -5   0 1572.45   30.02
  -1  -5   0 1579.28   36.18
   1   5   0 1596.30   60.75
   1  -5  -1   21.33    1.73
   1  -5  -1   28.22    1.93
  -1   5   1   26.34    1.94
   1   5  -1   26.21    1.75
  -1  -5   1   26.65    1.60
   2   0   4 1239.59   24.96
  -2   0  -4 1287.55   35.01
  -3  -1  -3   52.09    2.55
   3   1   3   49.11    2.15
   3  -1   3   58.36    8.71
  -3   1  -3   51.65    1.96
   4   0   2  994.44   31.24
  -4   0  -2 1004.98   25.00
   2   3   3  451.46   14.74
  -2  -3  -3  497.16   12.75
  -2   3  -3  499.28   14.50
   2  -3   3  488.70   17.73
  -2   3  -3  463.13   17.30
  -5   1   5   18.04    4.43
   5  -1  -5   11.19    4.78
  -5   1   5   19.11    5.18
   5  -1  -5   14.35    4.30
  -3   0   6  156.46    4.62
   3   0  -6  159.55    6.77
  -3   0   6  160.80    6.15
   3   0  -6  160.85    7.08
   3   3   2   56.23    2.39
  -3  -3  -2   52.32    2.28
  -3   3  -2   54.22    2.56
   3  -3   2   48.42    2.55
   3  -3   2   51.01    2.82
  -3   3  -2   55.77    2.42
   2   4   2 3227.36  126.70
  -2  -4  -2 3327.89   81.28
  -2   4  -2 3123.16   99.97
  -2   4  -2 3219.11   97.13
   2  -4   2 3226.32   65.39
   2  -4   2 3036.02  109.97
  -2  -1  -4 1239.51   41.27
   2   1   4 1223.22   20.10
   2  -1   4 1182.35   29.26
  -2   1  -4 1215.26   38.87
  -2   0   6  285.21    9.00
   2   0  -6  291.95   11.10
  -2   0   6  286.54    8.57
   2   0  -6  294.81   10.94
   4   1   2 3536.68   88.63
  -4  -1  -2 3610.19  153.00
   4  -1   2 3376.13   93.96
   4  -1   2 3398.94  120.41
  -4   1  -2 3414.38   84.78
  -2   3   5  527.86   11.35
   2  -3  -5  524.11   14.96
  -2   3   5  514.30   11.88
   2  -3  -5  484.84   12.67
   2   3  -5  522.91   18.82
   2   3  -5  463.17   12.52
  -2  -3   5  508.60   14.89
   6   0  -3   -0.14    1.11
   6   0  -3   -0.64    0.92
  -6   0   3    3.17    1.43
  -6   0   3    0.34    1.10
   0  -2  -5    8.46    0.99
   0   2   5    8.03    1.05
   0   2  -5    7.53    0.46
   0  -2   5    9.58    0.50
   1   5   1 1530.37   58.03
  -1  -5  -1 1552.07   40.12
   1  -5   1 1609.94   37.00
  -1   5  -1 1629.40   55.85
   1  -5   1 1622.99   51.46
   3  -1  -6 1623.98   55.73
  -3   1   6 1641.86   39.20
  -3   1   6 1719.74   54.77
   3  -1  -6 1656.04   55.49
   3   1  -6 1655.21   65.63
  -3  -1   6 1642.70   43.79
   3   1  -6 1663.31   52.92
  -3  -1   6 1670.47   52.66
   2  -4  -4  325.68    9.38
  -2   4   4  322.14    9.21
   2  -4  -4  315.16   11.25
  -2   4   4  323.48   14.69
   2   4  -4  306.96    8.14
  -1   5   2  198.40    6.59
   1  -5  -2  197.20    7.42
   1  -5  -2  198.48    5.99
   1   5  -2  206.36    7.60
  -1  -5   2  203.34    7.43
  -2   5   1 1169.75   32.28
  -2   5   1 1178.71   33.39
   2  -5  -1 1139.09   33.31
   2  -5  -1 1175.37   35.03
   2   5  -1 1114.08   36.89
  -2  -5   1 1223.11   27.93
   3  -3  -5  152.34    6.65
  -3   3   5  141.99    4.97
   3  -3  -5  151.09    6.41
  -3   3   5  149.10    8.10
  -3  -3   5  161.76    5.88
   3   3  -5  151.69    5.52
   3   3  -5  151.10    4.82
  -1  -4  -3  610.81   15.88
   1   4   3  564.92   17.61
  -1   4  -3  597.25   20.38
   1  -4   3  577.11   17.82
  -1   4  -3  598.89   22.15
  -4   4   2  549.62   19.65
   4  -4  -2  506.12   18.69
   4  -4  -2  540.36   17.43
  -4   4   2  548.12   14.96
   4   4  -2  569.45   18.84
  -4  -4   2  574.23   22.42
   5  -3  -2   25.03    2.12
  -5   3   2   25.94    2.11
   5  -3  -2   24.94    2.34
  -5   3   2   21.43    2.05
   5   3  -2   22.58    1.72
  -5  -3   2   20.79    2.02
   6   0  -2  622.65   20.23
  -6   0   2  632.42   20.92
   6   0  -2  629.87   22.58
  -2   1   6 4589.62   81.31
  -2   1   6 4757.37  147.78
   2  -1  -6 4625.65  172.09
   2  -1  -6 4631.01  142.95
   2   1  -6 4891.54  179.60
  -2  -1   6 4198.45  175.35
   2   1  -6 4703.13  170.46
  -2  -1   6 4816.17  175.24
  -4   0   6  119.63    4.22
   4   0  -6  117.21    4.94
  -4   0   6  117.16    3.88
   4   0  -6  117.84    4.63
   3   4   1  566.61   15.76
  -3  -4  -1  569.71   26.45
   3  -4   1  552.09   22.59
  -3   4  -1  556.98   21.17
  -3   4  -1  549.44   16.80
   3  -4   1  553.87   14.47
   5  -2   0   27.49    2.17
  -5   2   0   26.07    2.28
   5  -2   0   27.23    2.04
  -5   2   0   27.71    2.59
   5   2   0   28.13    2.07
  -5  -2   0   22.44    2.14
   1  -4  -4  966.74   28.17
   1  -4  -4  939.51   27.17
  -1   4   4  952.00   24.04
   1   4  -4  958.90   37.54
  -1  -4   4  956.62   34.09
  -1  -4   4  967.17   31.44
  -5   3   3  838.81   39.30
  -5   3   3  790.05   25.72
   5  -3  -3  826.87   26.91
   5  -3  -3  805.81   28.95
  -5  -3   3  849.12   19.69
   5   3  -3  831.56   20.37
  -6   1   3  989.81   19.44
  -6   1   3  999.72   46.83
   6  -1  -3  962.43   33.05
   6  -1  -3  974.90   37.28
   6   1  -3  974.06   28.95
   6   1  -3  951.80   31.08
  -6  -1   3  970.25   26.03
   1   3   4  956.97   21.02
  -1  -3  -4  959.78   39.33
  -1   3  -4  915.43   31.42
   1  -3   4  907.88   48.35
   1  -3   4  974.25   24.67
   0   5   2  395.24    9.49
   0  -5  -2  399.72   10.82
   0  -5  -2  385.25   10.92
   0  -5   2  400.81   15.09
   0   5  -2  402.15   12.43
   0  -5   2  388.90   11.56
   2  -5   0 3595.12   89.05
   2  -5   0 3518.56   97.05
  -2   5   0 3609.34  130.21
  -2   5   0 3476.40  132.94
  -2  -5   0 3502.19   80.17
   2   5   0 3545.94  134.58
   6   0  -4 3504.50  118.12
  -6   0   4 3521.22  141.98
  -6   0   4 3643.06   82.30
   6   0  -4 3634.73  155.49
   4  -4  -1  201.70    8.83
   4  -4  -1  186.40    7.34
  -4   4   1  200.66   11.09
  -4   4   1  195.56   10.10
  -4  -4   1  193.25    6.47
   4   4  -1  199.28    7.30
  -2   5   2 1787.55   46.77
   2  -5  -2 1760.21   48.65
   2  -5  -2 1737.20   61.44
  -2   5   2 1751.29   78.40
  -2  -5   2 1740.73   38.98
   2   5  -2 1725.93   58.18
   4  -3   1   77.79    3.68
  -4   3  -1   79.16    3.54
   4  -3   1   76.43    3.82
  -4   3  -1   82.66    2.98
  -4  -3  -1   81.66    3.40
   4   3   1   84.30    3.29
   1   0   5    2.30    0.81
  -1   0  -5    1.99    0.64
   1  -3  -5  404.47   14.17
   1  -3  -5  394.16   12.31
  -1   3   5  407.39   10.28
   3  -4  -4 1563.88   46.58
  -3   4   4 1537.02   28.74
  -3   4   4 1460.99   41.49
   3  -4  -4 1517.00   54.08
   3   4  -4 1576.34   41.77
  -3  -4   4 1605.37   43.37
  -6   1   2    7.34    1.93
  -6   1   2    4.73    1.84
   6  -1  -2    4.79    1.66
   6  -1  -2    3.95    1.77
   6   1  -2    6.55    1.37
   6   1  -2    4.82    1.66
  -6  -1   2    5.90    1.69
  -4   1   6  480.31   13.89
   4  -1  -6  487.88   17.43
  -4   1   6  502.52   14.45
   4  -1  -6  489.02   18.13
   4   1  -6  498.85   18.97
   4   1  -6  495.45   14.43
  -4  -1   6  515.33   15.48
  -4  -1   6  490.24   16.68
  -3  -2  -3 2687.13   67.04
   3   2   3 2671.62   91.17
   3  -2   3 2593.48   79.83
  -3   2  -3 2566.31   72.52
   3  -2   3 2661.61   79.50
   4  -4  -3  165.87    6.89
  -4   4   3  164.10    5.91
   4  -4  -3  164.82    6.51
  -4   4   3  162.93    4.72
   4   4  -3  162.60    5.67
  -4  -4   3  176.15    4.95
   1   0  -6    6.16    1.12
  -1   0   6    8.72    1.21
   1   0  -6    5.74    1.10
   5  -2  -5  969.64   30.80
  -5   2   5 1040.14   25.61
  -5   2   5  992.74   26.86
   5  -2  -5  969.39   32.14
   5   2  -5  995.97   26.26
  -5  -2   5  976.21   23.53
   5   2  -5  952.84   25.97
   5   0   1    2.92    0.97
   5   0   1    5.86    1.36
  -5   3   1 2387.81   89.12
  -5   3   1 2540.40   66.57
   5  -3  -1 2490.61   77.67
   5  -3  -1 2441.11  101.38
   5   3  -1 2437.35   79.84
  -5  -3   1 2449.01   63.63
  -6   1   4   -0.45    1.24
   6  -1  -4   -0.84    1.07
  -6   1   4    0.62    1.21
   6  -1  -4   -1.05    1.11
  -6  -1   4    2.54    1.19
  -6  -1   4    6.93    1.72
   6   1  -4   -0.07    0.99
   6   1  -4    5.09    1.50
   1   1   5   91.21    3.57
  -1  -1  -5   96.31    3.52
  -1   1  -5   94.61    3.08
   1  -1   5   97.52    2.74
  -2  -2  -4   59.15    2.80
   2   2   4   68.15    2.43
   2  -2   4   58.23    2.18
  -2   2  -4   59.48    2.24
   2  -2   4   59.49    2.61
  -4   3   5   80.92    3.48
  -4   3   5   80.71    4.26
   4  -3  -5   84.70    4.11
   4  -3  -5   92.28    4.72
   4   3  -5   85.99    3.27
  -4  -3   5   84.59    3.82
   4   3  -5   88.87    3.17
   4   2   2  382.69    9.36
  -4  -2  -2  373.93    9.74
  -4   2  -2  363.89   11.60
   4  -2   2  387.44   13.38
   4  -2   2  359.56    9.09
   5  -3  -4 1143.30   41.14
   5  -3  -4 1129.22   40.31
  -5   3   4 1140.43   32.74
  -5   3   4 1160.08   30.64
   5   3  -4 1153.18   35.70
  -5  -3   4 1154.20   26.29
   5   3  -4 1147.22   28.06
  -1   1   6 1279.28   33.48
   1  -1  -6 1219.62   39.75
   1  -1  -6 1207.32   31.91
   1   1  -6 1217.32   45.30
  -1  -1   6 1219.93   36.61
   1   1  -6 1223.36   37.32
   6   0  -1    0.51    1.07
   6   0  -1    2.45    1.11
  -6   0   1    3.29    1.15
  -3   2   6  528.46   10.48
   3  -2  -6  544.86   19.17
   3  -2  -6  553.62   22.95
  -3   2   6  525.65   22.76
   3   2  -6  520.14   15.72
  -3  -2   6  449.22   18.01
  -3  -2   6  531.78   12.93
   3   2  -6  539.18   11.84
  -5   1  -1  390.07   10.17
   5  -1   1  375.54   15.73
   5  -1   1  376.29   11.58
  -5  -1  -1  413.84   14.52
   5   1   1  385.90   13.73
   0   4   4  737.68   19.57
   0  -4  -4  750.50   21.49
   0  -4  -4  697.59   19.79
   0   4  -4  763.64   21.34
   0  -4   4  772.06   27.06
   0  -4   4  730.31   17.96
  -2   2   6   27.06    1.89
   2  -2  -6   27.18    1.83
   2  -2  -6   27.08    1.82
  -2   2   6   24.08    2.04
   2   2  -6   28.64    1.01
  -2  -2   6   27.79    1.17
  -2  -2   6   25.73    1.23
   2   2  -6   24.55    1.15
   1   5   2  753.17   30.72
  -1  -5  -2  733.91   23.07
   1  -5   2  747.37   20.29
  -1   5  -2  759.51   23.20
   1  -5   2  757.49   21.24
   2   5   1    7.60    3.84
  -2  -5  -1    3.52    1.79
  -2   5  -1    3.81    0.87
   2  -5   1    5.05    1.21
   2  -5   1    7.25    1.26
   4  -4   0  209.71    6.32
   4  -4   0  220.20    8.21
  -4   4   0  220.84    8.31
  -4   4   0  215.00    9.82
   4   4   0  209.18    7.63
  -4  -4   0  200.97    6.65
  -6   2   3  267.09    9.79
  -6   2   3  273.58   13.35
   6  -2  -3  265.60   11.08
   6  -2  -3  287.87   11.22
  -6  -2   3  280.69    7.86
   6   2  -3  256.99    9.40
   6   2  -3  270.47    9.79
   1  -5  -3   13.66    1.59
  -1   5   3   16.55    2.03
   1  -5  -3   13.19    1.69
   1   5  -3   12.35    1.05
  -1  -5   3   12.23    1.11
  -1  -5   3   13.81    1.16
   5   0  -6   60.96    3.47
   5   0  -6   50.64    3.10
  -5   0   6   48.34    2.98
  -5   0   6   52.08    3.37
   6  -1  -1   -0.65    0.97
   6  -1  -1    1.17    1.73
  -6   1   1    2.06    1.60
  -6   1   1    0.69    1.17
   6   1  -1    0.95    1.00
   6   1  -1    2.54    1.06
  -6  -1   1    0.51    1.06
   3  -5  -1  597.16   22.26
  -3   5   1  604.57   17.74
   3  -5  -1  608.39   15.48
  -3   5   1  619.75   23.93
  -3  -5   1  622.96   21.37
   3   5  -1  594.24   16.43
  -2   5   3 1767.05   50.64
  -2   5   3 1799.38   53.46
   2  -5  -3 1731.98   52.52
   2  -5  -3 1735.33   39.17
   2   5  -3 1758.22   52.51
  -2  -5   3 1804.94   60.42
  -6   0   5   -3.38    1.76
  -6   0   5   -0.95    1.69
   6   0  -5   -2.99    1.74
   6   0  -5   -3.03    1.56
  -3   5   2 4375.46  111.84
   3  -5  -2 4481.48  125.83
  -3   5   2 4466.99  133.31
   3  -5  -2 4315.86  134.35
  -3  -5   2 4531.75  152.26
   3   5  -2 4261.92  134.90
   6  -2  -2  198.74    7.00
   6  -2  -2  212.92    8.71
  -6   2   2  212.15    5.71
  -6   2   2  205.40   11.41
   6   2  -2  200.04    7.45
   6   2  -2  192.50    7.41
  -6  -2   2  200.75    8.38
  -4   2   6  259.14   10.32
   4  -2  -6  260.16   10.33
   4  -2  -6  245.60    7.69
  -4   2   6  240.99    5.02
   4   2  -6  258.11    6.89
  -4  -2   6  232.34    7.16
  -4  -2   6  239.54   10.54
   4   2  -6  255.66    7.67
   4  -4  -4  272.77    9.57
  -4   4   4  298.16    8.41
   4  -4  -4  286.55   10.88
  -4   4   4  264.29    7.49
   4   4  -4  276.50    8.10
  -4  -4   4  269.02    7.50
   0   3   5  412.40    9.35
   0  -3  -5  398.07   12.82
   0  -3  -5  428.08   15.03
  -5   1   6  274.27   10.03
   5  -1  -6  258.44    9.05
   5  -1  -6  266.70    9.24
  -5   1   6  255.35    7.41
  -5  -1   6  258.35    9.46
   5   1  -6  261.26    8.77
   5   1  -6  276.72    9.71
  -5  -1   6  266.25    7.30
   6  -2  -4 2094.36   90.41
   6  -2  -4 2061.26   80.13
  -6   2   4 2002.84   51.91
  -6   2   4 2134.39   45.80
   6   2  -4 1953.85   67.18
   6   2  -4 2110.46   70.08
  -6  -2   4 2111.30   54.75
  -6   1   5 2394.14  102.10
   6  -1  -5 2211.98   78.39
  -6   1   5 2282.16   83.92
   6  -1  -5 2345.24   71.48
  -6  -1   5 2291.87   58.61
   6   1  -5 2281.03   59.18
  -6  -1   5 2274.58   67.13
   6   1  -5 2266.56   98.02
   1   2   5 1165.71   17.57
  -1  -2  -5 1183.47   35.34
  -1   2  -5 1118.13   39.53
   1  -2   5 1157.96   29.87
   1  -2   5 1018.99   30.70
   5  -3   0 1623.39   51.23
  -5   3   0 1661.15   42.25
  -5   3   0 1631.06   91.14
   5  -3   0 1651.22   64.73
   5   3   0 1629.27   42.83
  -5  -3   0 1614.88   43.82
   0  -5  -3  143.21    4.53
   0   5   3  148.47    4.79
   0  -5  -3  149.66    7.62
   0   5  -3  145.04    5.62
   0  -5   3  137.80    4.48
   0  -5   3  149.39    4.98
   3  -5   0  541.50   15.69
  -3   5   0  531.76   17.03
   3  -5   0  547.73   13.14
  -3   5   0  566.40   16.62
   3   5   0  578.99   14.24
  -3  -5   0  549.14   15.81
   1  -2  -6   71.26    3.05
  -1   2   6   80.71    2.55
   1  -2  -6   77.81    3.45
  -1  -2   6   69.39    2.19
   1   2  -6   76.96    2.46
   1   2  -6   79.69    3.78
  -2  -4  -3  884.04   23.78
   2   4   3  856.15   27.96
   2  -4   3  820.17   22.64
   2  -4   3  822.64   27.30
  -2   4  -3  874.77   27.31
  -2   4  -3  846.06   23.55
   5  -2   1  107.61    4.35
   5  -2   1  109.18    5.20
  -5   2  -1  117.65    3.58
  -5  -2  -1  104.40    4.02
   5   2   1  107.15    4.27
  -3  -4  -2  376.57   11.32
   3   4   2  382.31   10.22
  -3   4  -2  383.28   12.15
   3  -4   2  377.68   14.54
   3  -4   2  371.24   11.57
  -3   4  -2  373.02   13.79
   0   0   6   10.64    1.22
   0   0  -6   13.82    1.34
   0   0  -6   13.34    1.20
   3  -5  -3  205.32    6.42
  -3   5   3  220.94   10.66
  -3   5   3  209.50    8.69
   3  -5  -3  208.53    6.86
   3   5  -3  203.42    7.22
  -3  -5   3  209.20    8.92
  -3  -3  -3   13.34    1.48
   3   3   3   13.44    1.77
   3  -3   3   11.08    1.08
   3  -3   3   16.44    1.61
  -3   3  -3   16.25    1.61
   2  -4  -5  421.60   14.57
  -2   4   5  420.89   13.18
   2  -4  -5  411.05   12.75
   2   4  -5  419.78   14.10
   2   4  -5  393.32   14.37
  -2  -4   5  418.86   10.37
  -3   0  -4  364.97    9.80
   3   0   4  364.70    9.39
   6  -2  -1  625.19   25.77
  -6   2   1  612.43   16.59
  -6   2   1  615.28   19.21
   6  -2  -1  646.54   20.29
  -6  -2   1  654.71   16.14
   6   2  -1  620.41   19.59
  -5   3   5 1764.87   44.75
   5  -3  -5 1787.42   60.17
   5  -3  -5 1757.39   62.38
  -5   3   5 1775.68   41.92
   5   3  -5 1764.00   60.19
   5   3  -5 1784.72   47.40
  -5  -3   5 1757.50   69.52
   4   0   3   -1.42    1.52
  -4   0  -3    1.26    0.99
  -3   4   5 1038.90   15.71
   3  -4  -5 1009.07   26.45
   3  -4  -5  997.20   25.60
  -3   4   5 1007.72   20.95
  -3  -4   5 1061.40   30.68
   3   4  -5 1008.87   34.01
   3   4  -5 1027.98   22.94
   0   1   6   19.05    1.28
   0  -1  -6   16.21    1.42
   0  -1  -6   18.55    1.22
   0  -1   6   16.30    1.02
   0   1  -6   15.84    1.02
   0   1  -6   15.59    1.06
  -2  -3  -4 2172.46   76.30
   2   3   4 2054.47   48.59
  -2   3  -4 1998.11   61.50
   2  -3   4 2101.93   86.72
  -6   0   0  772.89   20.38
   6   0   0  731.87   29.63
   6   0   0  753.66   22.62
   5  -4  -2  382.91   12.30
  -5   4   2  413.69   16.69
   5  -4  -2  371.73   12.66
  -5   4   2  380.97   11.88
   5   4  -2  375.21   13.05
  -5  -4   2  365.84    9.91
  -5   4   3   89.87    5.60
   5  -4  -3   77.66    3.99
  -5   4   3   85.17    5.60
   5  -4  -3   79.09    3.86
   5   4  -3   87.00    3.73
  -5  -4   3   78.97    3.52
   4   3   2   88.59    3.24
  -4  -3  -2   86.37    3.96
  -4   3  -2   77.12    3.65
   4  -3   2   66.92    3.16
   4  -3   2   82.00    3.47
  -4   3  -2   77.79    3.67
  -1  -4  -4  640.71   14.94
   1   4   4  628.30   13.32
  -1   4  -4  641.11   15.92
   1  -4   4  634.74   11.54
   1  -4   4  603.08   24.30
  -1   4  -4  595.97   26.33
   3   1   4 4245.70  103.37
  -3  -1  -4 4428.40  107.67
  -3   1  -4 4368.38  104.97
   3  -1   4 4330.72   97.71
  -5   2   6 1114.83   31.18
   5  -2  -6 1112.46   37.29
  -5   2   6 1095.01   54.58
   5  -2  -6 1076.57   39.07
   5   2  -6 1126.40   27.82
   5   2  -6 1110.25   37.08
  -5  -2   6 1134.57   49.55
  -5  -2   6 1092.45   29.10
   3  -3  -6  146.10    6.81
  -3   3   6  151.74    6.17
  -3   3   6  139.63    4.69
   3  -3  -6  158.07    5.37
   3   3  -6  145.65    5.37
   3   3  -6  147.93    4.06
   0   6   0 1198.01   30.50
   0  -6   0 1225.51   44.77
   0  -6   0 1171.71   25.24
  -4  -1  -3  293.75    8.16
   4   1   3  288.15    7.33
   4  -1   3  286.60   11.50
  -4   1  -3  280.19    8.74
   4  -1   3  284.10    9.17
  -6   2   5  176.16    6.41
  -6   2   5  185.72    7.05
   6  -2  -5  178.77    7.60
   6  -2  -5  172.38    6.80
   6   2  -5  172.25    6.53
   6   2  -5  186.21    7.18
  -6  -2   5  190.44    5.93
   4  -4   1  628.35   16.71
  -4   4  -1  634.74   17.06
  -4   4  -1  623.24   15.66
   4  -4   1  618.15   23.27
   4   4   1  616.73   20.22
  -4  -4  -1  607.00   20.12
   1  -4  -5 1463.66   45.48
   1  -4  -5 1416.64   46.53
  -1   4   5 1473.55   30.26
  -2  -5  -2  595.09   12.63
   2   5   2  582.52   16.06
   2  -5   2  594.55   23.51
  -2   5  -2  587.67   24.41
  -2   5  -2  605.54   28.81
   2  -5   2  597.66   13.64
  -6   1   0    5.93    1.44
   6  -1   0    6.79    1.31
  -6  -1   0    5.91    1.37
   6   1   0   10.26    1.57
   6   1   0    7.22    1.93
  -2   3   6  156.02    4.80
   2  -3  -6  147.89    5.30
   2  -3  -6  156.81    5.96
  -2  -3   6  155.76    4.97
   2   3  -6  156.96    4.05
   2   3  -6  146.24    6.77
   3   0  -7    0.06    0.77
  -3   0   7    5.55    2.04
   3   0  -7    2.53    1.48
  -2   0  -5    1.14    0.90
   2   0   5    2.61    1.28
   6  -3  -3 1189.37   38.60
  -6   3   3 1224.50   35.94
  -6   3   3 1255.30   30.15
   6  -3  -3 1264.03   48.74
   6   3  -3 1286.81   43.24
  -6  -3   3 1334.61   43.94
   0  -6  -1  631.76   18.45
   0  -6  -1  642.92   16.77
   0   6   1  637.85   15.93
   0  -6   1  619.73   16.48
   0  -6   1  635.25   18.09
   0   6  -1  604.01   19.40
   2  -5  -4  338.93   15.14
   2  -5  -4  326.43   11.97
  -2   5   4  335.01   13.06
   1  -6   0  719.55   19.16
  -1   6   0  714.87   26.37
   1  -6   0  700.47   20.54
  -1  -6   0  749.21   17.09
   1   6   0  726.70   24.62
  -2  -5   4  340.58   11.05
   2   5  -4  319.32    9.90
  -5   4   1  113.23    4.92
  -5   4   1  116.48    5.14
   5  -4  -1  105.64    5.10
   5  -4  -1  116.52    4.60
   5   4  -1  113.10    4.89
  -5  -4   1  124.33    4.62
   1  -6  -1  105.87    3.55
   1  -6  -1  105.98    4.64
  -1   6   1  107.00    4.70
  -1  -6   1  110.04    3.57
   1   6  -1  122.90    4.52
  -1  -6   1  109.56    3.81
  -1  -5  -3 1171.17   32.00
   1   5   3 1172.87   30.41
   1  -5   3 1147.91   34.68
  -1   5  -3 1140.64   41.50
   1  -5   3 1109.41   29.68
   4   0  -7    0.41    0.82
   4   0  -7    3.55    1.43
  -4   0   7    2.58    1.15
   5   0   2   78.21    3.97
  -5   0  -2   72.59    3.66
  -6   0   6 7214.15  267.48
   6   0  -6 7288.93  243.43
  -6   0   6 7458.57  131.16
   6   0  -6 7149.06  177.78
  -4   5   2  482.90   13.29
  -4   5   2  490.99   17.03
   4  -5  -2  492.80   12.00
   4  -5  -2  476.32   16.05
   4   5  -2  528.31   13.93
  -4  -5   2  523.53   14.24
  -6   3   2 6390.93  182.53
   6  -3  -2 6732.56  209.05
  -6   3   2 6667.40  327.18
   6  -3  -2 6238.32  230.01
   6   3  -2 6297.36  205.54
  -6  -3   2 6524.39  170.78
  -4   3   6   86.94    5.22
   4  -3  -6   84.46    4.17
  -4   3   6   81.95    4.35
   4  -3  -6   74.15    3.98
   4   3  -6   78.89    3.15
   4   3  -6   78.71    2.48
  -4  -3   6   79.89    4.08
   3   5   1  765.78   19.01
  -3  -5  -1  772.07   33.39
   3  -5   1  775.49   14.10
   3  -5   1  713.68   25.50
  -3   5  -1  785.81   22.30
  -3   5  -1  727.07   22.29
  -4   4   5 1508.35   68.10
   4  -4  -5 1517.55   47.58
   4  -4  -5 1495.57   42.93
  -4   4   5 1497.34   66.29
   4   4  -5 1456.36   53.83
  -4  -4   5 1508.75   39.26
   4   4  -5 1533.53   41.78
   1  -5  -4  310.00   10.38
   1  -5  -4  315.15   11.59
  -1   5   4  329.39    8.44
  -1  -5   4  301.77   12.53
   1   5  -4  315.91   11.81
  -3   1   7 2078.79   65.39
   3  -1  -7 2094.55   85.23
  -3   1   7 2145.33  126.98
   3  -1  -7 2064.68   63.08
   3   1  -7 1907.92   78.40
   3   1  -7 2051.15   57.31
  -3  -1   7 2038.85   63.30
  -3  -1   7 2067.24   49.64
   2   1   5 3101.56   66.01
  -2  -1  -5 3130.20  116.60
  -2   1  -5 3140.04  114.25
   2  -1   5 3047.67   54.66
  -5   4   4  119.14    6.34
   5  -4  -4  107.47    5.37
  -5   4   4  107.21    4.83
   5  -4  -4  126.59    6.08
   5   4  -4  111.99    3.62
  -5  -4   4  112.62    4.06
  -7   0   3    1.53    1.20
  -7   0   3    0.85    1.24
   7   0  -3   -0.19    1.12
   7   0  -3   -1.74    1.07
   2   0  -7    2.59    1.05
   2   0  -7    1.45    0.61
  -2   0   7    4.42    1.23
   6  -3  -4 2117.61   62.32
   6  -3  -4 2245.43   89.65
  -6   3   4 2186.28   59.66
  -6   3   4 2245.72   51.65
   6   3  -4 2080.41   63.44
  -6  -3   4 2236.52   60.69
   6   3  -4 2283.49   62.68
  -4   5   1  385.85   10.43
   4  -5  -1  363.12   12.55
  -4   5   1  371.93   12.13
   4  -5  -1  377.40   11.13
  -4  -5   1  390.15   10.72
   4   5  -1  385.53   12.14
  -7   0   4  317.60   11.82
  -7   0   4  318.63   13.21
   7   0  -4  311.07   12.73
   7   0  -4  302.10    9.95
  -4   1   7  510.82   13.47
  -4   1   7  499.95   16.22
   4  -1  -7  497.48   16.10
   4  -1  -7  473.86   18.96
  -4  -1   7  507.49   15.50
   4   1  -7  490.78   23.71
  -4  -1   7  467.75   13.51
   4   1  -7  493.98   15.48
  -1  -3  -5  817.44   21.99
   1   3   5  819.56   15.16
   1  -3   5  768.52   39.58
  -1   3  -5  758.10   26.37
   1  -3   5  805.24   26.31
   0  -2  -6  310.35    8.10
   0   2   6  315.08    6.59
   0  -2  -6  305.24   10.93
   0   2  -6  293.74   12.42
   0  -2   6  288.80   10.13
   0   2  -6  314.19    9.47
   3  -5  -4 3395.24  103.11
  -3   5   4 3383.27   69.62
   3  -5  -4 3339.83   79.97
  -3   5   4 3482.30   89.14
  -3  -5   4 3489.27  107.09
   3   5  -4 3266.50   85.86
   5   1   2  160.14    5.15
  -5  -1  -2  165.90    4.86
  -5   1  -2  176.52    6.06
   5  -1   2  171.02    7.04
   5  -1   2  174.24    6.32
  -6   1   6  261.42   10.14
   6  -1  -6  254.82    8.43
  -6   1   6  252.52    8.39
   6  -1  -6  221.16   10.32
  -6  -1   6  245.79    6.61
  -6  -1   6  244.44   10.52
   6   1  -6  251.24   10.66
   6   1  -6  235.71    9.15
   4  -5  -3 2028.20   62.93
  -4   5   3 2098.91   79.77
  -4   5   3 2086.40   58.32
   4  -5  -3 2056.40   50.29
   4   5  -3 1995.25   54.15
  -4  -5   3 2116.84   55.75
  -3  -2  -4 1093.32   29.87
   3   2   4 1067.51   20.66
  -3   2  -4 1101.20   31.90
   3  -2   4 1089.90   38.24
   3  -2   4 1068.25   24.95
  -1  -6  -1  186.71    5.97
   1   6   1  182.31    6.05
  -1   6  -1  194.40    6.80
   1  -6   1  186.89    6.46
   1  -6   1  189.34    5.82
  -7   1   3    2.47    1.33
   7  -1  -3    3.46    1.64
   7  -1  -3    2.84    1.65
  -7   1   3    2.56    1.44
  -7  -1   3    4.57    1.81
   7   1  -3    6.27    1.83
   1  -3  -6  924.75   27.77
  -1   3   6  883.88   20.08
   1  -3  -6  874.18   25.29
  -5   3  -1  837.19   24.25
  -5   3  -1  810.67   20.12
   5  -3   1  829.48   22.35
   5  -3   1  807.21   30.94
  -5  -3  -1  822.68   27.59
   5   3   1  783.30   21.99
   1  -6  -2   92.22    3.67
   1  -6  -2  100.91    3.67
  -1   6   2  102.39    4.78
  -1  -6   2   91.57    4.84
   1   6  -2   94.41    4.74
  -1  -6   2   91.68    3.43
  -2   1   7 1293.72   23.96
   2  -1  -7 1217.88   37.17
   2  -1  -7 1293.89   56.08
   2   1  -7 1309.74   50.98
   2   1  -7 1280.79   41.37
  -2  -1   7 1317.62   33.16
   4   2   3  191.55    5.70
  -4  -2  -3  180.49    4.76
   4  -2   3  181.43    6.22
   4  -2   3  180.95    7.42
  -4   2  -3  190.74    6.19
  -2   6   1   11.22    1.51
  -2   6   1    7.45    1.23
   2   6  -1    9.76    1.78
  -2  -6   1    5.05    1.49
  -7   1   4  121.19    4.86
   7  -1  -4  120.33    5.29
  -7   1   4  118.02    5.50
   7  -1  -4  116.75    5.32
  -7  -1   4  121.07    4.39
   7   1  -4  124.97    4.61
   7   1  -4  118.31    5.29
   6  -2   0  109.53    5.30
  -6   2   0  104.62    5.30
  -6   2   0   97.61    4.43
   6  -2   0   96.12    4.79
  -6  -2   0  103.09    4.03
   6   2   0  102.43    4.30
   7   0  -2 1950.47   66.59
   7   0  -2 1917.53   62.39
  -7   0   2 1969.46   51.81
   0  -4  -5  582.49   22.66
   0   4   5  571.22   13.63
   0  -4  -5  552.75   14.28
   5   0  -7    2.99    2.12
  -5   0   7    2.74    1.73
  -5   0   7    6.25    1.80
   5   0  -7    5.83    1.57
   0  -6  -2   68.69    4.20
   0  -6  -2   74.50    3.49
   0   6   2   68.99    3.29
   0   6  -2   70.39    4.29
   0  -6   2   78.78    3.08
   0  -6   2   71.97    3.22
  -6   3   1  185.39    5.42
   6  -3  -1  181.21    6.13
   6  -3  -1  184.46    7.59
  -6   3   1  170.77    5.68
  -6  -3   1  198.79    6.05
   6   3  -1  180.19    6.86
  -2   6   0 2139.75   70.50
   2  -6   0 2098.76   38.69
  -2   6   0 2047.74   63.96
   2  -6   0 2087.34   56.60
   2   6   0 2070.49   50.74
  -2  -6   0 2155.13   74.16
   2  -6  -2  792.05   20.68
   2  -6  -2  769.02   20.21
  -2   6   2  782.12   20.83
  -2   6   2  758.11   25.72
  -2  -6   2  808.73   25.08
   2   6  -2  786.67   25.81
   0   5   4  140.09    4.28
   0  -5  -4  142.94    4.93
   0  -5  -4  153.77    6.07
   0  -5   4  126.17    4.76
   0   5  -4  154.47    5.83
   0  -5   4  136.16    4.03
  -7   1   2   28.90    2.31
   7  -1  -2   30.75    2.31
   7  -1  -2   27.43    2.64
  -7   1   2   30.93    2.47
   7   1  -2   23.62    2.39
  -7  -1   2   22.56    2.29
   7   1  -2   26.27    2.57
  -7   0   5   -0.44    1.44
   7   0  -5   -1.89    1.06
   7   0  -5    1.17    1.42
  -7   0   5    2.25    1.59
  -5   4   0 2097.41   56.85
  -5   4   0 2001.58   55.18
   5  -4   0 1965.05   68.53
   5  -4   0 2020.37   54.97
  -5  -4   0 2045.54   58.32
   5   4   0 2110.31   63.39
   1   0   6 1219.79   21.57
  -1   0  -6 1220.72   43.43
   3  -2  -7 2235.49   70.62
   3  -2  -7 2327.14   77.78
  -3   2   7 2305.21   45.46
  -3   2   7 2355.67   36.20
  -3  -2   7 2269.92   56.86
   3   2  -7 2354.15   45.65
   3   2  -7 2297.65   79.98
   2   2   5 1315.12   35.65
  -2  -2  -5 1321.39   37.12
   2  -2   5 1267.61   33.02
  -2   2  -5 1328.31   47.69
   4  -5   0  338.69    8.94
   4  -5   0  348.76   12.59
  -4   5   0  339.59   12.99
  -4   5   0  327.14   10.30
  -4  -5   0  344.39   10.36
   4   5   0  351.26   10.13
   5  -1  -7  179.01    7.22
   5  -1  -7  189.52    9.09
  -5   1   7  177.85    6.59
  -5   1   7  192.87    5.42
  -5  -1   7  182.86    6.35
   5   1  -7  176.84    6.43
   5   1  -7  198.49    7.76
  -5  -1   7  185.86    6.35
  -5   3   6 2503.06  124.87
  -5   3   6 2515.48   95.61
   5  -3  -6 2437.96   74.21
   5  -3  -6 2446.72   81.39
   5   3  -6 2426.39   64.49
  -5  -3   6 2340.76   60.63
   5   3  -6 2455.38   64.71
   4  -2  -7  215.84    8.28
  -4   2   7  226.50    6.59
  -4   2   7  213.06    9.07
   4  -2  -7  224.63    8.38
  -4  -2   7  221.22    7.95
   4   2  -7  215.71    6.18
   4   2  -7  211.66    6.85
  -4  -2   7  217.36    6.37
   6  -3  -5 1627.22   61.50
  -6   3   5 1617.52   60.18
  -6   3   5 1676.57   48.48
   6  -3  -5 1701.39   51.80
   6   3  -5 1492.59   49.75
  -6  -3   5 1719.08   39.53
   6   3  -5 1646.80   55.89
  -5  -2  -2  351.57   10.73
   5   2   2  354.54   10.33
   5  -2   2  365.83   13.61
   5  -2   2  343.95   13.62
  -5   2  -2  356.17   10.29
   6  -2  -6  523.99   18.44
  -6   2   6  510.81   13.68
  -6   2   6  546.40   10.84
   6  -2  -6  509.82   16.33
   1   0  -7    1.69    0.85
  -1   0   7    3.31    1.12
   1   0  -7    3.55    0.64
   6   2  -6  520.25   18.93
  -6  -2   6  508.63   13.53
   6   2  -6  506.25   14.23
  -3  -4  -3   19.53    1.74
   3   4   3   22.89    2.61
   3  -4   3   25.39    1.80
  -3   4  -3   23.58    1.89
  -3   4  -3   24.21    1.49
   3  -4   3   23.75    2.08
  -7   1   5   81.30    4.09
   7  -1  -5   74.95    3.90
   7  -1  -5   75.10    4.39
  -7   1   5   75.90    5.29
   7   1  -5   81.48    5.73
   7   1  -5   75.69    3.95
  -7  -1   5   80.13    4.88
  -7  -1   5   78.53    3.80
  -4   5   4 1333.34   60.78
  -4   5   4 1374.28   36.57
   4  -5  -4 1351.06   39.09
   4  -5  -4 1352.14   39.63
  -4  -5   4 1359.50   28.38
   4   5  -4 1299.38   36.16
  -1  -1  -6  928.97   35.64
   1   1   6  928.62   18.90
  -1   1  -6  939.66   41.95
   1  -1   6  903.83   17.42
  -6   0  -1    2.88    1.60
   6   0   1   -1.63    1.59
   6   0   1   -0.62    1.16
   7  -2  -3  759.69   24.73
  -7   2   3  722.70   21.36
  -7   2   3  741.51   22.59
   7  -2  -3  768.79   27.66
  -7  -2   3  746.41   19.74
   7   2  -3  737.57   29.48
   7   2  -3  737.27   24.38
  -5   4   5  383.82    9.77
  -5   4   5  353.89    9.62
   5  -4  -5  348.23   13.86
   5  -4  -5  339.76   12.29
   5   4  -5  372.38   12.21
  -5  -4   5  384.82   11.10
   5   4  -5  341.13    9.45
   2  -2  -7 2865.36   82.83
   2  -2  -7 2920.12   99.27
  -2   2   7 2879.62   45.80
   2   2  -7 2832.68  122.71
   2   2  -7 2907.29   81.51
  -2  -2   7 2723.74   59.09
   7  -2  -4   16.02    2.32
   7  -2  -4   15.99    2.16
  -7   2   4   12.55    2.14
  -7   2   4   11.19    2.50
  -7  -2   4   11.34    2.31
   7   2  -4   13.83    1.91
   7   2  -4   13.35    1.80
   2   4   4 1071.59   24.54
  -2  -4  -4 1066.29   24.30
   2  -4   4 1030.39   40.34
  -2   4  -4 1045.81   44.37
   1  -1  -7   43.56    2.32
  -1   1   7   48.18    2.57
   1  -1  -7   48.88    2.57
   1   1  -7   48.29    2.43
   1   1  -7   46.81    2.36
  -1  -1   7   45.62    1.84
  -1  -6  -2 6188.58  124.62
   1   6   2 5952.87  155.34
   1  -6   2 6215.42  216.95
  -1   6  -2 6259.59  228.04
   1  -6   2 6294.60  228.28
   2   6   1  135.25    4.79
  -2  -6  -1  136.79    5.01
  -2   6  -1  151.41    7.12
   2  -6   1  137.61    3.17
  -2   6  -1  135.21    6.07
   2  -6   1  136.92    6.27
   6  -1   1    1.25    1.47
  -6   1  -1   -0.31    0.99
   6  -1   1    1.69    1.19
   6   1   1    3.68    1.13
  -6  -1  -1   -0.87    1.44
  -4  -4  -2 2758.16   84.65
   4   4   2 2808.13   65.09
  -4   4  -2 2821.99   87.20
   4  -4   2 2809.42   70.41
  -4   4  -2 2773.28   88.88
   4  -4   2 2808.35  106.62
   7   0  -1    0.66    1.43
  -7   0   1    0.96    1.29
   7   0  -1    0.91    1.10
   1  -6  -3   89.44    4.06
   1  -6  -3   85.05    3.69
  -1   6   3   82.35    3.52
  -1  -6   3   76.31    2.56
  -1  -6   3   79.50    3.46
   1   6  -3   85.77    3.39
  -2  -5  -3  292.32    8.33
   2   5   3  300.11   10.45
   2  -5   3  293.83    8.48
  -2   5  -3  302.96   12.37
   2  -5   3  300.13    9.37
  -2   5  -3  321.19   12.94
   3  -4  -6 3723.28  105.98
  -3   4   6 3806.47  123.40
   3  -4  -6 3735.77  100.17
  -3   4   6 3801.61   84.76
   3   4  -6 3724.06   97.73
   3   4  -6 3816.66   86.99
  -3  -5  -2  118.89    4.70
   3   5   2  105.86    4.33
   3  -5   2  114.59    3.90
   3  -5   2  113.31    4.64
  -3   5  -2  115.37    4.72
  -3   5  -2  110.54    4.64
  -3   6   1   11.21    2.04
   3  -6  -1   11.40    1.92
  -3   6   1   14.53    1.70
   3  -6  -1   10.21    1.32
  -3  -6   1    9.33    2.23
   3   6  -1    9.33    1.35
   2  -6  -3   67.42    3.26
  -2   6   3   67.03    3.39
   2  -6  -3   67.38    3.15
   2   6  -3   73.45    3.18
  -2  -6   3   68.57    3.47
   0  -3  -6  103.75    4.71
   0  -3  -6   99.28    3.51
   0   3   6   94.40    3.42
  -3   6   2  244.45    6.54
   3  -6  -2  250.22    8.25
   3  -6  -2  256.47    8.52
  -3   6   2  250.54    7.70
   3   6  -2  248.44    7.60
  -3  -6   2  255.15    7.41
   7  -2  -2   88.15    4.69
  -7   2   2   75.30    4.03
   7  -2  -2   80.17    4.63
  -7   2   2   83.96    4.04
   7   2  -2   84.48    3.91
   7   2  -2   84.50    4.26
  -7  -2   2   84.59    3.76
   2  -4  -6   32.36    2.57
  -2   4   6   23.15    1.99
   2  -4  -6   24.63    1.89
   2   4  -6   25.60    0.70
  -2  -4   6   25.19    1.04
   2   4  -6   33.24    0.84
  -2  -4   6   33.76    1.01
  -2   5   5   58.94    2.87
   2  -5  -5   48.18    2.67
   2  -5  -5   50.58    2.36
   2   5  -5   51.46    2.15
   6  -4  -3  120.53    5.18
  -6   4   3  125.76    6.40
   6  -4  -3  118.43    5.39
  -6   4   3  148.27    6.74
  -6  -4   3  125.13    5.71
   6   4  -3  138.92    4.92
   7  -1  -1  233.38    8.23
   7  -1  -1  255.39   10.51
  -7   1   1  234.24    8.71
  -7  -1   1  252.35    7.74
   7   1  -1  229.75    7.55
   7   1  -1  246.70    8.69
  -5   2   7   17.15    2.28
  -5   2   7   13.60    1.93
   5  -2  -7   16.68    2.09
   5  -2  -7   18.14    2.26
   5   2  -7   19.90    1.69
   5   2  -7   12.33    1.47
  -5  -2   7   15.25    1.93
  -5  -2   7   13.87    1.80
   3   3   4    0.07    1.10
  -3  -3  -4    1.81    1.20
  -3   3  -4    1.05    0.99
   3  -3   4    2.86    0.83
   3  -3   4    2.78    1.10
   4   3   3  539.95   12.04
  -4  -3  -3  564.90   20.28
   4  -3   3  549.16   16.71
   4  -3   3  562.52   21.79
  -4   3  -3  554.45   19.11
   3  -5  -5  818.06   26.23
   3  -5  -5  820.18   32.03
  -3   5   5  850.05   17.30
  -3   5   5  844.17   19.24
   3   5  -5  886.83   24.90
  -3  -5   5  894.69   32.52
  -6   0   7    0.55    1.24
   6   0  -7    2.04    1.16
  -6   0   7    0.57    1.78
   6  -3   0  124.11    5.50
  -6   3   0  129.56    5.18
  -6   3   0  120.48    3.83
   6  -3   0  124.98    5.88
  -6  -3   0  128.19    5.00
   6   3   0  121.61    4.71
  -5   5   2   70.10    3.75
   5  -5  -2   63.50    4.21
   5  -5  -2   75.73    3.88
  -5   5   2   56.12    3.29
   5   5  -2   71.07    3.38
  -5  -5   2   65.13    3.19
  -6   4   2  389.72   15.62
   6  -4  -2  393.68   13.93
  -6   4   2  384.75   10.55
   6  -4  -2  389.34   13.46
  -6  -4   2  408.73   16.30
   6   4  -2  388.79   13.58
  -4   4   6  594.64   27.14
   4  -4  -6  597.43   19.30
  -4   4   6  618.68   18.40
   4  -4  -6  608.93   21.54
   4   4  -6  615.09   16.48
   4   4  -6  601.82   19.68
  -4  -4   6  572.91   14.74
   7  -2  -5 3300.70  144.16
  -7   2   5 3330.99   56.51
   7  -2  -5 3110.31  110.72
  -7   2   5 3209.13   73.21
  -7  -2   5 3215.07  134.13
   7   2  -5 3281.38   92.67
   7   2  -5 3200.18   88.09
   0   6   3  370.72   10.58
   0  -6  -3  376.14   10.79
   0  -6  -3  374.20   10.19
   0  -6   3  386.03   16.12
   0   6  -3  373.15   15.99
   0  -6   3  360.48   18.09
   1   2   6  102.35    5.98
  -1  -2  -6  115.08    4.36
   1  -2   6  111.05    3.61
  -1   2  -6  107.09    3.89
  -5   5   3  249.13    7.73
   5  -5  -3  269.90   10.89
   5  -5  -3  267.03   10.72
  -5   5   3  259.89   13.58
  -5  -5   3  263.94    8.20
   5   5  -3  257.75    7.83
   7   0  -6 1709.68   48.83
   7   0  -6 1743.16   53.79
  -7   0   6 1783.36   46.88
  -7   0   6 1700.10   50.05
  -1  -5  -4   22.48    2.72
   1   5   4   20.23    2.27
   1  -5   4   25.81    1.27
  -1   5  -4   23.83    1.34
   1  -5   4   26.34    1.31
   3  -6   0   24.45    2.05
   3  -6   0   20.39    2.09
  -3   6   0   18.05    1.89
  -3   6   0   23.34    1.99
  -3  -6   0   21.24    2.14
   3   6   0   37.63   13.47
   6  -4  -4   38.61    3.09
  -6   4   4   32.32    2.46
   6  -4  -4   33.60    2.94
  -6   4   4   33.82    3.51
  -6  -4   4   38.98    2.65
   6   4  -4   36.82    2.69
  -4   5  -1    3.44    1.14
   4  -5   1    5.31    1.26
  -4   5  -1    1.38    1.60
   4  -5   1    0.78    1.46
   4   5   1    1.96    1.29
  -4  -5  -1    3.65    1.18
   1   4   5 1191.55   20.71
  -1  -4  -5 1237.12   43.10
   1  -4   5 1357.10   38.56
   1  -4   5 1095.08   43.12
   4   0   4   16.88    2.06
  -4   0  -4   14.01    1.31
  -1   5   5  410.29   10.30
   1  -5  -5  402.38   11.28
   1  -5  -5  403.50   16.39
  -1  -5   5  408.47   14.19
  -1  -5   5  412.76   11.23
   1   5  -5  423.96   17.77
  -6   1   7 1649.43   48.46
   6  -1  -7 1568.86   45.31
   6  -1  -7 1628.66   54.75
  -6   1   7 1635.07   31.67
   6   1  -7 1669.08   48.55
  -6  -1   7 1720.10   61.58
  -6  -1   7 1669.25   46.64
   6   1  -7 1646.78   38.06
   1  -2  -7  405.18   12.21
   1  -2  -7  425.95   16.61
  -1   2   7  395.01   10.22
   3  -6  -3   50.25    3.30
  -3   6   3   57.26    3.21
   1   2  -7  381.43   18.66
  -1  -2   7  393.97   11.43
   1   2  -7  419.73   11.92
   3   6  -3   55.92    2.75
  -3  -6   3   54.46    2.87
   3  -3  -7  153.91    7.10
   3  -3  -7  152.63    6.68
  -3   3   7  152.55    8.41
  -3   3   7  154.24    4.50
   3   3  -7  148.48    6.99
  -3  -3   7  156.21    7.68
   3   3  -7  153.85    4.01
   6  -2   1    0.02    1.51
  -6   2  -1    4.01    1.34
   6  -2   1   -1.06    1.00
  -6  -2  -1    1.23    1.68
   6   2   1    0.32    1.22
   2   3   5  709.60   12.00
  -2  -3  -5  730.36   22.92
  -2   3  -5  691.93   22.43
   2  -3   5  697.08   33.41
  -7   1   6  660.57   24.47
   7  -1  -6  638.23   20.25
  -7   1   6  622.07   17.69
   7  -1  -6  626.98   30.74
   7   1  -6  651.44   27.30
  -7  -1   6  690.63   17.51
   7   1  -6  645.26   20.21
  -7  -1   6  687.66   20.36
   1  -4  -6 2540.42   63.57
   1  -4  -6 2518.19   74.63
  -1   4   6 2585.53   53.49
  -5   4  -1 1012.09   45.09
  -5   4  -1  960.96   21.84
   5  -4   1  953.75   29.98
   5  -4   1  980.28   35.37
   5   4   1  985.23   32.59
  -5  -4  -1 1026.77   26.01
   5  -5  -1  273.95   10.19
   5  -5  -1  257.24    9.48
  -5   5   1  245.61    8.20
  -5   5   1  273.23   10.02
   5   5  -1  278.08    8.67
  -5  -5   1  273.27   11.01
  -3   0  -5    4.48    1.06
   3   0   5   -0.07    0.77
   4  -3  -7  980.86   41.21
  -4   3   7  994.39   22.66
  -4   3   7  896.36   23.97
   4  -3  -7  984.38   25.98
   4   3  -7  957.93   43.53
  -4  -3   7  978.36   34.95
   4   3  -7  984.88   29.79
   4   1   4   97.90    3.26
  -4  -1  -4  101.26    4.26
   4  -1   4   96.33    2.91
  -4   1  -4  103.63    3.89
   4  -1   4  104.29    3.18
  -5  -3  -2 1499.28   45.58
   5   3   2 1441.15   41.57
  -5   3  -2 1461.68   31.11
   5  -3   2 1454.93   54.52
   5  -3   2 1439.23   47.01
  -6   3   6  501.51   13.46
  -6   3   6  545.60   12.46
   6  -3  -6  524.11   21.51
   6  -3  -6  512.12   17.88
   6   3  -6  524.00   17.44
  -6  -3   6  544.54   12.57
   6   3  -6  530.36   12.80
   5   0   3    4.94    1.02
  -5   0  -3    0.70    1.10
   4  -5  -5 1424.19   46.35
  -4   5   5 1402.01   37.76
   4  -5  -5 1348.79   42.84
  -4   5   5 1337.22   35.92
  -4  -5   5 1462.96   35.67
   4   5  -5 1363.59   30.11
   0   0  -7    0.79    0.58
   0   0   7   -0.21    0.94
   0   0  -7    1.11    0.85
  -7   2   1    4.57    2.05
   7  -2  -1    1.88    1.37
   7  -2  -1    2.80    1.29
  -7   2   1   -0.19    1.56
   7   2  -1    1.25    1.29
  -7  -2   1    1.55    1.24
   7   2  -1    2.05    1.46
  -5   5   4  128.37    5.19
   5  -5  -4  131.99    5.50
   5  -5  -4  124.48    6.01
  -5   5   4  127.18    5.21
   5   5  -4  131.03    4.88
  -5  -5   4  131.17    4.32
   7  -3  -3  113.89    5.74
  -7   3   3  116.79    4.82
   7  -3  -3  121.11    6.56
  -7   3   3  120.01    5.01
   7   3  -3  120.28    4.76
   7   3  -3  120.97    5.64
  -7  -3   3  120.14    5.13
   6  -4  -1   82.99    5.51
  -6   4   1   96.66    5.66
  -6   4   1   88.60    4.10
   6  -4  -1   85.25    4.35
   6   4  -1   87.50    3.79
  -6  -4   1   80.77    3.84
   2  -3  -7   13.05    1.45
  -2   3   7   16.08    1.95
   2  -3  -7   15.97    3.06
   3   1   5  624.06   11.52
  -3  -1  -5  633.25   14.04
  -3   1  -5  644.31   22.89
   3  -1   5  624.72   16.21
  -7   3   4  317.54   12.62
   7  -3  -4  327.59   11.44
  -7   3   4  329.30    8.07
   7  -3  -4  328.49   14.45
   7   3  -4  330.87   14.15
   7   3  -4  300.99    9.66
  -7  -3   4  335.84    8.83
  -2  -6  -2 1064.66   26.38
   2   6   2 1111.53   26.54
   2  -6   2 1091.97   35.40
  -2   6  -2 1098.30   31.01
  -2   6  -2 1080.30   38.00
   2  -6   2 1047.58   25.93
  -5  -1  -3   52.80    3.77
   5   1   3   50.04    3.23
  -5   1  -3   55.49    2.80
   5  -1   3   58.11    3.15
   5  -1   3   54.42    3.00
   0  -1  -7  360.40   12.11
   0  -1  -7  359.92   13.55
   0   1   7  365.57    8.32
   0  -1   7  375.10    6.79
   0   1  -7  358.17   15.71
   0   1  -7  356.91   14.47
   5  -4  -6   50.22    3.47
  -5   4   6   44.20    3.00
  -5   4   6   40.33    3.85
   5  -4  -6   48.60    3.77
   5   4  -6   46.26    2.11
  -5  -4   6   48.40    2.16
   5   4  -6   49.31    2.68
   4   0  -8  109.06    5.02
   4   0  -8  102.05    3.71
  -4   0   8  112.27    3.72
  -4   0   8  106.70    5.04
   2  -6  -4  221.92    8.32
  -2   6   4  222.39   10.42
   2  -6  -4  234.64    9.79
   2   6  -4  233.94    8.99
  -2  -6   4  226.86    8.03
   7   0   0  143.83    6.05
   7   0   0  156.84    6.52
  -7   0   0  145.10    5.27
  -3   0   8  379.15    7.57
   3   0  -8  372.06   12.35
   3   0  -8  375.60   17.51
  -3   0   8  359.70    7.26
   1   6   3   25.18    2.51
  -1  -6  -3   27.52    2.56
   1  -6   3   25.48    1.82
  -1   6  -3   24.31    2.03
   1  -6   3   24.98    1.85
   6  -4  -5  207.13    8.51
  -6   4   5  183.56    6.50
   6  -4  -5  214.51   10.19
  -6   4   5  197.37    7.48
  -6  -4   5  212.71    8.24
   6   4  -5  207.66    5.66
   6   4  -5  227.36    7.93
   6  -2  -7   53.82    3.70
  -6   2   7   55.37    3.61
   6  -2  -7   47.12    3.68
  -6   2   7   46.94    4.14
  -6  -2   7   42.91    2.85
  -6  -2   7   43.33    2.36
   6   2  -7   49.95    2.94
   6   2  -7   41.49    2.27
   4  -6  -2    1.57    1.29
  -4   6   2    3.42    1.40
  -4   6   2    2.32    1.45
   4  -6  -2    1.61    1.35
  -4  -6   2    2.75    1.68
   4   6  -2    4.57    1.82
  -7   3   2  339.12    9.41
   7  -3  -2  337.21   12.81
  -7   3   2  337.63   10.68
   7  -3  -2  321.57   11.52
   7   3  -2  347.76   13.27
  -7  -3   2  360.47   10.90
   3   6   1    3.35    1.22
  -3  -6  -1    1.86    1.32
  -3   6  -1    0.29    1.62
   3  -6   1    0.19    1.29
  -3   6  -1    5.23    0.98
  -1   6   4   25.91    2.66
   1  -6  -4   22.13    2.15
   1  -6  -4   20.12    2.24
   1   6  -4   22.03    1.41
  -1  -6   4   16.88    1.12
  -1  -6   4   23.93    1.66
   7  -2  -6  965.66   28.08
  -7   2   6 1009.07   50.25
   7  -2  -6  993.04   30.36
  -7   2   6  959.48   35.81
  -7  -2   6  949.28   25.38
   7   2  -6  923.03   31.19
   7   2  -6  938.05   23.86
   0   5   5 2063.88   70.75
   0  -5  -5 2007.30   63.27
   0  -5  -5 2046.03   66.66
   0  -5   5 1696.70   43.73
   0  -5   5 2174.74   53.65
   5  -3  -7  240.22    9.15
  -5   3   7  232.22    6.25
   5  -3  -7  218.67    6.98
  -5   3   7  209.27    6.55
   5   3  -7  228.85    6.88
  -5  -3   7  231.90    8.90
   5   3  -7  213.27    8.50
   4  -1  -8  575.61   26.73
  -4   1   8  570.57   11.08
   4  -1  -8  561.30   18.04
  -4   1   8  554.61   12.83
   4   1  -8  577.37   15.00
   4   1  -8  530.68   22.20
  -4  -1   8  564.44   13.66
  -4  -1   8  567.84   15.50
  -2   0  -6 3230.00  127.49
   2   0   6 3331.49   49.34
   0  -7   0    2.39    1.49
   0  -7   0    0.48    1.38
   0   7   0   -1.18    1.45
   4  -6  -1  109.98    4.36
   4  -6  -1   92.52    4.58
  -4   6   1   93.21    4.04
  -4   6   1   94.12    3.94
  -4  -6   1   95.46    3.84
   4   6  -1   95.89    3.49
   7  -1   0  509.46   18.52
  -7   1   0  486.15   12.59
   7  -1   0  490.09   17.73
   7   1   0  491.86   16.81
   7   1   0  481.82   16.99
  -7  -1   0  515.06   18.80
   3  -1  -8 3826.32  167.97
   3  -1  -8 3629.60  115.37
  -3   1   8 3726.86   79.28
  -3   1   8 3861.45   80.45
   3   1  -8 3850.12  138.54
  -3  -1   8 3898.17   78.44
   3   1  -8 3813.33  104.85
  -3  -1   8 3944.91  112.20
   4   2   4  831.35   14.35
  -4  -2  -4  866.36   30.77
   4  -2   4  825.20   24.53
   4  -2   4  852.88   26.14
  -4   2  -4  842.71   32.90
  -3   6   4  459.07   20.71
   3  -6  -4  491.93   15.54
  -3   6   4  480.79   18.83
   3  -6  -4  458.77   14.92
  -3  -6   4  441.85   13.06
   3   6  -4  468.79   13.80
  -8   0   4  393.72   17.00
   8   0  -4  411.92   12.03
  -8   0   4  391.62    9.80
   8   0  -4  395.08   12.20
   4  -6  -3    4.15    2.41
  -4   6   3    1.21    1.99
   4  -6  -3    1.87    1.20
  -4   6   3    0.47    1.50
  -4  -6   3    0.65    1.44
   4   6  -3    0.97    0.98
   7  -3  -5   44.72    3.54
  -7   3   5   46.93    3.87
  -7   3   5   43.84    3.89
   7  -3  -5   46.74    3.37
   7   3  -5   47.68    3.00
   7   3  -5   43.47    2.70
  -7  -3   5   46.36    2.99
   5  -5   0  130.02    6.20
  -5   5   0  125.64    4.30
   5  -5   0  132.67    5.53
  -5   5   0  137.88    7.64
  -5  -5   0  139.88    5.66
   5   5   0  131.19    4.91
  -5   0   8   54.11    2.51
  -5   0   8   51.00    3.06
   5   0  -8   49.11    2.83
   5   0  -8   54.10    2.98
  -1  -3  -6 1712.46   57.50
   1   3   6 1705.74   47.96
  -1   3  -6 1515.07   59.27
   1  -3   6 1673.36   53.58
   1  -3   6 1629.19   62.82
   8   0  -3    0.17    1.78
  -8   0   3    1.78    1.47
   8   0  -3    1.60    1.37
   6   0   2 1069.68   29.82
   6   0   2 1111.82   35.40
  -6   0  -2 1080.55   33.13
  -2  -1  -6 1998.05   70.03
   2   1   6 1921.82   33.18
  -2   1  -6 1986.27  104.48
   2  -1   6 1983.15   36.42
   0  -7  -1   12.27    2.18
   0  -7  -1   10.81    1.78
   0   7   1   10.91    2.16
   0   7  -1   12.19    1.44
   0  -7   1   12.30    1.60
   0  -7   1    8.37    1.36
   1  -7   0  138.53    4.79
  -1   7   0  145.99    4.86
   1  -7   0  144.83    5.60
  -1  -7   0  148.45    5.95
   1   7   0  140.27    5.36
  -1  -7   0  148.12    4.66
  -1   7   1    8.60    1.54
   1  -7  -1    8.48    1.71
   1  -7  -1   10.97    1.82
  -1  -7   1    9.66    1.23
  -1  -7   1    8.22    1.58
   1   7  -1    8.93    1.43
  -3  -2  -5 2398.33   67.97
   3   2   5 2281.97   39.32
   3  -2   5 2338.72   61.78
  -3   2  -5 2351.33   84.24
   3  -2   5 2313.90   57.92
   0  -4  -6  491.70   16.81
   0  -4  -6  485.29   17.36
   0   4   6  487.05   18.62
   1  -3  -7  384.22   11.08
   1  -3  -7  366.34   12.64
  -1   3   7  356.72    7.84
   8  -1  -4   14.97    2.06
  -8   1   4   13.60    3.08
  -8   1   4   16.48    2.13
   8  -1  -4   17.50    2.23
  -8  -1   4   14.53    2.25
   8   1  -4   15.76    1.87
   8   1  -4   11.83    1.85
   3   5   3   10.99    1.71
  -3  -5  -3   14.31    1.74
  -3   5  -3    6.10    1.05
   3  -5   3    7.93    1.14
   3  -5   3    8.51    0.93
  -3   5  -3    9.74    1.15
   2   0  -8   29.92    2.02
  -2   0   8   28.76    1.91
   2   0  -8   24.68    1.81
  -5  -2  -3   22.77    2.03
   5   2   3   19.08    2.12
   5  -2   3   20.63    2.05
   5  -2   3   22.22    1.86
  -5   2  -3   20.15    2.27
  -5   1   8  265.53   12.28
   5  -1  -8  262.27    8.81
   5  -1  -8  268.10    9.79
  -5   1   8  267.04    7.44
   5   1  -8  258.03   11.08
  -5  -1   8  256.56    8.21
   5   1  -8  254.81    8.85
  -5  -1   8  252.53    8.22
   0  -2  -7  110.95    4.96
   0   2   7  115.47    3.48
   0  -2  -7  115.99    3.92
   0   2  -7  123.70    3.77
   0   2  -7  108.70    5.02
   0  -2   7  112.95    3.47
  -6   3  -1  450.75   21.98
   6  -3   1  473.93   18.55
   6  -3   1  473.43   15.92
  -6   3  -1  444.59   15.31
   6   3   1  454.69   13.30
  -6  -3  -1  452.78   17.75
   8   0  -5    5.32    1.63
   8   0  -5    2.42    2.06
  -8   0   5    1.95    2.14
   7   0  -7    3.79    1.44
  -7   0   7   -0.18    2.94
   7   0  -7   -2.95    1.94
  -7   0   7   -0.92    1.42
   3   4   4   15.41    1.69
  -3  -4  -4   22.31    1.97
  -3   4  -4   21.83    3.06
   3  -4   4   20.76    2.77
   3  -4   4   17.07    2.49
  -8   1   3  233.91    8.88
  -8   1   3  231.20   13.44
   8  -1  -3  236.73    9.51
   8  -1  -3  240.47    8.98
   8   1  -3  218.75    8.01
   8   1  -3  220.92    8.19
  -8  -1   3  217.48    7.20
   6   1   2  368.67    8.40
  -6  -1  -2  372.27   18.17
   6  -1   2  366.69   11.25
  -6   1  -2  385.36   11.81
   6  -1   2  370.82   12.35
   5  -5  -5  435.29   12.60
  -5   5   5  445.55   12.34
  -5   5   5  428.09   14.44
   5  -5  -5  425.83   13.53
  -5  -5   5  438.26   11.98
   5   5  -5  460.49   11.27
   4   4   3  947.10   35.89
  -4  -4  -3  908.01   24.53
  -4   4  -3  981.83   34.02
   4  -4   3  943.10   36.41
   4  -4   3  927.85   35.43
  -4   4  -3  929.63   19.75
   0  -6  -4 2358.66   57.98
   0  -6  -4 2391.82   76.95
   0   6   4 2387.86   55.72
   0   6  -4 2386.05   77.05
   0  -6   4 2322.16   55.71
   2   5   4  231.25   10.03
  -2  -5  -4  237.11   10.12
  -2   5  -4  225.56   10.53
   2  -5   4  221.15    7.89
  -2   5  -4  225.90    8.23
  -6   4   0  181.02    4.63
  -6   4   0  180.14    8.14
   6  -4   0  180.00    7.75
   6  -4   0  174.38    8.33
  -6  -4   0  185.09    9.19
   6   4   0  181.51    7.11
   2  -1  -8 1028.04   30.73
   2  -1  -8 1028.62   36.07
  -2   1   8 1063.53   26.74
   2   1  -8 1024.39   49.76
  -2  -1   8 1065.95   24.23
   2   1  -8 1044.50   28.45
   4   5   2   48.79    2.95
  -4  -5  -2   47.80    3.18
  -4   5  -2   43.01    2.45
   4  -5   2   44.97    2.76
   4  -5   2   46.96    2.56
  -4   5  -2   47.16    3.25
  -4   6   0    3.13    1.60
   4  -6   0    3.03    1.24
  -4   6   0    2.11    1.69
   4  -6   0    3.70    1.76
  -4  -6   0    3.74    1.42
   4   6   0    6.32    1.40
   8  -1  -5  687.14   22.11
  -8   1   5  743.95   20.34
   8  -1  -5  729.64   24.06
  -8   1   5  741.95   13.20
  -8  -1   5  738.16   35.49
   8   1  -5  746.20   22.11
   8   1  -5  716.36   23.20
  -7   3   1  369.49    7.67
   7  -3  -1  419.89   14.27
   7  -3  -1  386.41   16.06
  -7   3   1  410.74   15.23
  -7  -3   1  417.15   12.15
   7   3  -1  406.78   15.59
  -7   1   7   53.85    3.00
  -7   1   7   44.54    3.10
   7  -1  -7   50.82    3.39
   7  -1  -7   50.59    3.15
   7   1  -7   44.28    2.92
  -7  -1   7   45.67    3.32
   7   1  -7   57.01    3.55
  -7  -1   7   56.79    3.14
   1   7   1  257.11    7.49
  -1  -7  -1  267.36    7.55
  -1  -7  -1  280.21    7.04
   1  -7   1  252.56    6.34
  -1   7  -1  268.65    7.71
   1  -7   1  276.34    7.01
  -4   2   8  139.55    4.66
   4  -2  -8  126.43    6.46
  -4   2   8  126.52    5.14
   4  -2  -8  134.28    5.20
   4   2  -8  133.06    4.19
  -4  -2   8  124.89    5.34
  -4  -2   8  137.17    4.76
   4   2  -8  128.36    5.27
  -3   5   6    4.92    2.25
  -3   5   6    3.06    2.26
   3  -5  -6    8.93    2.08
   3  -5  -6    6.19    1.69
   3   5  -6    3.99    0.70
   3   5  -6    3.15    0.66
  -1   7   2  237.87    9.41
   1  -7  -2  256.22    6.61
   1  -7  -2  248.35    7.80
  -1  -7   2  264.49    9.96
   1   7  -2  271.14    9.63
  -1  -7   2  273.16    9.94
   2  -7  -1  381.44   11.18
   2  -7  -1  366.98   12.41
  -2   7   1  370.13   10.27
   2   7  -1  374.45   11.87
  -2  -7   1  383.00    8.35
   7  -2   0   12.88    2.26
   7  -2   0   10.58    2.75
  -7  -2   0   10.73    2.39
   7   2   0   11.00    2.13
   3  -2  -8   15.51    1.74
  -3   2   8   14.95    1.91
  -3   2   8   14.21    2.15
   3  -2  -8   13.69    1.66
   3   2  -8   13.52    1.29
  -3  -2   8   15.80    1.39
   3   2  -8   15.93    1.27
   8   0  -2  366.36   12.49
   8   0  -2  387.53   15.11
  -8   0   2  395.58   14.09
   2  -5  -6   13.15    2.25
   2  -5  -6   13.12    2.03
  -2   5   6   18.55    2.16
  -2  -5   6   13.10    0.87
   2   5  -6   11.22    0.58
  -2  -5   6   10.29    0.55
   2   5  -6   14.66    0.77
  -4   6   4 1769.66   76.38
  -4   6   4 1710.31   34.48
   4  -6  -4 1791.00   62.53
   4  -6  -4 1708.82   46.10
   4   6  -4 1774.68   44.53
  -4  -6   4 1846.75   61.12
  -3   4   7   21.56    2.21
   3  -4  -7   22.85    2.37
  -3   4   7   21.47    2.28
   3  -4  -7   21.87    2.00
   3   4  -7   23.35    1.27
  -3  -4   7   22.42    1.48
   3   4  -7   21.65    0.95
  -2  -4  -5  299.96    9.03
   2   4   5  311.25    7.54
  -2   4  -5  319.49   10.73
   2  -4   5  297.86   15.92
   2  -4   5  329.13    5.89
   6  -5  -3   59.68    3.89
  -6   5   3   55.93    4.53
   6  -5  -3   47.05    3.30
  -6   5   3   53.19    4.03
   6   5  -3   49.85    3.11
  -6  -5   3   47.01    2.99
   0   7   2    1.99    1.33
   0  -7  -2    5.17    1.73
   0  -7  -2    1.95    1.62
   0  -7   2    2.75    1.17
   0   7  -2    3.15    1.22
   0  -7   2    2.91    1.03
   2  -7   0 3051.31   71.79
  -2   7   0 2987.63   91.87
   2  -7   0 3052.41   75.33
   2   7   0 2982.94   70.72
  -2  -7   0 3153.80   79.05
   2   2   6  677.30   12.03
  -2  -2  -6  685.91   22.18
   2  -2   6  661.23   15.33
  -2   2  -6  663.32   27.00
   2  -7  -2 2043.38   70.68
  -2   7   2 2046.97   65.18
   2  -7  -2 2009.99   52.01
  -2  -7   2 2133.05   75.25
   2   7  -2 1975.43   52.01
   6   0  -8  216.14    8.74
   6   0  -8  223.81   10.57
  -6   0   8  220.13    6.90
  -6   0   8  223.42    9.09
   4  -4  -7 1504.13   55.36
   4  -4  -7 1490.17   40.94
  -4   4   7 1511.83   43.53
  -4   4   7 1498.49   26.75
   4   4  -7 1547.46   43.21
   4   4  -7 1492.64   51.95
   8  -1  -2 1008.95   38.24
  -8   1   2 1032.54   40.55
   8  -1  -2  998.23   34.86
  -8  -1   2 1066.65   29.67
   8   1  -2  999.21   36.90
   8   1  -2 1024.75   37.74
  -5  -4  -2 1613.49   49.83
   5   4   2 1546.96   32.02
   5  -4   2 1534.16   53.43
  -5   4  -2 1611.11   47.63
   5  -4   2 1619.46   48.06
  -5   4  -2 1607.98   51.18
   6  -3  -7  434.14   18.35
  -6   3   7  472.08   12.13
  -6   3   7  424.11   11.44
   6  -3  -7  446.85   16.09
   6   3  -7  454.60   19.02
   6   3  -7  454.67   11.63
  -6  -3   7  472.87   15.52
  -6   4   6    3.24    1.65
   6  -4  -6    6.59    1.83
   6  -4  -6    5.39    2.01
  -6   4   6    1.78    1.66
  -6  -4   6    1.58    1.49
   6   4  -6    1.50    1.32
   6   4  -6    2.23    1.09
  -8   2   4  109.86    4.61
  -8   2   4  114.91    4.73
   8  -2  -4  106.41    4.94
   8  -2  -4  100.43    5.93
   8   2  -4  105.60    5.29
  -8  -2   4  111.66    4.02
   8   2  -4  108.41    5.32
  -6   5   2  702.81   30.63
   6  -5  -2  676.37   17.46
   6  -5  -2  708.30   23.38
  -6   5   2  699.42   17.72
  -6  -5   2  750.56   18.72
   6   5  -2  682.07   18.14
   4  -5  -6  534.90   15.31
   4  -5  -6  544.52   19.89
  -4   5   6  548.96   11.13
  -4   5   6  554.48   21.40
  -4  -5   6  577.55   18.56
   4   5  -6  532.63    9.91
   4   5  -6  564.31   20.08
  -5   2   8   18.75    2.58
   5  -2  -8   21.57    2.28
  -5   2   8   19.94    2.62
   5  -2  -8   20.65    2.02
   5   2  -8   17.95    1.86
  -5  -2   8   22.00    2.08
   5   2  -8   20.69    1.71
  -5  -2   8   19.31    1.76
  -7   3   6 1440.48   58.18
   7  -3  -6 1292.52   43.77
   7  -3  -6 1397.41   46.17
  -7   3   6 1395.27   34.48
  -7  -3   6 1382.97   52.99
   7   3  -6 1335.32   34.50
   7   3  -6 1374.39   39.23
  -7   4   3  104.03    4.91
   7  -4  -3  123.98    5.57
  -7   4   3  112.97    6.77
   7  -4  -3  101.45    5.02
  -7  -4   3  112.13    5.09
   7   4  -3   98.72    4.37
  -2  -6  -3  200.63    6.03
   2   6   3  189.75    6.67
   2  -6   3  202.58    7.34
   2  -6   3  193.62    4.48
  -2   6  -3  194.28    8.24
  -2   6  -3  201.42    8.13
  -1   0  -7    2.22    1.12
   1   0   7    2.08    0.86
  -8   2   3   10.13    2.67
  -8   2   3    7.80    2.09
   8  -2  -3   11.42    2.11
   8  -2  -3   13.60    2.18
   8   2  -3    9.10    2.20
   8   2  -3   10.57    2.13
  -8  -2   3   10.04    1.80
  -6  -2  -2  269.13    8.33
   6   2   2  269.81    8.81
  -6   2  -2  261.18    7.89
   6  -2   2  245.08    9.14
   6  -2   2  255.35   10.70
  -2   4   7  335.84    9.30
   2  -4  -7  341.91    9.53
   2  -4  -7  339.75   12.41
   3   6   2   38.36    2.85
  -3  -6  -2   40.75    3.13
  -3   6  -2   42.44    2.53
   3  -6   2   39.94    2.51
   3  -6   2   39.99    2.38
  -3   6  -2   34.02    2.25
  -6   5   4  645.43   28.29
   6  -5  -4  656.10   20.79
   6  -5  -4  634.65   20.67
  -6   5   4  638.00   14.67
   6   5  -4  650.69   16.29
  -6  -5   4  628.14   15.17
   8   0  -6  239.38    9.59
   8   0  -6  244.78    9.95
  -8   0   6  266.20    8.25
  -8   0   6  254.71    9.64
   6  -1  -8  806.01   21.20
  -6   1   8  806.69   40.79
   6  -1  -8  857.01   29.85
  -6   1   8  843.81   31.42
  -6  -1   8  796.01   19.92
  -6  -1   8  789.92   19.07
   6   1  -8  797.98   33.73
   6   1  -8  787.06   19.34
   7  -4  -4   97.10    5.27
  -7   4   4   91.91    3.71
   7  -4  -4  105.02    4.63
  -7   4   4   82.92    5.47
  -7  -4   4   96.54    5.37
   7   4  -4   88.60    4.16
   7   4  -4   98.92    4.47
  -1  -5  -5    6.75    1.47
   1   5   5   10.27    1.54
   1  -5   5   10.03    0.65
   1  -5   5   10.13    0.63
   4   3   4    7.86    1.73
  -4  -3  -4    7.43    2.04
   4  -3   4   10.61    1.28
   4  -3   4   10.83    1.70
  -4   3  -4    8.26    1.23
   2  -2  -8 1262.91   35.12
  -2   2   8 1244.98   41.89
   2  -2  -8 1203.46   35.22
   2   2  -8 1167.43   75.58
  -2  -2   8 1178.26   27.79
   2   2  -8 1256.55   26.89
   1   0  -8  985.75   30.70
  -1   0   8 1037.86   32.60
   1   0  -8 1006.77   48.84
   2  -6  -5   44.58    3.02
   2  -6  -5   40.31    3.63
  -2   6   5   46.54    2.89
   2   6  -5   46.42    2.21
  -2  -6   5   49.34    2.19
  -8   2   5   86.78    3.75
  -8   2   5   85.39    5.14
   8  -2  -5   97.75    4.59
   8  -2  -5   77.58    5.05
  -8  -2   5  101.37    4.74
   8   2  -5   94.32    4.20
   8   2  -5   88.45    4.47
  -7   2   7 1908.23   35.28
   7  -2  -7 1828.54   67.20
   7  -2  -7 1773.43   48.93
  -7   2   7 1860.73   38.51
  -7  -2   7 1812.95   80.23
   7   2  -7 1831.19   48.67
   7   2  -7 1860.82   65.60
  -1   5   6   22.32    2.85
   1  -5  -6   27.94    2.67
  -1  -1  -7  781.94   29.42
   1   1   7  741.27   15.45
  -1   1  -7  778.39   41.38
   1  -1   7  736.97   19.49
  -5   5  -1    2.92    1.42
   5  -5   1    3.90    1.33
  -5   5  -1    2.06    1.43
   5  -5   1    2.23    1.73
  -5  -5  -1    1.20    1.35
   5   5   1    1.23    1.32
  -8   1   6   11.08    2.87
   8  -1  -6    5.59    2.18
  -8   1   6   12.40    2.47
   8   1  -6   14.87    1.96
  -8  -1   6   11.99    2.49
  -8  -1   6   13.65    2.14
   8   1  -6    8.11    1.64
   3   3   5   44.16    2.44
  -3  -3  -5   43.06    3.00
   3  -3   5   47.72    2.46
   3  -3   5   44.15    2.26
  -3   3  -5   44.02    2.21
   3  -6  -5   20.70    1.90
   3  -6  -5   15.92    2.48
  -3   6   5   22.16    2.22
  -3   6   5   16.10    2.68
   3   6  -5   24.84    1.51
  -3  -6   5   21.18    1.46
   7   0   1    1.25    1.26
   7   0   1    1.43    1.17
  -7   0  -1   -0.29    1.26
  -7   4   2  363.02   11.06
   7  -4  -2  359.61   14.25
   7  -4  -2  386.06   14.53
  -7   4   2  368.63    8.95
  -7  -4   2  366.43   12.66
   7   4  -2  371.05   11.53
   5  -6  -2   66.80    3.59
   5  -6  -2   74.55    3.92
  -5   6   2   74.42    4.20
  -5   6   2   74.00    4.04
  -5  -6   2   91.74    6.09
   5   6  -2   80.22    6.51
  -5  -3  -3   26.17    1.97
   5   3   3   26.66    2.89
   5  -3   3   26.95    2.07
   5  -3   3   31.82    2.61
  -5   3  -3   33.71    2.68
  -1  -7  -2  858.84   25.50
  -1  -7  -2  875.38   20.67
   1   7   2  855.19   19.09
   1  -7   2  856.51   24.18
  -1   7  -2  822.65   28.56
   1  -7   2  836.23   17.71
   0   3   7  338.71    8.34
   0  -3  -7  332.18    8.61
   0  -3  -7  334.51   14.56
  -5   6   3  177.01    6.58
   5  -6  -3  171.07    7.26
  -5   6   3  183.11    5.94
   5  -6  -3  185.63    6.54
   5   6  -3  177.38    5.41
  -5  -6   3  177.23    5.48
  -2  -7  -1   94.98    3.55
   2   7   1   82.16    3.93
   2  -7   1   90.08    3.30
  -2   7  -1  101.83    5.38
   2  -7   1   98.92    5.07
  -1   1   8   87.16    3.74
   1  -1  -8   97.23    5.34
   1  -1  -8   96.55    4.31
  -1  -1   8   93.48    3.59
   1   1  -8   98.23    3.76
   1   1  -8   90.92    4.84
  -1  -6  -4 4228.79  112.23
  -1  -6  -4 4331.13  130.99
   1   6   4 4267.04  102.64
   1  -6   4 4046.79   95.71
  -1   6  -4 4262.75  142.90
   5  -4  -7  346.60   11.13
  -5   4   7  355.49    9.44
   5  -4  -7  336.31   10.92
  -5   4   7  338.24   12.26
   5   4  -7  337.35    9.92
   5   4  -7  346.08    8.89
  -5  -4   7  353.10   11.93
  -1   7   3   -0.26    1.73
   1  -7  -3    0.26    1.73
   1  -7  -3   -0.06    1.26
   1   7  -3    0.72    0.95
  -1  -7   3    0.05    0.94
  -1  -7   3    1.55    0.93
   6  -5  -1  824.74   30.34
  -6   5   1  817.39   30.18
   6  -5  -1  798.15   19.70
  -6   5   1  807.81   26.84
  -6  -5   1  811.07   24.98
   6   5  -1  807.96   23.17
  -3   7   1   11.59    2.17
   3  -7  -1    8.98    1.89
  -3  -7   1   12.15    1.73
   3   7  -1   11.55    1.68
   2  -7  -3   22.37    2.29
  -2   7   3   24.69    2.92
   2  -7  -3   19.59    2.28
  -2  -7   3   20.40    1.98
   2   7  -3   18.37    1.90
   4  -6   1   59.27    3.23
  -4   6  -1   60.67    2.65
  -4   6  -1   62.03    3.73
   4  -6   1   59.61    3.42
  -4  -6  -1   53.46    2.93
   4   6   1   58.36    3.36
  -3   7   2 4843.53  157.24
   3  -7  -2 4884.80   85.91
  -3   7   2 5034.17  185.02
   3  -7  -2 4954.94  117.81
  -3  -7   2 4879.20  108.41
   3   7  -2 4780.87  127.86
   1  -6  -5  287.63    8.82
  -1   6   5  277.90    8.15
   1  -6  -5  267.91   10.75
  -1  -6   5  284.77    9.33
  -1  -6   5  274.68    9.56
   1   6  -5  284.16   16.47
  -8   2   2  870.77   19.02
   8  -2  -2  837.08   36.41
  -8   2   2  857.47   17.27
   8  -2  -2  861.95   28.82
  -8  -2   2  923.69   24.36
   8   2  -2  837.63   23.54
   8   2  -2  888.58   35.76
  -7   1  -1  389.10   19.65
   7  -1   1  360.61   15.33
   7  -1   1  386.68   13.64
   7   1   1  368.27   10.71
   7   1   1  380.51   14.80
  -7  -1  -1  395.64   11.18
   7  -4  -5   17.59    2.87
  -7   4   5   26.24    3.56
   7  -4  -5   25.30    2.91
  -7   4   5   27.62    2.78
   7   4  -5   21.34    2.26
  -7  -4   5   19.89    2.34
   7   4  -5   23.71    2.33
   1   4   6  952.89   23.04
  -1  -4  -6  989.96   30.16
   8   0  -1   23.99    2.69
  -8   0   1   22.73    3.19
  -5   5   6  537.68   12.28
   5  -5  -6  525.18   16.77
  -5   5   6  575.26   30.47
   5  -5  -6  522.90   20.92
   5   5  -6  526.98   20.03
  -5  -5   6  532.01   14.83
   5   5  -6  541.57   10.69
   4  -3  -8  554.77   14.99
  -4   3   8  570.56   13.54
   4  -3  -8  586.17   23.99
  -4   3   8  566.43   28.53
   4   3  -8  558.08   31.92
   4   3  -8  546.22   15.73
   5  -6  -1  396.81   14.19
   5  -6  -1  391.14   10.32
  -5   6   1  395.64   13.04
  -5   6   1  374.72   18.68
   5   6  -1  402.50   13.03
  -5  -6   1  380.05   11.85
  -7   3   0 2756.20  131.48
   7  -3   0 2766.41   92.35
  -7   3   0 2782.09  104.50
   7  -3   0 2756.07   79.60
  -7  -3   0 2743.77   83.92
   7   3   0 2688.54   67.14
   6  -2  -8  152.11    7.55
  -6   2   8  159.47    5.65
  -6   2   8  152.51    6.24
   6  -2  -8  167.24    6.14
   3  -3  -8   26.72    2.49
  -3   3   8   27.90    2.20
   3  -3  -8   31.17    2.30
   6   2  -8  169.28    5.60
   6   2  -8  152.56    6.76
  -6  -2   8  157.04   11.32
  -6  -2   8  155.02    4.91
   3   3  -8   28.28    1.51
   3   3  -8   29.18    1.29
  -3  -3   8   27.18    1.23
   6  -5  -5  207.89    9.42
  -6   5   5  220.16    7.55
   6  -5  -5  211.56    8.06
  -6   5   5  206.74    6.75
   6   5  -5  217.62    7.39
  -6  -5   5  212.51    7.35
   6   5  -5  211.72    7.94
   1  -4  -7 1602.32   44.32
  -1   4   7 1638.81   31.36
   1  -4  -7 1658.73   50.22
  -4   0  -5    0.50    1.41
   4   0   5    2.98    0.94
   0  -7  -3  319.33   11.09
   0   7   3  329.16    9.75
   0  -7  -3  323.26    8.21
   0  -7   3  328.82   14.73
   0   7  -3  317.37   13.96
   0  -7   3  316.52   13.07
  -4   6   5    2.09    2.40
   4  -6  -5    5.76    2.10
  -4  -6   5    7.36    1.24
   4   6  -5    6.39    1.01
   8  -1  -1  889.01   33.83
   8  -1  -1  934.49   28.58
  -8   1   1  907.13   27.18
   8   1  -1  959.14   31.02
  -8  -1   1  964.89   21.56
   8   1  -1  923.44   25.93
   6  -4   1  108.87    5.30
   6  -4   1  110.19    5.71
  -6   4  -1  113.03    4.72
  -6   4  -1  106.09    5.00
  -6  -4  -1  102.79    6.35
   6   4   1  106.52    5.19
   5   0   4   20.89    1.91
  -5   0  -4   19.51    2.34
   3  -7   0 1752.37   38.12
   3  -7   0 1807.04   37.71
  -3   7   0 1745.72   43.08
  -3   7   0 1771.95   69.08
  -3  -7   0 1793.20   52.10
   3   7   0 1792.58   56.85
  -5   6   4    8.96    2.48
   5  -6  -4   19.16    2.91
  -5   6   4   11.58    2.65
   5  -6  -4   13.71    2.70
   5   6  -4   14.93    1.81
  -5  -6   4   15.48    3.70
  -1  -2  -7  123.76    5.33
   1   2   7  119.78    4.57
  -1   2  -7  123.11    3.33
   1  -2   7  124.62    3.62
  -1   2  -7  126.22    7.81
  -2  -3  -6    0.76    1.76
   2   3   6   -0.09    1.72
   2  -3   6    2.80    0.79
   2  -3   6    1.06    0.65
  -2   3  -6    2.32    0.75
  -8   2   6   29.75    3.99
  -8   2   6   32.19    3.20
   8  -2  -6   29.73    3.38
   8  -2  -6   39.19    3.53
   8   2  -6   42.67    2.72
   8   2  -6   36.48    2.44
  -8  -2   6   35.29    2.57
  -3   7   3    8.54    1.77
  -3   7   3    9.23    1.74
   3  -7  -3    8.67    2.22
  -3  -7   3    9.98    1.37
   3   7  -3    6.26    1.51
   8  -3  -4  210.61    8.77
  -8   3   4  213.07   10.29
  -8   3   4  232.50   12.97
   8  -3  -4  216.04    7.56
   8   3  -4  214.61    9.59
   8   3  -4  209.76    6.85
  -8  -3   4  225.27    6.08
   4   1   5  230.23    7.78
  -4  -1  -5  238.17   12.11
   4  -1   5  228.76    6.51
  -4   1  -5  221.95    8.50
   5  -3  -8   20.83    2.26
  -5   3   8   23.61    2.66
   5  -3  -8   20.33    2.30
  -5   3   8   19.28    3.00
   5   3  -8   21.19    1.70
  -5  -3   8   21.26    1.83
   5   3  -8   20.43    1.63
  -5  -1  -4  321.61   10.58
   5   1   4  311.01    9.08
   5  -1   4  316.97    9.90
  -5   1  -4  301.72   10.44
   5  -1   4  309.13    9.97
   1  -2  -8  156.86    5.17
  -1   2   8  148.70    4.82
   1  -2  -8  160.67    5.32
   1   2  -8  150.10    4.60
   1   2  -8  155.39    7.82
  -1  -2   8  145.84    3.44
  -7   4   1  639.65   35.10
   7  -4  -1  635.26   23.59
  -7   4   1  644.10   13.19
   7  -4  -1  624.84   19.17
   7   4  -1  602.19   17.24
  -7  -4   1  637.52   15.87
  -7   0   8 2009.52   41.02
  -7   0   8 2211.10  103.49
   7   0  -8 1938.03   53.45
   7   0  -8 2156.09   78.72
   8  -3  -3   11.92    2.67
  -8   3   3    4.11    2.41
  -8   3   3    5.25    2.91
   8  -3  -3   10.66    2.79
   8   3  -3   10.58    1.77
  -8  -3   3   13.13    1.98
   6   3   2  970.34   26.97
  -6  -3  -2 1086.84   36.33
  -6   3  -2 1087.36   27.37
   6  -3   2 1068.36   38.46
   6  -3   2 1090.48   35.41
  -3   0  -6  282.77   10.74
   3   0   6  282.91    6.86
   0  -5  -6  219.74    7.33
   0  -5  -6  197.43    8.35
   0   5   6  213.28    6.44
   8   0  -7    1.00    1.46
  -8   0   7    0.85    2.02
   8   0  -7    0.26    1.38
  -8   0   7   -0.72    1.53
   7  -2   1   15.17    1.97
  -7   2  -1   18.13    2.38
   7  -2   1   18.78    2.27
   7   2   1   15.33    2.03
  -7  -2  -1   17.89    2.47
   2  -3  -8  406.99   12.69
   2  -3  -8  426.48   15.30
  -2   3   8  426.36   11.73
  -8   3   5   17.06    3.17
  -8   3   5   28.04    3.80
   8  -3  -5   25.26    3.67
   8  -3  -5   23.90    2.88
  -8  -3   5   20.33    2.75
   8   3  -5   23.53    2.83
   8   3  -5   24.06    2.61
   0   6   5   -1.35    1.93
   0  -6  -5    6.01    1.46
   0  -6  -5    2.10    2.16
   0   6  -5    4.18    0.79
   0  -6   5    2.03    0.62
   0  -6   5    2.89    0.68
  -7   3   7  487.36   12.12
   7  -3  -7  480.93   20.78
   7  -3  -7  480.87   15.51
  -7   3   7  475.13   17.86
  -7   1   8 2388.24   69.78
  -7   1   8 2410.35   52.21
   7  -1  -8 2282.09   62.11
   7  -1  -8 2294.47   78.92
  -7  -1   8 2378.98   76.33
  -7  -1   8 2364.33   99.62
   7   1  -8 2287.24  110.53
   7   1  -8 2289.45   50.07
  -3  -5  -4    1.09    1.48
   3   5   4    1.30    1.58
   7   3  -7  477.35   13.06
   7   3  -7  505.98   14.80
  -7  -3   7  506.50   12.99
  -3   5  -4    2.36    0.88
  -3   5  -4    4.97    1.10
   3  -5   4    1.86    0.84
   4   5   3  917.12   23.52
  -4  -5  -3  928.37   23.89
   4  -5   3  880.12   36.73
  -4   5  -3  915.79   34.89
   4  -5   3  894.09   34.13
  -4   5  -3  915.24   30.18
   6   0   3   -1.02    1.46
   6   0   3   -1.46    0.95
  -6   0  -3    0.16    1.20
  -3  -1  -6  186.95    7.57
   3   1   6  162.69    5.06
   3  -1   6  176.36    6.31
  -3   1  -6  169.97    5.30
   8  -1  -7  250.03    8.16
  -8   1   7  251.67    8.45
  -8   1   7  273.68    8.27
   8  -1  -7  257.22   11.34
   8   1  -7  270.61   13.56
   8   1  -7  246.99   10.79
  -8  -1   7  271.35    7.18
  -8  -1   7  259.18    7.55
   2   7   2 1640.25   50.89
  -2  -7  -2 1608.66   39.75
   2  -7   2 1593.00   34.14
   2  -7   2 1493.78   39.92
  -2   7  -2 1583.38   45.88
  -6   4   7  843.70   21.42
  -6   4   7  897.76   18.44
   6  -4  -7  897.45   32.00
   6  -4  -7  846.42   27.69
   6   4  -7  909.30   29.44
  -6  -4   7  886.89   22.03
   6   4  -7  867.27   17.85
  -6   5   0    5.69    2.49
   6  -5   0    8.93    2.45
  -6  -5   0    6.03    1.58
   6   5   0    8.24    2.43
  -4   0   9    1.20    1.29
   4   0  -9    2.72    1.04
   4   0  -9    2.52    1.24
  -4   0   9   -1.01    1.05
  -5   6   0   38.07    2.90
   5  -6   0   36.41    4.59
   5  -6   0   37.57    2.98
  -5   6   0   35.15    2.89
   5   6   0   30.62    2.86
  -5  -6   0   39.82    2.76
  -8   2   1  342.63   14.78
   8  -2  -1  349.53   12.81
   8  -2  -1  337.96   11.45
  -8  -2   1  341.42   12.24
   8   2  -1  323.46    9.84
   8   2  -1  359.52   14.78
  -7   4   6   54.54    4.42
   7  -4  -6   61.01    4.17
   7  -4  -6   68.73    5.44
  -7   4   6   76.57    5.58
   7   4  -6   64.20    3.80
  -7  -4   6   72.15    4.47
   7   4  -6   72.45    3.46
   0   0  -8  120.03    6.49
   0   0  -8  114.97    4.46
   0   0   8  120.51    4.54
   2  -7  -4    3.89    1.38
  -2   7   4    4.67    1.79
   2  -7  -4   12.21    2.88
   2   7  -4    8.25    1.25
  -2  -7   4    9.60    1.20
  -2  -7   4    6.62    1.33
   6   1   3   74.24    4.01
  -6  -1  -3   79.84    4.10
  -6   1  -3   78.47    3.72
   6  -1   3   82.45    4.17
   6  -1   3   79.92    3.47
  -1  -7  -3  890.69   21.63
   1   7   3  902.53   24.27
  -1  -7  -3  951.45   29.83
  -1   7  -3  880.48   27.50
   1  -7   3  907.41   25.66
   1  -7   3  877.86   20.66
   4   4   4 1957.02   44.09
  -4  -4  -4 2058.60   70.77
  -4   4  -4 2074.59   64.96
   4  -4   4 1985.74   40.76
   4  -4   4 2008.47   77.03
   5   0  -9    6.04    1.60
  -5   0   9    3.58    1.40
   5   0  -9    5.01    1.33
  -5   0   9    6.25    1.38
   8  -3  -2  877.18   33.13
  -8   3   2  868.63   25.73
  -8   3   2  865.34   21.16
   8  -3  -2  881.50   31.95
   8   3  -2  887.46   42.79
  -8  -3   2  898.88   27.20
   8   3  -2  858.30   28.39
  -4   7   2   67.23    3.70
   4  -7  -2   68.98    4.32
   4  -7  -2   75.70    4.27
  -4   7   2   80.02    3.64
   4   7  -2   73.20    3.83
  -4  -7   2   76.18    3.59
   4   2   5  100.57    3.91
  -4  -2  -5  108.18    5.15
   4  -2   5  110.87    5.01
  -4   2  -5  113.83    5.01
   4  -2   5   99.48    3.96
  -3  -6  -3   -0.86    1.74
   3   6   3   -0.28    1.26
  -3   6  -3    1.62    1.22
   3  -6   3    2.40    1.22
  -3   6  -3    0.97    0.71
   3  -6   3   -0.62    0.75
  -3  -7  -1  129.00    7.62
   3   7   1  126.62    5.76
   3  -7   1  133.10    4.63
  -3   7  -1  132.31    5.56
   3  -7   1  115.93    5.20
  -3   7  -1  126.28    4.60
  -4   1   9  370.51   10.38
   4  -1  -9  374.97   20.74
   4  -1  -9  367.33   11.10
  -4   1   9  372.31    9.93
   4   1  -9  395.15   19.23
  -4  -1   9  381.10   12.69
  -4  -1   9  390.26   14.79
   4   1  -9  371.07   10.14
   1  -7  -4   45.95    2.81
   1  -7  -4   47.84    3.40
  -1   7   4   46.14    2.76
   1   7  -4   49.19    2.40
  -1  -7   4   49.78    2.24
  -1  -7   4   51.23    3.01
  -3   5   7  359.38   14.76
   3  -5  -7  389.07   11.74
   3  -5  -7  384.24   14.17
   3   5  -7  389.80    8.36
   3   5  -7  363.04   15.48
  -3  -5   7  371.18   14.46
  -2  -5  -5   84.45    3.87
   2   5   5   83.65    4.57
   2  -5   5   79.13    4.09
   2  -5   5   85.19    3.23
  -2   5  -5   80.48    3.95
   5   2   4   70.72    2.93
  -5  -2  -4   86.01    4.98
  -5   2  -4   67.46    2.97
   5  -2   4   74.10    2.99
   5  -2   4   76.77    4.33
   3   0  -9    1.92    1.35
  -3   0   9    4.54    1.68
   0   1   8    1.89    1.07
   0  -1  -8    2.86    1.05
   0  -1  -8    1.06    0.82
   0  -1   8    3.26    0.95
   0   1  -8    4.48    0.90
  -5   6   5  684.21   17.77
   5  -6  -5  691.81   19.30
  -5   6   5  692.03   19.78
   5  -6  -5  682.82   29.50
   5   6  -5  699.48   16.53
  -5  -6   5  696.19   23.38
   3   4   5   37.35    2.57
  -3  -4  -5   35.94    3.14
  -3   4  -5   39.42    2.47
   3  -4   5   35.98    2.10
   4  -7  -1   69.80    3.76
  -4   7   1   63.16    3.26
   4  -7  -1   65.56    3.59
  -4   7   1   66.82    3.99
   4   7  -1   68.65    3.70
  -4  -7   1   71.43    4.07
  -6   3   8 1612.29   41.84
   6  -3  -8 1574.76   47.20
   6  -3  -8 1618.98   59.78
  -6   3   8 1627.65   31.19
   6   3  -8 1622.25   31.49
  -6  -3   8 1625.81   42.92
   6   3  -8 1645.05   69.53
  -4   5   7   16.87    2.45
   4  -5  -7   10.96    2.27
  -4   5   7   13.51    2.70
   4   5  -7   12.00    1.09
   4   5  -7    9.36    1.08
  -5   1   9   55.43    2.99
   5  -1  -9   58.86    4.16
   5  -1  -9   50.77    2.84
  -5   1   9   56.87    4.48
   5   1  -9   51.90    2.76
  -5  -1   9   55.93    3.32
   5   1  -9   63.67    3.59
  -5  -1   9   57.44    2.59
   3  -7  -4 2287.17   62.63
   3  -7  -4 2333.60   61.91
  -3   7   4 2301.84   96.33
  -3   7   4 2153.29   50.56
  -3  -7   4 2297.20   47.63
   3   7  -4 2323.91   67.27
   5   5   2  255.30   10.29
  -5  -5  -2  225.86    7.42
  -5   5  -2  239.51    7.91
  -5   5  -2  244.43    9.86
   5  -5   2  250.04    7.59
   5  -5   2  243.69   10.70
   2   6   4  153.20    4.40
  -2  -6  -4  149.59    5.33
  -2   6  -4  153.95    7.30
   2  -6   4  144.33    5.69
  -2   6  -4  148.28    5.94
   6  -5  -6   32.68    3.52
  -6   5   6   30.03    3.36
  -6   5   6   24.80    3.47
   6  -5  -6   21.98    3.19
   6   5  -6   24.87    2.13
  -6  -5   6   29.19    2.36
   6   5  -6   27.25    2.53
  -9   0   4   79.09    4.17
   9   0  -4   83.63    5.54
   9   0  -4   75.74    3.95
   4  -7  -3  137.14    6.73
   4  -7  -3  127.44    6.63
  -4   7   3  136.15    5.65
  -4   7   3  119.09    5.59
   4   7  -3  125.38    4.93
  -4  -7   3  141.51    4.69
  -5  -4  -3  234.45   11.11
   5   4   3  249.15    7.84
   5  -4   3  253.66   10.41
  -5   4  -3  248.51   12.10
   5  -4   3  235.07   10.54
   0   4   7    4.98    2.07
   0  -4  -7    4.46    2.26
   0  -4  -7    6.57    1.95
   4   6   2   11.18    2.68
  -4  -6  -2    9.88    1.95
  -4   6  -2    8.16    1.88
  -4   6  -2   13.12    1.43
   4  -6   2   11.68    1.58
   4  -6   2   14.65    2.09
   3  -1  -9  177.26    6.45
  -3   1   9  161.78    4.77
   3  -1  -9  184.52    8.05
   3   1  -9  184.51    8.88
   3   1  -9  167.47    5.98
  -3  -1   9  176.56    4.36
   7  -2  -8  563.51   28.63
  -7   2   8  577.93   11.46
  -7   2   8  576.20   13.42
   7  -2  -8  544.74   16.13
  -7  -2   8  538.26   14.53
   7   2  -8  556.80   14.16
   7   2  -8  578.87   17.57
  -7  -2   8  574.74   28.66
   8   0   0 2065.40   50.42
   8   0   0 2092.99   96.13
  -8   0   0 2144.52   59.98
   7  -5  -3  761.42   25.85
  -7   5   3  782.16   33.10
   7  -5  -3  765.82   19.69
  -7   5   3  778.80   17.22
   7   5  -3  761.21   22.86
  -7  -5   3  768.49   26.90
   1   3   7  670.84   15.09
  -1  -3  -7  672.10   26.58
  -1  -3  -7  661.01   17.67
  -1   3  -7  626.89   27.54
   1  -3   7  614.65   17.44
   1  -3   7  685.10   19.19
  -1   3  -7  685.71   33.16
  -3   6   6  101.58    7.72
   3  -6  -6  107.43    8.47
   3  -6  -6  112.71    6.99
   3   6  -6  106.33    3.85
  -9   0   5   -2.13    1.72
   9   0  -5    1.38    1.53
  -9   0   5    5.73    2.77
   9   0  -5   -0.73    1.62
   2  -5  -7  452.32   17.59
   2  -5  -7  427.68   14.89
  -2   5   7  429.56   11.35
  -8   3   6  418.96   20.05
  -8   3   6  413.65   11.68
   8  -3  -6  423.03   14.88
   8  -3  -6  406.08   13.97
   8   3  -6  409.27   11.63
  -8  -3   6  412.35   10.67
   8   3  -6  414.41   18.86
   2   0   7   -1.33    1.23
  -2   0  -7   -1.31    1.33
   3   2   6  573.41   19.11
  -3  -2  -6  598.59   17.98
   3  -2   6  584.94   15.17
   3  -2   6  596.61   22.95
  -3   2  -6  596.94   22.27
  -7   5   4 1450.98   33.59
  -7   5   4 1457.20   41.97
   7  -5  -4 1399.85   38.62
   7  -5  -4 1480.74   44.81
  -7  -5   4 1505.91   47.70
   7   5  -4 1408.89   43.06
   8  -2  -7  245.24   10.82
   8  -2  -7  229.04    7.89
  -8   2   7  259.08   10.32
  -8   2   7  250.27    9.45
  -8  -2   7  253.82    8.14
   8   2  -7  227.89    7.20
   8   2  -7  251.36   15.10
  -2   6   6    4.75    1.78
   2  -6  -6    5.52    2.33
   2  -6  -6    2.31    1.72
  -2  -6   6    2.44    0.53
  -2  -6   6    3.36    0.64
   2   6  -6    2.34    0.61
   2   6  -6    2.10    0.65
   9  -1  -4 1942.54   75.57
   9  -1  -4 1956.38   83.34
  -9   1   4 1936.34   40.70
  -9   1   4 2085.60   60.31
   9   1  -4 2050.24   85.83
  -9  -1   4 2080.66   49.70
   9   1  -4 1909.20   55.17
  -1   3   8   49.94    2.97
   1  -3  -8   49.70    2.87
   1  -3  -8   42.92    2.53
   6  -6  -3   62.89    4.69
  -6   6   3   55.10    3.60
   6  -6  -3   65.25    4.33
  -6   6   3   59.78    4.84
   6   6  -3   67.36    3.57
  -6  -6   3   62.97    3.86
   8  -1   0 2924.42  104.04
   8  -1   0 2824.27  110.46
  -8   1   0 2889.93  145.81
  -8  -1   0 3009.85   80.83
   8   1   0 2850.16   63.60
   8   1   0 3006.56  111.83
  -9   0   3    2.05    1.93
   9   0  -3    4.96    2.04
   9   0  -3   -1.39    1.62
   4  -4  -8 2027.23   61.78
  -4   4   8 2068.01   94.11
  -4   4   8 2141.36   50.99
   4  -4  -8 2005.33   64.73
  -4  -4   8 1958.09  108.25
   4   4  -8 2043.79   60.77
   4   4  -8 1983.86   63.09
  -9   1   5  467.23   17.26
   9  -1  -5  481.64   14.20
  -9   1   5  459.36    9.35
   9  -1  -5  464.07   20.58
   9   1  -5  468.64   20.31
  -9  -1   5  492.39   11.39
   9   1  -5  489.60   16.86
   0   8   0  593.33   18.77
   0  -8   0  597.70   15.11
   0  -8   0  630.36   19.66
   6   0  -9   -0.05    1.30
   6   0  -9    0.74    1.65
  -6   0   9   -3.87    1.68
  -6   0   9    0.11    1.28
  -6  -2  -3  856.33   25.48
   6   2   3  810.96   18.56
  -6   2  -3  815.61   22.13
   6  -2   3  817.58   24.65
   6  -2   3  842.32   25.25
   2   1   7  150.47    4.92
  -2  -1  -7  151.93    6.26
   2  -1   7  153.15    4.96
  -2   1  -7  147.42    9.03
  -7   4   0  998.20   42.21
   7  -4   0 1011.12   37.90
   7  -4   0  949.78   32.63
  -7   4   0  943.93   36.58
  -7  -4   0  956.56   28.73
   7   4   0  952.56   23.41
   3  -4  -8    9.20    1.82
   3  -4  -8    8.32    1.75
  -3   4   8    6.43    1.97
   0  -7  -4   50.49    3.38
   0  -7  -4   57.98    3.25
   0   7   4   58.37    3.21
   3   4  -8    4.47    0.22
   0  -7   4   67.54    3.79
   0   7  -4   63.36    3.02
   0  -7   4   59.97    2.72
  -7   3  -1  257.31    7.40
   7  -3   1  257.08   11.20
   7  -3   1  241.24    9.36
   7   3   1  242.70    7.77
  -7  -3  -1  250.11    8.09
  -7   5   2 1023.31   56.95
   7  -5  -2  970.59   24.58
   7  -5  -2  955.69   28.81
  -7   5   2  910.23   42.15
  -7  -5   2  995.98   28.68
   7   5  -2  948.90   23.29
  -6   6   2 1767.55   47.65
   6  -6  -2 1737.29   52.42
  -6   6   2 1704.31   47.73
   6  -6  -2 1774.22   61.28
  -6  -6   2 1756.75   50.49
   6   6  -2 1721.15   50.67
  -4   6   6 1896.90   61.87
   4  -6  -6 1923.40   67.78
   4  -6  -6 1856.36   60.99
  -4   6   6 1908.69   49.11
  -4  -6   6 1997.85   71.27
   4   6  -6 1875.62   41.89
   7   0   2 4200.04  138.17
  -7   0  -2 4340.52  161.05
   7   0   2 4391.19  145.57
   4  -2  -9   18.38    1.90
  -4   2   9   15.65    2.48
  -4  -2   9   18.35    1.48
   4   2  -9   17.18    1.34
   4   2  -9   18.24    1.78
  -4  -2   9   18.03    1.68
   4  -7   0  657.87   19.94
  -4   7   0  676.79   26.05
  -4   7   0  695.73   22.71
   4  -7   0  692.28   17.02
   4   7   0  697.05   24.39
  -4  -7   0  703.03   20.88
   5  -5  -7 1547.59   39.38
  -5   5   7 1598.06   47.25
  -5   5   7 1445.59   42.00
   5  -5  -7 1623.01   44.92
   5   5  -7 1575.96   73.56
  -5  -5   7 1523.97   42.22
   5   5  -7 1624.93   38.93
   2   0  -9    2.01    0.91
  -2   0   9    0.37    1.21
   2   0  -9    4.68    1.27
   9  -1  -3    7.29    2.75
  -9   1   3    5.98    2.24
   9  -1  -3    8.49    3.15
   9   1  -3   14.85    2.90
   9   1  -3    3.35    1.67
  -9  -1   3   15.23    2.57
   0  -2  -8  338.17   14.49
   0  -2  -8  323.04   10.45
   0   2   8  321.31    9.36
   0  -2   8  327.73    9.30
   0   2  -8  326.97   13.22
   0   2  -8  337.95   11.77
   2   4   6   40.51    3.16
  -2  -4  -6   49.99    3.20
   2  -4   6   47.63    2.92
   2  -4   6   46.01    2.66
  -2   4  -6   46.79    2.47
   0  -8  -1  327.61   12.20
   0   8   1  324.10   10.14
   0  -8  -1  327.05    8.47
   0  -8   1  328.14    9.97
   0   8  -1  309.45    9.96
   0  -8   1  312.27    9.20
   1  -8   0    6.12    1.73
   1  -8   0    3.39    1.36
  -1   8   0    6.95    1.62
  -1  -8   0    8.61    1.39
  -1  -8   0    8.22    1.86
   1   8   0    6.84    1.65
  -6   1   9   15.57    3.52
   6  -1  -9    7.22    2.07
  -6   1   9    7.11    1.73
   6   1  -9    7.14    1.85
  -6  -1   9    4.13    1.83
   6   1  -9    6.24    1.31
  -6  -1   9    5.46    1.32
   1  -8  -1    4.73    1.34
   1  -8  -1    6.20    1.82
  -1   8   1    4.31    1.67
  -1  -8   1    8.87    2.28
   1   8  -1    6.16    1.85
  -1  -8   1    6.33    1.62
   6  -6  -4  233.26    9.21
   6  -6  -4  231.28    8.58
  -6   6   4  229.12    8.95
  -6   6   4  232.26    9.22
   6   6  -4  224.70    7.07
  -6  -6   4  227.51    8.13
  -1  -6  -5  527.85   15.14
  -1  -6  -5  543.64   18.57
   1   6   5  557.40   21.90
   1  -6   5  566.42   20.05
  -1   6  -5  536.05   19.88
   1  -6   5  514.34   17.53
   5  -2  -9  224.03   11.23
   5  -2  -9  207.98    8.29
  -5   2   9  211.88    6.25
  -5   2   9  220.05   11.82
  -5  -2   9  203.91    7.48
   5   2  -9  219.18   13.02
  -5  -2   9  223.72    6.70
   5   2  -9  223.01    6.45
   8  -4  -4 1022.42   36.07
   8  -4  -4 1025.18   32.24
  -8   4   4 1038.10   34.21
  -8   4   4 1091.89   25.93
   9   0  -6  328.68   12.61
  -9   0   6  333.26    9.33
  -9   0   6  324.17   14.51
   9   0  -6  309.64   11.08
   8   4  -4 1002.94   35.71
   8   4  -4 1063.61   36.93
  -8  -4   4 1078.27   29.14
   7  -1   2  394.30   13.08
  -7   1  -2  411.26   12.77
   7  -1   2  392.27   15.06
   7   1   2  404.08   14.50
  -7  -1  -2  417.89   13.99
   7  -5  -5 1042.26   29.62
   7  -5  -5 1087.25   33.57
  -7   5   5 1074.40   25.17
  -7   5   5 1025.88   31.53
   7   5  -5  984.23   42.38
   7   5  -5 1013.29   28.99
  -7  -5   5 1019.53   26.90
   5  -4  -8  358.44   15.75
   5  -4  -8  393.61   12.31
  -5   4   8  371.86    9.11
  -5   4   8  373.07   19.87
  -4   7   4 2001.03   56.51
   4  -7  -4 2006.69   56.21
  -4   7   4 2030.30   76.66
   4  -7  -4 2013.06   44.20
  -5  -4   8  377.08   13.26
   5   4  -8  374.46    8.04
   5   4  -8  380.28   13.22
  -4  -7   4 2029.48   59.98
   4   7  -4 1930.81   54.69
  -1  -5  -6  251.14   10.19
   1   5   6  231.91    7.03
  -1  -5  -6  230.09    6.94
   8  -3  -1  145.04    6.86
  -8   3   1  149.49    6.90
  -8   3   1  142.03    6.10
   8  -3  -1  147.86    7.24
   8   3  -1  141.80    5.37
  -8  -3   1  136.81    6.00
  -3   2   9 1567.40   44.50
   3  -2  -9 1594.37   76.36
   3  -2  -9 1606.28   52.81
   3   2  -9 1585.96   82.68
  -3  -2   9 1542.04   37.68
   3   2  -9 1527.84   40.44
   1  -6  -6  473.46   15.66
   1  -6  -6  481.04   14.92
  -1   6   6  464.88   11.06
  -2   1   9   95.60    4.34
   2  -1  -9   92.59    4.01
   2  -1  -9   93.92    4.18
  -2  -1   9   98.87    3.56
   2   1  -9   90.75    6.46
   2   1  -9   93.15    3.78
   8  -4  -3 1275.98   38.67
  -8   4   3 1144.97   35.48
   8  -4  -3 1200.55   44.90
  -8   4   3 1272.99   34.34
  -8  -4   3 1203.79   29.12
   8   4  -3 1199.86   49.57
   8   4  -3 1213.11   32.05
   6   4   2   29.46    2.48
  -6  -4  -2   20.75    2.33
  -6   4  -2   20.27    3.01
   6  -4   2   26.65    2.98
   6  -4   2   26.22    2.29
   5  -6   1    7.27    2.22
  -5   6  -1    1.86    2.02
  -5   6  -1    3.85    1.90
   5  -6   1    0.47    1.79
   5   6   1    2.70    1.63
  -5  -6  -1    1.27    1.52
   1  -5  -7   98.86    4.04
   1  -5  -7   94.39    4.52
  -1   5   7   95.89    4.28
  -8   0   8    2.79    1.90
   8   0  -8    2.07    1.71
   8   0  -8   -0.18    2.12
  -8   0   8   -0.54    2.71
   9  -1  -6   32.87    3.88
  -9   1   6   29.88    3.41
   9  -1  -6   25.94    3.38
  -9   1   6   28.45    3.64
   9   1  -6   30.67    2.67
  -9  -1   6   28.41    4.08
   9   1  -6   23.25    3.18
  -4  -3  -5  117.94    4.64
   4   3   5  122.26    4.35
   4  -3   5  119.78    5.81
   4  -3   5  115.89    6.17
  -4   3  -5  115.24    5.45
   9  -2  -4 1397.34   49.92
   9  -2  -4 1374.57   54.19
  -9   2   4 1368.37   68.13
  -9   2   4 1343.24   28.76
  -2   4   8 1351.10   48.33
   2  -4  -8 1351.74   47.90
   2  -4  -8 1302.29   39.01
   9   2  -4 1341.39   38.08
  -9  -2   4 1361.21   43.89
   9   2  -4 1375.49   51.15
  -6   5  -1  663.88   32.82
   6  -5   1  665.81   16.44
   6  -5   1  659.05   26.09
  -6   5  -1  665.41   20.79
  -6  -5  -1  654.46   21.56
   6   5   1  636.32   16.88
   5   3   4  214.91    8.78
  -5  -3  -4  214.99    9.97
   5  -3   4  228.54    8.24
   5  -3   4  217.48    8.69
  -5   3  -4  228.69    7.42
  -8   4   5 1312.05   34.73
   8  -4  -5 1284.20   45.05
   8  -4  -5 1397.91   33.71
  -8   4   5 1424.52   74.18
   8   4  -5 1337.42   58.58
   8   4  -5 1353.00   31.26
  -8  -4   5 1383.20   29.61
   7  -4  -7    1.94    2.28
  -7   4   7   -1.05    2.84
   7  -4  -7    1.63    2.66
  -7   4   7    4.72    2.55
  -7  -4   7    0.02    1.44
   7   4  -7    1.52    1.58
   7   4  -7   -1.00    1.54
  -1  -8  -1  140.47    6.32
   1   8   1  142.51    5.37
  -1  -8  -1  151.10    5.51
  -1   8  -1  140.77    6.85
   1  -8   1  148.53    5.14
   1  -8   1  146.20    4.76
  -8   2   0   17.21    2.89
   8  -2   0   11.67    1.89
   8  -2   0   12.40    2.12
   8   2   0   11.64    2.59
   8   2   0   10.74    2.00
  -8  -2   0    7.99    2.10
  -2  -7  -3  130.16    3.91
   2   7   3  132.01    4.90
   2  -7   3  134.92    6.38
   2  -7   3  116.65    4.66
  -2   7  -3  130.74    5.28
   6  -6  -1  224.44    9.20
  -6   6   1  224.80    9.96
   6  -6  -1  227.02   11.72
  -6   6   1  238.83    6.92
  -6  -6   1  238.96    9.08
   6   6  -1  225.39    6.37
   9  -2  -5   69.63    5.06
   9  -2  -5   70.60    4.62
  -9   2   5   70.06    4.80
  -9   2   5   63.97    4.47
   9   2  -5   69.51    4.24
   9   2  -5   63.38    4.70
  -9  -2   5   73.47    5.49
   1  -8  -2   42.12    2.64
   1  -8  -2   46.62    3.27
  -1   8   2   40.37    2.91
  -1  -8   2   49.77    2.38
   1   8  -2   48.50    2.81
  -1  -8   2   44.10    2.20
  -3  -7  -2  544.77   18.17
   3   7   2  546.07   14.54
  -3   7  -2  532.27   17.20
   3  -7   2  483.87   14.51
   3  -7   2  572.73   16.20
  -3   7  -2  559.37   21.80
   2  -8  -1 1323.76   33.25
   2  -8  -1 1405.59   55.94
  -2   8   1 1326.06   37.29
   2   8  -1 1320.38   35.42
  -2  -8   1 1403.70   36.82
  -2  -2  -7 1018.08   36.04
   2   2   7 1053.83   19.77
  -2   2  -7 1037.83   43.30
   2  -2   7 1063.31   29.61
   9   0  -2   82.47    5.29
  -9   0   2   77.46    4.64
   9   0  -2   83.35    5.45
  -8   1   8  190.31    7.45
  -8   1   8  182.78    6.29
   8  -1  -8  181.46    6.98
   8  -1  -8  189.68    8.83
   8   1  -8  179.34    7.58
  -8  -1   8  171.22    7.52
   8   1  -8  187.46    7.76
  -8  -1   8  194.46   23.67
   2  -7  -5  149.63    5.46
   2  -7  -5  161.30    7.82
  -2   7   5  149.04    5.75
   2   7  -5  152.66    6.57
  -2  -7   5  143.70    6.08
  -2  -7   5  149.85    8.48
  -7   5   1  115.23    4.82
   7  -5  -1  119.20    6.54
   7  -5  -1  132.88    5.98
  -7   5   1  139.14    5.39
   7   5  -1  125.61    5.39
  -7  -5   1  123.12    5.40
   0   8   2  170.40    6.49
   0  -8  -2  190.69    7.44
   0  -8  -2  179.38    6.82
   0  -8   2  159.22    6.39
   0  -8   2  161.75    6.38
   0   8  -2  157.78    5.17
  -7   3   8   29.55    3.64
   7  -3  -8   23.40    3.14
  -7   3   8   26.18    3.13
   7  -3  -8   30.87    3.73
  -7  -3   8   27.63    3.15
   7   3  -8   34.62    3.07
   7   3  -8   28.61    2.42
   9  -2  -3 1422.20   45.30
  -9   2   3 1445.15   81.40
  -9   2   3 1426.60   33.45
   9  -2  -3 1446.71   44.75
   9   2  -3 1477.19   53.91
  -9  -2   3 1479.36   56.54
   9   2  -3 1348.38   39.60
  -5   6   6  560.56   16.94
   5  -6  -6  538.30   16.59
  -5   6   6  564.17   14.04
   5  -6  -6  537.55   18.05
   5   6  -6  593.84   13.12
  -5  -6   6  564.70   21.23
   5   6  -6  577.22   36.98
   2  -8   0  370.80   11.59
   2  -8   0  396.63   10.51
  -2   8   0  376.95   12.97
  -2  -8   0  406.94   13.14
   2   8   0  371.43   12.78
   6  -2  -9  163.86    7.57
  -6   2   9  157.64    7.04
   6  -2  -9  161.17    6.82
  -6   2   9  178.89    5.89
   6   2  -9  183.33    7.36
   6   2  -9  165.28    6.09
  -6  -2   9  169.58    6.11
  -6  -2   9  172.51    9.81
  -2   8   2  205.87    8.31
   2  -8  -2  191.80    5.15
   2  -8  -2  202.24    7.45
  -2  -8   2  201.29   10.33
  -2  -8   2  206.70    8.08
   2   8  -2  215.40    8.00
   3  -7  -5  241.15   10.67
  -3   7   5  248.63   10.03
   3  -7  -5  239.57    7.61
   3   7  -5  237.06    7.65
  -3  -7   5  221.61    6.79
   9  -1  -2 2924.93  105.88
   9  -1  -2 3052.56   98.99
  -9   1   2 2965.68   92.60
  -9  -1   2 3041.48   95.15
   9   1  -2 3015.95  132.00
   9   1  -2 2946.74   87.35
  -3  -3  -6  153.76    5.43
   3   3   6  147.94    5.14
   3  -3   6  145.76    6.75
  -3   3  -6  156.34    6.20
   6  -6  -5  218.89    8.67
   6  -6  -5  232.47    8.42
  -6   6   5  253.70    9.67
  -6   6   5  247.01    8.62
   6   6  -5  244.25    9.12
  -6  -6   5  248.51   10.06
   8  -3  -7   23.23    2.92
  -8   3   7   23.57    3.19
  -8   3   7   26.20    3.79
   8  -3  -7   21.67    3.28
   8   3  -7   22.77    2.57
   8   3  -7   18.44    2.29
  -8  -3   7   24.59    8.45
   8  -4  -2  535.33   18.71
   8  -4  -2  559.36   17.95
  -8   4   2  556.96   16.56
  -8   4   2  560.90   28.63
  -8  -4   2  545.82   17.66
   8   4  -2  494.23   12.09
  -5   7   2  169.27    7.76
   5  -7  -2  166.82    6.29
  -5   7   2  167.94    6.24
   5  -7  -2  182.32    7.37
   5   7  -2  171.19    5.39
  -5  -7   2  184.83    7.39
   7  -2   2  102.06    4.89
   7  -2   2  107.33    5.79
  -7   2  -2  109.84    6.68
   7   2   2  114.03    4.30
  -7  -2  -2  118.47    5.56
  -5   7   3    3.36    1.60
   5  -7  -3    6.30    1.59
  -5   7   3    7.70    2.16
   5  -7  -3    7.88    1.99
   5   7  -3    4.41    2.10
  -5  -7   3   11.95    6.60
   7   0  -9    0.74    1.66
   7   0  -9    6.33    1.96
  -7   0   9    6.16    1.73
  -7   0   9    1.15    1.71
   1   7   4   88.49    4.20
  -1  -7  -4   83.83    4.21
  -1  -7  -4   89.61    4.48
   1  -7   4   91.13    3.38
  -1   7  -4   83.23    4.63
   1  -7   4   82.43    3.16
   2  -2  -9  308.57   10.56
  -2   2   9  308.72   10.12
   2  -2  -9  325.93    9.63
  -2  -2   9  298.68    8.83
   2   2  -9  312.60   19.20
   2   2  -9  327.74    9.22
  -6  -3  -3  847.69   29.24
   6   3   3  786.44   25.85
   6  -3   3  818.21   28.99
   6  -3   3  808.03   29.43
  -6   3  -3  814.87   27.21
   1   0   8 4881.32  111.34
  -1   0  -8 4983.82  223.71
  -1   0  -8 4943.41  130.21
   6  -4  -8  274.04    9.41
   6  -4  -8  305.00   10.13
  -6   4   8  296.90   10.18
  -6   4   8  277.61    9.69
   6   4  -8  295.15    8.91
   6   4  -8  290.91   13.72
  -6  -4   8  307.53   17.48
  -4   7  -1   23.24    2.53
   4  -7   1   19.18    2.14
   4  -7   1   22.85    2.58
  -4   7  -1   23.91    2.30
  -4  -7  -1   16.19    2.67
   4   7   1   26.34    2.62
  -1   7   5   13.35    2.54
   1  -7  -5   12.52    1.78
   1  -7  -5    7.06    1.92
  -1  -7   5   11.72    1.18
   1   7  -5   13.98    1.44
  -6   5   7   19.22    3.46
   6  -5  -7   11.91    2.81
  -6   5   7    8.57    3.05
   6  -5  -7   13.74    3.14
  -6  -5   7   14.17    1.99
   6   5  -7   16.23    1.53
   6   5  -7   11.74    1.41
  -9   2   6 1725.94   41.51
   9  -2  -6 1689.14   66.48
   9  -2  -6 1672.40   53.28
  -9   2   6 1730.86   34.16
  -9  -2   6 1752.14   51.31
   9   2  -6 1752.44   77.66
   9   2  -6 1705.41   44.61
  -4   3   9  814.56   25.13
  -4   3   9  858.95   26.72
   4  -3  -9  877.48   39.37
   4  -3  -9  801.12   29.71
   4   3  -9  835.79   25.74
   4   3  -9  860.08   30.49
   9   0  -7    1.39    1.82
   9   0  -7   -0.88    1.66
  -9   0   7    2.84    2.11
  -9   0   7    1.44    1.81
  -7   1   9  959.37   26.03
   7  -1  -9  983.61   39.35
  -7   1   9  984.07   58.06
   7  -1  -9  957.98   25.41
  -7   5   6  818.87   21.00
   7  -5  -6  786.00   29.80
   7  -5  -6  807.05   26.05
  -7   5   6  836.27   28.02
   7   1  -9  904.75   20.52
   7   1  -9  981.01   34.02
  -7  -1   9  964.72   54.82
  -7  -1   9  890.98   23.75
   7   5  -6  748.97   20.66
   7   5  -6  794.54   36.93
  -7  -5   6  788.66   18.54
  -1  -4  -7  289.53   10.42
  -1  -4  -7  292.89   11.79
   1   4   7  289.87   13.81
   0  -3  -8 1894.89   43.09
   0  -3  -8 2019.89   82.50
   0   3   8 1999.29   37.79
  -1   0   9    3.68    1.48
   1   0  -9    0.37    0.98
   1   0  -9    3.39    1.26
  -5   7   1   -0.20    1.23
   5  -7  -1    2.89    1.66
   5  -7  -1    2.91    6.12
  -5   7   1   -0.40    1.72
   5   7  -1    3.90    2.02
  -5  -7   1    3.42    1.51
  -1  -1  -8  129.56    6.62
  -1  -1  -8  140.41    4.85
   1   1   8  132.88    4.31
  -1   1  -8  128.03    7.31
  -1   1  -8  133.53    4.37
   1  -1   8  132.19    4.59
   8  -4  -6  226.48    8.10
   8  -4  -6  215.50    9.14
  -8   4   6  208.85    8.02
  -8   4   6  208.11    7.97
  -8  -4   6  211.50   21.06
   8   4  -6  212.79    7.15
   8   4  -6  208.27    8.08
   0   6   6 3689.42   78.10
   0  -6  -6 3849.46  143.20
   0  -6  -6 3731.46   95.07
   4   5   4  856.81   26.87
  -4  -5  -4  856.58   23.39
  -4   5  -4  822.34   39.81
   4  -5   4  818.04   32.31
   4  -5   4  836.09   34.11
   5  -3  -9   72.61    4.28
  -5   3   9   59.16    3.79
  -5   3   9   56.45    3.78
   5  -3  -9   67.35    4.04
  -5  -3   9   63.18    2.90
   5   3  -9   68.83    3.48
   5   3  -9   70.17    2.66
  -8   2   8  428.53   22.70
   8  -2  -8  411.68   14.85
  -8   2   8  421.25   15.62
   8  -2  -8  394.21   14.69
  -8  -2   8  398.23   13.99
   8   2  -8  405.15   15.28
   8   2  -8  415.20   16.84
  -4   7   5  662.40   30.40
   4  -7  -5  666.62   22.88
  -4   7   5  657.91   19.28
   4  -7  -5  669.23   20.75
  -4  -7   5  649.33   17.96
   4   7  -5  676.51   18.02
  -1  -8  -2  304.30    8.32
  -1  -8  -2  292.51   10.02
   1   8   2  303.32    9.08
   1  -8   2  322.38   11.43
  -1   8  -2  303.78   13.53
   1  -8   2  300.79    8.57
  -2  -8  -1 1317.73   36.46
   2   8   1 1288.38   31.68
  -2   8  -1 1311.44   38.72
   2  -8   1 1303.14   30.51
   2  -8   1 1333.03   31.60
   9  -1  -7   28.77    3.06
  -9   1   7   28.97    4.08
  -9   1   7   21.66    2.78
   9  -1  -7   22.51    2.94
  -9  -1   7   18.94    3.29
  -9  -1   7   26.41    2.89
   9   1  -7   23.44    3.15
   9   1  -7   25.15    3.39
  -1   4   8   63.12    3.55
   1  -4  -8   61.62    3.69
   1  -4  -8   58.31    3.67
  -3   3   9  260.31    7.68
   3  -3  -9  239.64    9.14
   3  -3  -9  273.17   11.82
   3   3  -9  268.20    6.79
   3   3  -9  252.30   11.97
  -5   0  -5    2.72    1.22
   5   0   5    0.09    2.47
   3   6   4  391.76    8.47
  -3  -6  -4  383.46   20.60
   3  -6   4  391.17   15.61
  -3   6  -4  386.36   18.99
  -3   6  -4  402.19   15.82
   3  -6   4  404.38   14.30
   5  -7  -4   37.11    2.99
  -5   7   4   21.25    3.68
   5  -7  -4   37.33    3.46
  -5   7   4   31.53    3.13
  -5  -7   4   38.44    2.53
   5   7  -4   30.73    2.58
   1  -8  -3    3.50    1.49
  -1   8   3    3.86    1.73
   1  -8  -3    5.53    2.27
   1   8  -3    3.26    0.96
  -1  -8   3    3.15    1.22
  -1  -8   3    4.40    1.40
  -8   0  -1    1.87    1.81
   8   0   1    0.20    2.13
   8   0   1   -0.93    1.57
   1  -1  -9    2.50    1.36
  -1   1   9    3.93    1.58
   1  -1  -9    2.56    1.32
   1   1  -9    2.82    0.93
   1   1  -9    1.51    0.90
  -1  -1   9    2.02    1.06
  -4  -6  -3  223.92   12.45
   4   6   3  215.67    6.55
  -4   6  -3  236.10   10.47
   4  -6   3  240.52    6.37
   4  -6   3  216.22    8.03
  -4   6  -3  249.79    8.28
  -3  -5  -5  710.43   27.69
   3   5   5  645.63   16.25
  -3   5  -5  692.99   29.80
   3  -5   5  678.29   27.65
   3  -8  -1 1733.84   56.95
  -3   8   1 1808.98   79.55
  -3   8   1 1775.92   55.21
   3  -8  -1 1832.70   52.35
  -3  -8   1 1814.66   63.76
   3   8  -1 1673.98   45.00
   2  -8  -3   47.77    2.61
   2  -8  -3   61.79    3.92
  -2   8   3   50.34    3.55
  -2  -8   3   54.83    3.15
  -2  -8   3   47.46    2.96
   2   8  -3   50.47    3.28
  -9   2   2   74.87    3.52
  -9   2   2   64.09    4.82
   9  -2  -2   65.43    4.32
   9  -2  -2   70.22    4.61
   9   2  -2   66.55    3.94
   9   2  -2   71.12    4.07
  -9  -2   2   73.44    5.16
   3  -8  -2   48.73    3.66
   3  -8  -2   53.99    3.79
  -3   8   2   40.38    3.74
   3   8  -2   45.50    3.28
  -3  -8   2   44.91    3.04
   7  -4   1  671.95   25.99
  -7   4  -1  704.20   35.09
  -7   4  -1  685.96   20.95
   7  -4   1  663.17   19.84
  -7  -4  -1  703.66   24.72
   7   4   1  658.10   18.79
  -6   6   0 5279.23  212.31
  -6   6   0 5278.38  181.18
   6  -6   0 5129.36  134.69
   6  -6   0 5206.41  182.96
   6   6   0 5308.77  122.39
  -6  -6   0 5347.00  166.03
   4   0   6    2.41    1.19
  -4   0  -6    1.79    1.36
   9  -3  -4    5.06    2.71
  -9   3   4    6.35    2.13
  -9   3   4    5.59    3.28
   9  -3  -4    7.35    2.51
   9   3  -4    8.90    2.07
   9   3  -4    9.08    1.92
  -9  -3   4    3.84    1.91
   5   5   3 1343.47   30.58
  -5  -5  -3 1309.73   36.63
   5  -5   3 1204.83   54.73
  -5   5  -3 1286.69   44.47
   5  -5   3 1324.23   39.82
  -5   5  -3 1296.30   64.97
   0  -5  -7 1535.42   44.20
   0  -5  -7 1441.80   39.71
   0   5   7 1470.58   34.88
   5   1   5  300.25   11.30
  -5  -1  -5  312.49   14.67
  -5   1  -5  307.26   10.83
   5  -1   5  300.33   11.25
   5  -1   5  283.97    8.89
   8  -3   0   36.66    3.18
   8  -3   0   32.04    3.48
  -8   3   0   37.81    2.94
  -8  -3   0   32.32    3.59
   8   3   0   34.95    3.62
   8  -1   1   32.47    3.33
   8  -1   1   24.21    3.30
  -8   1  -1   23.29    3.34
  -8  -1  -1   26.09    2.80
   8   1   1   24.09    2.79
   8   1   1   23.10    2.25
   9  -3  -5  303.77   13.22
   9  -3  -5  292.54   11.55
  -9   3   5  301.95    9.53
  -9   3   5  317.68   11.68
  -9  -3   5  301.07   12.50
   9   3  -5  304.68   17.37
   9   3  -5  315.11    8.70
   6   0   4 1249.84   31.59
  -6   0  -4 1295.88   65.47
  -2  -3  -7  879.02   27.76
   2   3   7  920.29   17.90
   2  -3   7  917.72   28.78
  -2   3  -7  895.40   50.01
   2  -3   7  898.19   34.17
  -9   0   1    8.54    2.28
   9   0  -1    0.33    2.09
   9   0  -1    6.71    1.74
  -4  -1  -6  249.16   13.23
   4   1   6  243.57    7.05
  -4   1  -6  244.54   13.32
   4  -1   6  245.20    8.80
   0  -8  -3  327.01    7.96
   0  -8  -3  327.27   10.09
   0   8   3  327.22    7.62
   0  -8   3  347.17   15.49
   0   8  -3  325.83   13.32
   0  -8   3  310.86    7.82
   8  -4  -1  680.28   27.79
   8  -4  -1  714.76   25.79
  -8   4   1  688.56   25.98
  -8   4   1  691.68   19.92
   8   4  -1  699.25   19.63
  -8  -4   1  710.62   26.66
  -3   6   7   13.72    2.34
   3  -6  -7   12.27    2.09
   3  -6  -7   17.29    2.73
  -3  -6   7   13.99    0.89
   3   6  -7   17.46    1.08
  -3  -6   7   15.56    1.07
   3   6  -7   13.93    0.95
   2   6   5   17.28    2.42
  -2  -6  -5   19.85    3.08
   2  -6   5   17.79    1.44
   2  -6   5   18.98    1.36
  -7   2   9  817.44   18.86
   7  -2  -9  843.10   38.27
   7  -2  -9  870.54   27.88
  -7   2   9  897.68   22.02
   7   2  -9  877.56   33.28
  -7  -2   9  878.23   33.67
  -7  -2   9  872.95   24.69
   7   2  -9  903.65   42.19
   0   7   5 1182.42   25.22
   0  -7  -5 1163.53   29.96
   0  -7  -5 1229.18   39.20
   0  -7   5 1174.60   37.74
   0  -7   5 1119.13   26.47
   0   7  -5 1237.03   48.55
   3  -8   0  550.72   19.72
  -3   8   0  528.17   18.45
   3  -8   0  560.23   21.48
  -3   8   0  560.82   20.09
  -3  -8   0  530.24   17.96
   3   8   0  528.42   15.94
   9  -3  -3   46.05    3.89
  -9   3   3   51.57    3.84
  -9   3   3   47.78    3.58
   9  -3  -3   55.09    3.87
   9   3  -3   55.26    4.15
   9   3  -3   58.15    4.84
  -9  -3   3   50.28    3.52
   4  -5  -8    6.31    2.10
  -4   5   8    3.24    2.39
  -4   5   8    5.15    2.39
   4  -5  -8   12.66    2.66
  -4  -5   8    8.04    1.05
   4   5  -8    7.63    0.88
   4   5  -8    7.46    0.91
  -6   3   9  739.24   32.81
   6  -3  -9  723.94   29.41
  -6   3   9  744.55   18.37
   6  -3  -9  732.45   23.54
  -6  -3   9  764.34   45.93
   6   3  -9  742.50   32.80
   6   3  -9  731.39   16.47
  -1  -2  -8  340.40   14.49
   1   2   8  350.52   10.25
  -1  -2  -8  338.52    9.85
  -1   2  -8  345.40   14.75
   1  -2   8  338.54   10.83
  -1   2  -8  335.11   16.24
  -6  -1  -4  103.25    4.84
   6   1   4   97.93    3.99
   6  -1   4  103.81    6.11
   6  -1   4   98.77    4.50
  -6   1  -4  100.06    5.40
   7  -5   0    0.32    1.80
   7  -5   0    2.47    1.54
  -7   5   0   -0.65    1.76
  -7   5   0    1.85    1.41
  -7  -5   0   -1.87    1.46
   7   5   0    1.52    2.05
   3  -5  -8    1.67    1.75
   3  -5  -8    3.82    1.77
  -3   5   8    5.32    2.28
  -4   6   7  117.30    5.69
   4  -6  -7  127.28    5.55
   4  -6  -7  113.16    5.53
  -4   6   7  109.58    4.73
   4   6  -7  118.96    5.69
   4   6  -7  121.80    3.98
  -5  -6  -2 1889.35   67.65
   5   6   2 1809.25   40.68
   5  -6   2 1815.07   62.92
  -5   6  -2 1859.63   90.03
  -5   6  -2 1848.97   70.39
   5  -6   2 1839.63   47.13
  -6   6   6   41.74    3.64
   6  -6  -6   43.72    3.33
  -6   6   6   40.54    3.57
   6  -6  -6   42.02    3.35
   3  -8  -3 1964.45   63.51
  -3   8   3 1870.33   49.99
   3  -8  -3 1986.18   63.55
  -6  -6   6   40.77    2.12
   6   6  -6   40.48    2.84
   6   6  -6   44.69    3.44
  -3  -8   3 2087.27   69.13
   3   8  -3 1885.45   56.83
   9  -1  -1    7.65    1.93
   9  -1  -1   12.34    2.78
  -9   1   1    7.35    3.01
  -9  -1   1    8.02    2.90
   9   1  -1    3.40    2.51
  -4  -4  -5 1567.99   51.16
   4   4   5 1644.26   45.46
   4  -4   5 1592.50   38.43
   4  -4   5 1516.51   55.59
  -4   4  -5 1544.91   47.34
   7  -3   2 1773.58   82.77
   7  -3   2 1829.67   81.21
  -7   3  -2 1907.84   63.48
  -7  -3  -2 1850.48   54.85
   7   3   2 1786.76   48.59
  -5   7   0   10.56    2.05
  -5   7   0   11.03    2.25
   5  -7   0   11.29    1.89
   5  -7   0    8.55    1.92
  -5  -7   0    8.42    1.78
   5   7   0    8.81    1.62
  -9   2   7   15.31    3.24
  -9   2   7   -2.78    2.88
   9  -2  -7    9.84    2.87
   9  -2  -7    6.69    2.76
   9   2  -7    5.03    1.87
  -9  -2   7    7.64    2.38
   9   2  -7    3.93    2.23
   5   4   4   56.56    4.01
  -5  -4  -4   53.64    4.59
   5  -4   4   62.09    4.49
   5  -4   4   53.55    2.98
  -5   4  -4   63.36    4.61
   7  -6  -3   49.92    4.25
   7  -6  -3   44.80    3.61
  -7   6   3   49.41    3.72
  -7   6   3   49.31    4.60
   7   6  -3   42.83    2.65
  -7  -6   3   51.29    3.69
   2  -3  -9    4.77    1.32
  -2   3   9    3.63    1.58
   2  -3  -9    2.51    1.85
  -2  -5  -6   19.51    2.69
   2   5   6   18.39    2.06
   2  -5   6   20.15    1.27
  -2   5  -6   21.00    1.10
   2  -5   6   23.43    0.89
  -1   2   9  110.24    5.07
   1  -2  -9  107.67    5.39
   1  -2  -9  103.94    4.29
  -1  -2   9  115.77    3.82
   1   2  -9  111.05    3.91
   1   2  -9  109.66    6.16
   2  -6  -7    3.50    1.38
  -2   6   7    5.35    1.66
   2  -6  -7    8.87    2.08
   7  -6  -4 1548.68   37.35
  -7   6   4 1568.14   67.18
   7  -6  -4 1557.49   48.13
  -7   6   4 1576.00   71.49
  -7  -6   4 1573.19   65.84
   7   6  -4 1500.56   38.84
  -3   0  -7    1.76    1.32
   3   0   7    1.03    1.38
  -8   5   4  800.05   32.40
   8  -5  -4  764.62   20.23
   8  -5  -4  780.81   28.57
  -8   5   4  733.42   19.75
   9  -3  -6  104.72    5.03
   9  -3  -6  100.98    5.68
  -9   3   6   93.99    4.74
  -9   3   6   99.76    5.57
  -8  -5   4  789.55   36.18
   8   5  -4  775.58   19.39
  -9  -3   6  103.78    5.14
   9   3  -6   98.77    4.88
   9   3  -6  101.23    6.21
  -3  -7  -3    3.80    1.92
   3   7   3    1.43    2.31
   3  -7   3    7.72    1.27
  -3   7  -3    4.97    1.28
   3  -7   3    1.82    1.39
  -3   7  -3    1.85    1.00
  -5   5   8  158.80    6.84
   5  -5  -8  159.62    9.50
  -5   5   8  165.11    5.39
   5  -5  -8  163.17    6.61
   5   5  -8  166.07    9.27
  -5  -5   8  164.45    6.25
   5   5  -8  160.77    8.45
  -5  -2  -5   58.56    3.42
   5   2   5   68.26    3.46
   5  -2   5   62.58    3.32
  -5   2  -5   57.77    3.54
   5  -2   5   65.80    3.34
  -7   4   8    0.65    2.76
   7  -4  -8    1.94    2.65
  -7   4   8    3.94    3.07
   7  -4  -8    2.64    1.82
   7   4  -8    0.53    1.61
  -7  -4   8    2.07    1.95
   7   4  -8    1.84    1.78
  -5   0  10   17.65    1.75
   5   0 -10   17.37    1.69
  -5   0  10   26.11    2.72
   5   0 -10   18.86    2.32
   8  -5  -3  173.98    8.26
  -8   5   3  161.84    6.96
   8  -5  -3  157.50    7.78
  -8   5   3  173.86    7.61
   8   5  -3  164.63    5.42
  -8  -5   3  153.87    6.74
   6   5   2  535.82   12.58
  -6  -5  -2  554.25   19.20
  -6   5  -2  556.01   26.02
  -6   5  -2  570.54   16.04
   6  -5   2  558.41   24.19
   6  -5   2  554.77   18.23
   5  -7  -5  200.77    7.54
  -5   7   5  173.59    9.80
   5  -7  -5  187.47    8.64
  -5   7   5  211.77    8.60
   5   7  -5  190.47    6.60
  -5  -7   5  208.11    6.83
   8  -2   1 1181.35   47.41
  -8   2  -1 1266.30   51.30
   8  -2   1 1288.60   50.69
   8   2   1 1233.65   57.86
  -8  -2  -1 1243.68   47.79
   8   2   1 1184.36   31.19
  -4   0  10 4269.83  157.93
  -4   0  10 4201.89  143.17
   4   0 -10 4283.17  134.73
   4   0 -10 4164.25  161.76
  -3  -4  -6 1568.34   47.40
   3   4   6 1465.62   35.19
  -3   4  -6 1431.40   56.71
   3  -4   6 1228.52   62.80
   3  -4   6 1537.44   85.56
  -8   4   7  345.90   15.38
   8  -4  -7  329.64   11.38
   8  -4  -7  349.50   16.39
  -8   4   7  349.61   11.14
   8   4  -7  338.16    8.80
  -8  -4   7  320.94   10.54
   8   4  -7  340.44   12.61
  -3  -1  -7  144.56    7.69
   3   1   7  150.83    5.86
   3  -1   7  146.85    5.41
  -3   1  -7  137.71    6.58
  -2  -8  -2  642.26   19.84
   2   8   2  622.37   17.49
  -2   8  -2  668.73   22.35
   2  -8   2  666.08   28.64
   2  -8   2  661.69   22.14
   2   7   4  127.27    6.47
  -2  -7  -4  111.36    4.58
   2  -7   4  122.31    6.43
  -2   7  -4  112.79    5.15
   2  -7   4  119.85    3.99
  -7   6   2 3412.58   90.39
  -7   6   2 3352.46   99.13
   7  -6  -2 3352.42  103.98
   7  -6  -2 3489.17  122.39
  -8   3   8  296.60   10.35
   8  -3  -8  281.21   11.50
   8  -3  -8  283.37   14.16
  -8   3   8  282.19    9.96
   7   6  -2 3328.42   87.09
  -7  -6   2 3378.15   99.97
  -8  -3   8  290.93   11.50
   8   3  -8  295.72   14.44
   8   3  -8  294.75    9.98
   8   0  -9    2.43    2.20
  -8   0   9    2.47    2.37
   8   0  -9    1.24    2.38
  -8   0   9    9.14    2.72
   4   2   6   58.36    3.81
  -4  -2  -6   62.21    3.83
   4  -2   6   64.63    3.01
  -4   2  -6   62.01    3.95
   4  -2   6   70.03    3.27
   2  -5  -8   50.19    3.54
   2  -5  -8   46.32    3.61
  -2   5   8   54.98    4.03
   7   0   3    0.02    1.86
  -7   0  -3    0.26    1.66
   7   0   3    1.50    1.51
  -4  -7  -2   30.83    2.82
   4   7   2   26.35    3.43
   4  -7   2   26.04    2.17
  -4   7  -2   30.59    2.23
  -4   7  -2   28.00    2.43
   4  -7   2   22.49    2.25
  -8   5   5  239.89    9.35
  -8   5   5  247.73   13.57
   8  -5  -5  252.60    9.93
   8  -5  -5  257.26    9.35
  -8  -5   5  246.62    6.97
   8   5  -5  251.10    7.52
   8   5  -5  227.33   10.11
  -5   6   7   17.46    3.62
   5  -6  -7   17.30    2.86
   5  -6  -7   21.77    2.70
  -5   6   7   18.96    2.84
  -5  -6   7   14.31    1.71
   5   6  -7   14.00    1.81
   5   6  -7   17.02    1.67
   7  -5  -7   34.16    2.69
  -7   5   7   33.79    3.08
   7  -5  -7   31.83    3.61
  -7   5   7   29.60    3.57
   7   5  -7   36.30    2.80
   7   5  -7   31.65    2.45
  -7  -5   7   39.29    3.20
  -5   1  10   87.08    4.95
   5  -1 -10   83.84    4.26
   5  -1 -10   81.47    4.83
  -5   1  10   85.73    4.54
   5   1 -10   78.74    6.14
   5   1 -10   76.25    4.04
  -5  -1  10   73.50    3.71
  -5  -1  10   88.40    4.48
   9   0  -8  446.16   17.10
  -9   0   8  464.10   27.91
   9   0  -8  444.18   17.79
  -9   0   8  477.99   12.41
   3  -7  -6  206.14    9.85
   3  -7  -6  197.74    7.27
  -3   7   6  199.79    6.54
  -3  -7   6  210.46    9.20
   3   7  -6  216.92    8.40
   2  -8  -4  350.42   12.84
  -2   8   4  348.12   10.71
   2  -8  -4  339.57   12.27
  -2  -8   4  348.28   15.35
  -2  -8   4  332.25    9.90
   2   8  -4  351.12   13.97
  -4   1  10 1417.36   46.64
   4  -1 -10 1397.56   72.98
   4  -1 -10 1318.10   44.12
  -4   1  10 1317.15   34.67
   4   1 -10 1384.75   84.76
  -4  -1  10 1383.98   53.42
   4   1 -10 1389.27   42.80
  -4  -1  10 1376.58   42.91
  -6  -4  -3  333.56   15.50
   6   4   3  327.53   10.68
   6  -4   3  357.55   13.76
  -6   4  -3  351.25   11.69
   6  -4   3  347.51   16.33
   6   2   4  882.20   27.10
  -6  -2  -4  965.31   32.41
   6  -2   4  914.16   30.28
   6  -2   4  918.32   32.86
  -6   2  -4  911.60   36.48
  -9   3   2    2.10    2.74
   9  -3  -2    3.04    1.93
   9  -3  -2    2.50    3.11
  -9   3   2    4.71    2.04
   9   3  -2    0.62    1.87
  -9  -3   2   -0.90    1.80
   9   3  -2    0.26    1.78
   1   8   3  486.57   11.27
  -1  -8  -3  486.15   17.00
  -1  -8  -3  461.86   13.30
   1  -8   3  464.34   13.20
   1  -8   3  481.19   15.10
  -1   8  -3  490.27   18.27
  -4   8   2   44.26    3.37
   4  -8  -2   40.64    3.55
  -4   8   2   42.06    4.33
   4  -8  -2   47.06    4.03
   4   8  -2   39.13    3.04
  -8   1   9  222.62    7.98
   8  -1  -9  239.51    8.78
   8  -1  -9  239.50   11.37
  -8   1   9  242.76    9.78
   8   1  -9  239.77   14.55
  -8  -1   9  218.13   11.74
   8   1  -9  229.51    8.87
  -8  -1   9  229.62   10.37
  -9   2   1 1973.35  101.82
   9  -2  -1 1944.74   76.58
   9  -2  -1 1868.69   76.36
   9   2  -1 1903.51   85.68
   9   2  -1 1865.10   58.78
  -9  -2   1 1933.20   61.05
   2  -7  -6  156.99    6.99
  -2   7   6  163.47    6.84
   2  -7  -6  183.29    8.14
   2   7  -6  184.49    6.80
  -2  -7   6  175.42    6.18
  -2  -7   6  174.55    7.13
   3   8   1   97.88    4.91
  -3  -8  -1   95.53    5.22
  -3   8  -1  113.06    5.52
   3  -8   1   99.90    5.12
   3  -8   1  105.39    5.56
  -3   8  -1  111.34    5.97
  -7  -1  -3 1691.24   57.00
   7   1   3 1627.62   39.05
   7  -1   3 1673.03   65.62
   7  -1   3 1672.45   60.86
  -7   1  -3 1715.01   78.15
   4  -4  -9  497.92   21.09
  -4   4   9  503.86   21.72
   4  -4  -9  482.20   17.60
  -4   4   9  512.57   19.84
  -4  -4   9  509.63   21.18
   4   4  -9  501.41   20.30
   4   4  -9  498.04   15.73
   7  -6  -5  284.68   12.71
  -7   6   5  248.59   11.04
  -7   6   5  276.06   11.85
   7  -6  -5  265.98    9.24
   7   6  -5  262.24    8.12
  -7  -6   5  284.31   14.19
  -1  -6  -6  151.72    5.22
   1   6   6  182.76    6.12
  -1  -6  -6  182.48    6.89
  -1   8   4  117.60    4.84
   1  -8  -4  124.93    6.63
   1  -8  -4  131.49    6.01
  -1  -8   4  123.72    5.17
   1   8  -4  129.20    6.24
  -1  -8   4  124.80    4.35
  -6   0  10  928.33   21.80
   6   0 -10  919.38   37.48
  -6   0  10  943.35   30.64
   6   0 -10  932.27   22.24
  -6   7   3    6.19    2.83
   6  -7  -3    5.82    2.92
  -6   7   3    3.54    2.57
   6  -7  -3    7.59    2.74
   6   7  -3    5.76    2.05
  -6  -7   3    3.25    1.39
  -9   1   8  446.92    9.56
  -9   1   8  475.09   14.19
   9  -1  -8  432.24   13.79
   9  -1  -8  455.60   24.85
  -9  -1   8  441.09   14.80
  -9  -1   8  434.57   13.58
   9   1  -8  421.46   17.94
   9   1  -8  456.60   19.39
   0   4   8    5.70    2.54
   0  -4  -8    3.22    2.13
   0  -4  -8    6.49    2.37
   0   0   9    1.18    1.38
   0   0  -9    0.62    1.12
   0   0  -9    2.38    1.27
  -4   8   1   60.32    3.79
   4  -8  -1   54.70    3.70
   4  -8  -1   66.70    3.74
  -4   8   1   67.17    4.68
  -4  -8   1   56.25    4.51
   4   8  -1   69.93    4.42
  -3   0  10  184.77    8.11
   3   0 -10  184.89    7.67
   3   0 -10  174.48    9.93
  10   0  -5    1.19    1.91
  10   0  -5    0.15    1.73
 -10   0   5    1.15    1.85
   5  -4  -9   45.99    3.27
   5  -4  -9   47.20    3.05
  -5   4   9   44.51    3.61
  -5   4   9   42.19    4.39
   5   4  -9   45.41    2.08
   5   4  -9   48.56    2.72
  -8   5   2    9.02    2.49
  -8   5   2   12.69    3.38
   8  -5  -2   15.63    2.55
   8  -5  -2   14.36    2.95
  -8  -5   2   14.23    2.54
   8   5  -2   12.43    2.08
   3  -8  -4  120.92    6.02
  -3   8   4  119.63    6.51
   3  -8  -4  123.74    4.96
   3   8  -4  122.53    4.50
  -3  -8   4  134.97    5.52
  -1   6   7  126.31    4.72
   1  -6  -7  120.64    5.22
   1  -6  -7  125.62    6.29
   6  -7  -2   19.42    3.54
  -6   7   2   21.01    2.68
  -6   7   2   20.64    3.21
   6  -7  -2   26.83    2.89
   6   7  -2   21.04    2.28
  -6  -7   2   26.19    3.14
   4  -7  -6 1997.80   46.07
  -4   7   6 2058.36  104.66
   4  -7  -6 2040.35   66.55
  -4   7   6 2007.06   88.67
   4   7  -6 2009.74   53.81
  -4  -7   6 2049.12   84.95
  -4   8   3  455.19   18.64
   4  -8  -3  484.31   16.52
   4  -8  -3  465.58   17.76
  -4   8   3  472.86   21.09
  -4  -8   3  454.89   11.28
   4   8  -3  465.78   14.06
  10   0  -4 1550.36   64.64
 -10   0   4 1580.30   39.64
  10   0  -4 1526.59   58.25
  -6   6  -1   84.15    5.62
   6  -6   1   71.69    4.18
   6  -6   1   66.45    3.57
  -6   6  -1   80.35    3.87
  -6  -6  -1   64.16    4.06
   6   6   1   75.54    4.27
  -3   4   9   18.10    2.30
   3  -4  -9    9.91    2.29
   3  -4  -9   12.97    2.00
   7  -3  -9  182.79    7.97
  -7   3   9  164.33    6.74
  -7   3   9  178.41   10.29
   7  -3  -9  185.54    9.29
  -7  -3   9  181.66    7.19
   7   3  -9  188.06    8.89
   7   3  -9  198.64    7.78
   6  -1 -10  160.09    9.20
   6  -1 -10  161.96    6.87
  -6   1  10  171.09    6.13
  -6   1  10  160.14    5.76
  -6  -1  10  165.53    5.99
   6   1 -10  177.81    8.13
   6   1 -10  152.56    5.08
  -6  -1  10  163.42   10.04
  -1  -3  -8  232.02    9.19
   1   3   8  205.58    7.27
  -1  -3  -8  222.83    6.84
   1  -3   8  238.86    8.40
  -1   3  -8  223.94   11.25
   1  -3   8  207.67   10.54
  -1   3  -8  211.22   11.23
  -6   7   4   50.76    4.98
   6  -7  -4   34.73    3.86
   6  -7  -4   46.40    4.23
  -6   7   4   38.23    3.22
  -6  -7   4   41.93    2.57
   6   7  -4   44.85    2.77
   0  -1  -9   -3.21    1.36
   0  -1  -9    1.60    1.08
   0   1   9   -0.63    1.70
   0   1  -9    0.75    0.77
   0  -1   9    1.07    1.03
   0   1  -9   -0.29    0.92
   3  -1 -10 1054.97   48.62
   3  -1 -10 1024.57   31.42
  -3   1  10 1036.93   32.40
   3   1 -10 1065.95   39.41
   3   1 -10 1049.74   53.99
  -3  -1  10 1065.87   45.68
  10  -1  -5  189.55    9.33
 -10   1   5  194.50    9.06
  10  -1  -5  206.29   11.09
 -10   1   5  189.98    9.93
  10   1  -5  194.81    9.13
  10   1  -5  196.00    8.43
 -10  -1   5  189.85    6.87
  -6   5   8  169.87    7.31
   6  -5  -8  168.43    7.72
   6  -5  -8  144.64    7.67
  -6   5   8  163.36    7.62
  -6  -5   8  167.74    7.33
   6   5  -8  169.94    5.38
   6   5  -8  164.45    7.65
  -1  -7  -5  439.34   13.51
   1   7   5  436.89   13.27
  -1  -7  -5  423.65   13.20
   1  -7   5  417.19   16.65
   1  -7   5  402.46   15.88
  -1   7  -5  414.52   19.92
  -3  -2  -7  273.95   10.57
   3   2   7  256.86    7.62
   3  -2   7  264.23   13.18
   3  -2   7  258.23    8.85
  -3   2  -7  271.48   14.96
  -9   4   4 1225.74   34.13
  -9   4   4 1298.80   38.30
   9  -4  -4 1282.26   39.52
   9  -4  -4 1229.27   44.13
  -9  -4   4 1212.59   32.44
   9   4  -4 1234.29   36.61
   9   4  -4 1219.20   58.33
  10  -1  -4 1944.39  101.33
 -10   1   4 1978.70   49.50
 -10   1   4 1980.65   70.05
  10  -1  -4 1969.51   67.73
  10   1  -4 1961.29   64.39
  10   1  -4 2047.27   65.02
 -10  -1   4 2114.95  106.18
 -10   0   6 2134.12   67.38
  10   0  -6 2120.54   65.04
 -10   0   6 2193.01   86.81
  10   0  -6 2112.57  116.31
   9  -3  -7   10.74    2.97
   9  -3  -7    9.00    2.31
  -9   3   7   15.58    2.59
  -9   3   7   15.09    3.02
  -9  -3   7   11.38    2.02
   9   3  -7   10.60    1.99
   9   3  -7   11.12    2.01
   7  -6  -1  373.37   13.23
  -7   6   1  373.34   14.98
   7  -6  -1  337.98   14.90
  -7   6   1  322.63   19.92
   7   6  -1  344.52    9.51
  -7  -6   1  351.52   14.45
   8  -4   0  257.09   11.83
   8  -4   0  246.58   14.29
  -8   4   0  249.84   12.02
  -8   4   0  233.06    9.37
  -8  -4   0  226.76   10.59
   8   4   0  234.21    8.95
   1  -7  -6  256.51   11.54
   1  -7  -6  250.96    7.33
  -1   7   6  222.80    7.19
  -1  -7   6  241.92    7.66
   1   7  -6  250.02   11.25
  -1  -7   6  233.85    6.35
   1   5   7    6.17    1.91
  -1  -5  -7    6.52    1.58
  -1  -5  -7    7.13    2.09
   5  -2 -10   56.47    3.92
  -5   2  10   57.18    4.17
   5  -2 -10   62.68    3.76
  -5   2  10   58.26    4.15
   5   2 -10   60.51    3.26
   5   2 -10   64.77    3.39
  -5  -2  10   64.66    3.18
  -5  -2  10   67.37    3.40
  -9   4   5  796.39   26.57
   9  -4  -5  787.61   28.43
  -9   4   5  875.04   27.67
   9  -4  -5  812.45   27.43
  -5   7  -1  353.32   13.09
   5  -7   1  357.16   11.91
   5  -7   1  347.72   12.90
  -5   7  -1  316.38   12.95
  -5  -7  -1  342.49   12.97
   5   7   1  343.24   10.07
   9   4  -5  788.99   41.24
   9   4  -5  795.88   27.57
  -9  -4   5  780.45   29.54
   1  -3  -9    7.12    1.81
  -1   3   9   11.03    2.26
   1  -3  -9    8.78    1.91
   4  -2 -10   21.31    2.61
   4  -2 -10   15.99    2.47
  -4   2  10   16.34    2.83
  -4  -2  10   18.51    1.86
  -4  -2  10   11.68    1.41
   4   2 -10   20.40    1.79
   4   2 -10   15.65    1.48
  -8   5   6 2516.87   83.51
  -8   5   6 2605.29   65.47
   8  -5  -6 2414.81   66.55
   8  -5  -6 2625.71  105.08
   8   5  -6 2454.45   51.52
  -8  -5   6 2595.48   89.49
   8   5  -6 2566.77  129.25
   2   4   7   12.84    1.82
  -2  -4  -7   12.29    1.95
   2  -4   7   13.64    0.88
  -2   4  -7   14.91    0.91
   2  -4   7   14.92    1.04
   2   0   8  940.03   29.77
  -2   0  -8  948.09   53.18
   0  -8  -4 1363.61   32.77
   0   8   4 1369.27   30.98
   0  -8  -4 1379.25   46.41
   0   8  -4 1401.01   54.77
   0  -8   4 1340.77   45.40
   0  -8   4 1353.07   42.96
   8  -2  -9 2219.47   67.51
  -8   2   9 2168.84   57.34
  -8   2   9 2168.30   56.93
   8  -2  -9 2151.14  111.12
   8   2  -9 2286.42   84.09
  -8  -2   9 2236.73   45.53
  -8  -2   9 2142.86   49.33
   8   2  -9 2115.22   54.64
   7   2   3  199.53    7.83
  -7  -2  -3  190.95    8.00
  -7   2  -3  202.57    7.58
   7  -2   3  189.16    9.85
   7  -2   3  183.14    7.70
  -9   0   0   17.69    2.88
   9   0   0   16.89    2.14
   9   0   0   17.03    2.58
  10  -1  -6  871.13   29.52
  10  -1  -6  782.87   34.45
 -10   1   6  804.52   47.02
 -10   1   6  823.16   25.28
  10   1  -6  771.06   46.18
  10   1  -6  798.65   27.32
 -10  -1   6  809.77   27.86
   1  -5  -8 1074.11   48.57
  -1   5   8 1133.10   46.83
   1  -5  -8 1163.00   44.00
  -4   8   0   21.70    2.84
  -4   8   0   17.60    2.69
   4  -8   0   16.32    2.82
  -4  -8   0    9.42    2.56
   4   8   0   13.09    2.07
   5   3   5  267.53    9.70
  -5  -3  -5  269.68   13.47
   5  -3   5  256.06   10.01
  -5   3  -5  266.21    9.32
   5  -3   5  257.19    9.46
  10   0  -3    0.99    2.70
  10   0  -3    5.57    2.89
 -10   0   3    3.87    2.63
   9  -4  -3  268.69   12.44
  -9   4   3  276.08    8.53
   9  -4  -3  274.51   11.49
  -9   4   3  254.87    9.71
  -9   2   8   11.68    3.37
  -9   2   8    4.00    2.35
   9  -2  -8    4.16    2.40
   9  -2  -8    3.77    1.92
   9   4  -3  273.10   16.51
   9   4  -3  269.34    8.79
  -9  -4   3  274.77    8.83
   9   2  -8    3.54    1.90
   9   2  -8    2.88    2.42
  -9  -2   8    4.38    2.75
  -6   7   1  337.57   12.48
  -6   7   1  326.77   12.98
   6  -7  -1  332.49   10.78
   6  -7  -1  323.48   13.55
   6   7  -1  337.61    8.98
  -6  -7   1  343.26   15.73
   8  -3   1  328.01   16.11
  -8   3  -1  348.94   14.13
   8  -3   1  341.38   17.21
   8   3   1  326.12   13.86
  -8  -3  -1  323.39   14.03
   6  -4  -9  926.10   44.51
  -6   4   9  913.35   23.89
   6  -4  -9  918.86   27.11
  -6   4   9  915.98   47.34
  -6  -4   9  984.14   60.96
   6   4  -9  928.64   40.07
   6   4  -9  905.91   27.84
   2   1   8  237.14    9.37
  -2  -1  -8  248.26    8.67
  -2   1  -8  241.16   14.41
   2  -1   8  229.87    9.16
   6  -6  -7   97.65    4.23
   6  -6  -7  101.33    6.20
  -6   6   7   99.89    5.50
  -6   6   7   96.69    7.78
   6   6  -7   96.26    3.67
   6   6  -7   92.37    6.16
  -6  -6   7   88.81    4.97
   7  -5   1    6.80    2.33
  -7   5  -1    5.50    2.15
   7  -5   1    6.60    2.48
  -7   5  -1    8.44    2.42
  -7  -5  -1    7.44    2.77
   7   5   1    5.90    2.02
   7  -4   2    5.36    1.92
  -7   4  -2    2.22    2.15
   7  -4   2    7.47    2.61
  -7  -4  -2    3.58    2.37
   7   4   2    2.20    1.80
   4   3   6   19.94    2.04
  -4  -3  -6   19.95    2.31
  -4   3  -6   21.25    2.26
   4  -3   6   20.41    1.73
   4  -3   6   19.18    2.23
   7   0 -10 1053.52   49.26
   7   0 -10  978.67   34.38
  -7   0  10  986.36   60.58
  -7   0  10  971.86   31.68
   9  -1   0 1567.76   69.93
   9  -1   0 1523.83   52.89
  -9   1   0 1580.84   54.04
   9   1   0 1566.44   57.23
   9   1   0 1575.66   70.94
  -9  -1   0 1598.41   55.61
  -4   8   4    4.49    1.78
   4  -8  -4   10.00    3.51
  -4   8   4    3.47    2.21
   4  -8  -4    9.03    2.34
  -4  -8   4   10.27    2.07
   4   8  -4    9.84    1.59
  -7   6   6   34.86    3.80
   7  -6  -6   29.87    4.47
  -7   6   6   29.45    2.86
   7  -6  -6   37.63    3.63
  -6   2  10    5.68    2.90
  -6   2  10    6.14    2.14
   6  -2 -10   10.04    1.93
   6  -2 -10    6.25    1.68
   6   2 -10    9.51    2.01
  -6  -2  10    7.93    1.79
  -6  -2  10    8.77    1.99
   6   2 -10    9.70    1.68
  -7  -6   6   40.30    3.62
   7   6  -6   34.58    3.00
   7   6  -6   32.26    2.70
  10  -1  -3  451.44   18.06
 -10   1   3  458.86   18.16
  10  -1  -3  433.64   23.60
  10   1  -3  451.23   22.98
 -10  -1   3  461.03   18.59
  10   1  -3  454.14   17.10
   2  -4  -9  450.96   22.64
   2  -4  -9  438.01   15.52
  -2   4   9  459.15   14.62
   5  -7  -6  133.58    6.47
  -5   7   6  118.81    6.62
  -5   7   6  117.17    6.31
   5  -7  -6  127.24    7.27
  -5  -7   6  129.56    6.22
   5   7  -6  115.98    4.23
   8   0   2 1591.76   52.17
   8   0   2 1627.65   69.97
  -8   0  -2 1625.19   55.90
   0   9   0    2.20    1.65
   0  -9   0    0.64    1.34
   0  -9   0   -0.02    1.25
   0  -2  -9 1026.15   44.58
   0  -2  -9 1026.00   31.92
   0   2   9 1057.00   27.28
   0  -2   9  960.29   39.55
   0   2  -9 1018.74   58.35
   0   2  -9 1019.06   37.27
  -6  -3  -4  766.03   27.22
   6   3   4  788.69   26.31
  -6   3  -4  755.94   31.21
   6  -3   4  767.65   29.82
   6  -3   4  788.49   32.48
   3  -2 -10 1706.41   81.39
   3  -2 -10 1617.10   59.75
  -3   2  10 1632.10   59.06
   3   2 -10 1719.34   74.67
   3   2 -10 1683.31   75.21
  -3  -2  10 1605.32   57.49
  10  -2  -5 1565.54   58.60
 -10   2   5 1596.50   46.86
  10  -2  -5 1568.58   56.44
 -10   2   5 1509.17   46.07
  10   2  -5 1473.27   70.48
  10   2  -5 1493.92   46.18
 -10  -2   5 1450.28   42.58
  -2   0  10  124.57    5.29
   2   0 -10  129.97    7.69
   2   0 -10  116.25    4.79
  -6   7   5   60.95    4.08
  -6   7   5   61.74    4.49
   6  -7  -5   63.12    4.35
   6  -7  -5   57.16    5.16
   6   7  -5   58.21    3.06
  -6  -7   5   60.95    3.55
  -4  -6  -4  146.41    7.88
   4   6   4  154.29    6.80
   4  -6   4  152.97    5.66
   4  -6   4  141.63    7.83
  -4   6  -4  152.36    7.18
  -4   6  -4  147.28    8.83
  -9   4   6  315.09   13.21
   9  -4  -6  334.73   13.17
  -9   4   6  307.67   15.62
   9  -4  -6  332.69   13.56
   9   4  -6  310.00   10.17
  -9  -4   6  330.91   13.01
   9   4  -6  301.06   17.12
  -9   3   1    8.54    2.52
   9  -3  -1   10.25    2.64
   9  -3  -1    4.05    1.73
  -9   3   1    5.78    2.58
   9   3  -1    7.15    2.18
   9   3  -1    3.86    2.38
  -9  -3   1    4.34    2.89
   7  -1 -10 1059.52   34.38
  -7   1  10 1039.42   58.60
  -7   1  10 1088.43   27.82
   7  -1 -10 1074.78   40.30
  -7  -1  10 1099.06   50.50
  -7  -1  10 1085.46   34.21
   7   1 -10 1107.77   34.55
   7   1 -10  998.57   32.96
  10  -2  -4    9.75    2.99
 -10   2   4   13.16    3.01
 -10   2   4    4.53    2.39
  10  -2  -4    5.25    2.07
  10   2  -4    9.86    2.74
  10   2  -4    5.86    2.11
 -10  -2   4    7.81    2.33
  -8   5   1  198.44    8.22
   8  -5  -1  209.00   10.11
  -8   5   1  196.01    9.55
   8  -5  -1  191.58   10.61
  -8  -5   1  188.54    8.40
   8   5  -1  197.41    7.88
  -2  -8  -3  437.64   15.38
   2   8   3  444.73   16.65
   2  -8   3  431.52   11.48
  -2   8  -3  457.35   19.05
   2  -8   3  450.54   19.68
   0   9   1   11.50    2.26
   0  -9  -1   17.49    2.90
   0  -9  -1   12.28    2.27
   0   9  -1   10.85    1.80
   0  -9   1   12.39    1.67
   0  -9   1   11.41    2.26
   8  -1   2  549.71   23.41
   8  -1   2  586.67   18.97
  -8   1  -2  582.28   22.82
   8   1   2  566.61   20.60
  -8  -1  -2  553.58   23.01
   8   1   2  552.74   24.33
  -1   9   0  976.27   37.90
   1  -9   0  994.30   34.09
   1  -9   0  956.39   35.08
  -1  -9   0  980.18   34.19
   1   9   0  952.25   29.57
  -1  -9   0 1032.70   30.07
   3   8   2   87.67    4.62
  -3  -8  -2   83.90    5.35
  -3   8  -2   84.51    5.15
   3  -8   2   78.81    4.15
   3  -8   2   80.12    4.51
  -3   8  -2   81.89    4.89
   1  -9  -1  140.20    5.45
  -1   9   1  111.88    5.62
   1  -9  -1  115.61    4.60
  -1  -9   1  116.14    5.12
   1   9  -1  106.49    4.95
  -1  -9   1  116.43    5.77
  10   0  -7   -0.23    1.79
 -10   0   7    5.00    2.23
  10   0  -7    1.49    2.00
 -10   0   7    1.06    1.94
  -3  -6  -5   75.42    5.59
   3   6   5   77.93    4.90
  -3   6  -5   82.10    5.11
   3  -6   5   75.44    3.28
   2  -1 -10    0.80    1.58
   2  -1 -10    1.95    1.49
  -2   1  10    0.33    1.52
   2   1 -10    1.25    0.88
  -2  -1  10    2.85    1.33
  -8   4   8 1717.68   71.05
   8  -4  -8 1807.92   73.76
  -8   4   8 1811.37   42.76
   8  -4  -8 1725.59   42.45
   8   4  -8 1719.08   55.27
   8   4  -8 1793.58   78.88
  -8  -4   8 1788.13   49.82
   4   5   5  138.48    8.64
  -4  -5  -5  147.27    6.99
  -4   5  -5  134.21    7.86
   4  -5   5  149.18    6.64
   4  -5   5  154.79    5.77
   5   6   3   -1.79    1.61
  -5  -6  -3    5.82    2.50
   5  -6   3    0.82    1.18
  -5   6  -3    1.17    1.31
   5  -6   3   -0.37    1.43
  -5   6  -3    2.36    1.64
   0  -6  -7    8.10    2.96
   0  -6  -7    9.28    2.29
   0   6   7   12.76    5.53
 -10   2   6  463.83   17.43
  10  -2  -6  436.55   18.32
  10  -2  -6  481.67   24.24
 -10   2   6  437.08   14.81
  10   2  -6  446.19   23.41
 -10  -2   6  445.45   16.04
  10   2  -6  457.36   15.07
   5   5   4  971.58   40.36
  -5  -5  -4  982.80   28.76
   5  -5   4  943.22   34.05
  -5   5  -4  889.35   33.45
   5  -5   4  934.19   47.99
  -2   8   5  397.14   14.50
   2  -8  -5  386.50   14.68
   2  -8  -5  387.44   13.80
  -2  -8   5  407.58   17.28
   2   8  -5  409.17   20.67
  -2  -8   5  379.27   20.55
 -10   1   7   10.18    3.39
 -10   1   7    8.49    3.35
  10  -1  -7   11.74    3.16
  10  -1  -7    5.48    2.27
  10   1  -7    8.61    2.69
  10   1  -7   13.84    3.59
 -10  -1   7   10.86    3.61
  -2  -2  -8 1984.73   91.59
   2   2   8 1911.13   61.44
  -2   2  -8 1855.08  107.06
   2  -2   8 1877.20   55.15
  -3   8   5 1091.10   36.23
   3  -8  -5 1089.39   41.88
   3  -8  -5 1146.98   47.50
   3   8  -5 1083.73   45.11
  -3  -8   5 1027.08   34.39
  -3  -8   5 1091.33   42.08
   9  -4  -2    0.37    1.73
  -9   4   2    3.26    1.98
  -9   4   2    2.63    3.57
   9  -4  -2    6.87    3.40
   9   4  -2   -0.29    1.65
  -9  -4   2    1.80    1.98
   0   7   6  348.43   10.77
   0  -7  -6  396.16   11.50
   0  -7  -6  352.26   15.80
   0  -7   6  346.10    9.37
   0   7  -6  367.50   13.98
   0  -7   6  320.04    9.78
  -3  -3  -7    4.69    1.81
   3   3   7    3.62    1.45
   3  -3   7    2.06    0.83
  -3   3  -7    5.42    1.18
   3  -3   7   -0.39    1.03
  -5   8   2  122.59    6.15
   5  -8  -2  122.09    6.03
  -5   8   2  131.78    5.57
   5  -8  -2  127.16    6.41
  -5  -8   2  145.96    6.56
   5   8  -2  135.43    6.01
   9  -2   0  463.14   18.48
   9  -2   0  461.29   19.62
  -9   2   0  478.17   15.65
   9   2   0  473.68   15.33
  -9  -2   0  450.71   17.11
   9   2   0  454.27   23.68
   5  -8  -3  256.64   11.20
  -5   8   3  231.68   12.16
   5  -8  -3  268.66   10.99
  -5   8   3  276.09   13.13
  -5  -8   3  254.19   10.41
   5   8  -3  249.08    9.14
  -1  -8  -4 1118.77   27.04
   1   8   4 1096.21   29.95
  -1  -8  -4 1118.57   40.26
   1  -8   4 1121.64   34.81
  -1   8  -4 1193.31   52.58
   1  -8   4 1110.92   45.95
  -7   5   8  223.64   10.29
   7  -5  -8  206.00    9.61
  -7   5   8  219.74   11.51
   7  -5  -8  208.30    9.48
  -3  -7  -4  276.73   13.50
   3   7   4  250.35   10.80
   7   5  -8  226.99    9.05
   7   5  -8  211.74    7.37
  -7  -5   8  219.64   10.43
  -3   7  -4  269.78   13.30
   3  -7   4  252.81    9.06
  -3   7  -4  254.60   10.35
   3  -7   4  269.71    9.10
   1   9   1 1186.26   32.13
  -1  -9  -1 1159.36   30.48
  -1  -9  -1 1211.60   40.36
   1  -9   1 1200.95   40.05
  -1   9  -1 1221.73   44.27
   1  -9   1 1173.78   35.03
  10  -2  -3  261.75   11.88
  10  -2  -3  264.90   14.71
 -10   2   3  261.84    9.53
 -10   2   3  243.05   11.57
  10   2  -3  268.90   13.89
  10   2  -3  271.51   12.48
 -10  -2   3  272.52   16.45
   5  -3 -10 1808.98   61.41
   5  -3 -10 1867.56   91.91
  -5   3  10 1817.14   53.65
  -5   3  10 1907.81   78.76
   5   3 -10 1880.99   58.59
   5   3 -10 1917.02  100.16
  -4   6   8  535.44   18.75
   4  -6  -8  531.83   22.69
   4  -6  -8  513.11   19.89
   4   6  -8  527.85   23.90
   4   6  -8  539.08   14.30
  -4  -6   8  541.76   21.15
   1  -9  -2  487.43   15.13
   1  -9  -2  529.51   19.09
  -1   9   2  490.11   17.84
  -9   0   9   -1.01    1.81
   9   0  -9    1.62    1.94
  -9   0   9   -2.77    2.49
   9   0  -9    2.23    2.29
  -1  -9   2  513.43   21.46
   1   9  -2  510.86   22.28
  -1  -9   2  519.72   18.46
  -4   3  10  224.63    9.19
   4  -3 -10  239.98   12.02
   4  -3 -10  242.63   10.05
   4   3 -10  235.23    7.14
   4   3 -10  228.14   12.54
  -4  -7  -3    2.12    2.02
   4   7   3    3.65    2.76
   4  -7   3    6.20    1.80
  -4   7  -3    4.41    1.45
  -4   7  -3    5.46    1.81
   4  -7   3    3.35    1.77
  10   0  -2   93.17    6.99
  10   0  -2   94.49    5.31
 -10   0   2   86.52    5.26
   2  -9  -1  313.49   10.59
  -2   9   1  313.02    9.98
   2  -9  -1  301.07   10.72
  -2  -9   1  309.94   10.41
  -2  -9   1  309.69   10.09
   2   9  -1  323.93   11.39
   7  -6   0  737.05   31.71
  -7   6   0  771.85   41.81
   7  -6   0  733.58   24.61
  -7   6   0  759.61   30.57
   7   6   0  735.32   19.92
  -7  -6   0  720.80   30.37
   3  -6  -8  205.30    8.38
   3  -6  -8  219.96   10.23
  -3   6   8  208.45    9.64
   3   5   6  535.44   15.41
  -3  -5  -6  551.25   24.16
   3  -5   6  545.50   23.78
   3  -5   6  531.24   26.86
  -3   5  -6  526.05   32.45
   4  -8   1    1.72    1.86
   4  -8   1    4.36    1.52
  -4   8  -1    0.75    1.39
  -4   8  -1    3.83    2.40
  -4  -8  -1    2.49    1.92
   4   8   1    3.76    2.00
   8  -5  -7  722.31   30.17
   8  -5  -7  704.05   29.22
  -8   5   7  717.81   19.93
  -8   5   7  731.49   23.91
   8   5  -7  771.15   18.98
  -8  -5   7  764.02   26.01
   8   5  -7  772.65   37.69
   1  -8  -5  799.25   32.00
   1  -8  -5  836.72   34.00
  -1   8   5  822.84   31.70
  -1  -8   5  814.84   27.25
   1   8  -5  842.22   39.01
  -1  -8   5  809.97   19.44
  -6   7   0   10.96    3.29
   6  -7   0   17.05    3.15
  -6   7   0   14.61    2.70
   6  -7   0   10.71    2.32
  -6  -7   0   14.05    2.89
   6   7   0   16.08    3.28
   8  -3  -9   25.10    3.35
  -8   3   9   22.94    3.63
  -8   3   9   24.75    4.08
   8  -3  -9   31.88    3.64
  -8  -3   9   27.66    3.08
   8   3  -9   21.87    3.29
  -7  -3  -3  864.73   32.36
   7   3   3  804.02   26.13
   7  -3   3  795.21   36.92
   7  -3   3  833.30   35.66
  -7   3  -3  803.12   29.53
  -7   2  10  333.59   15.41
   7  -2 -10  344.46   14.50
  -7   2  10  345.02   13.16
   7  -2 -10  337.44   12.48
   7   2 -10  342.01   17.10
  -7  -2  10  338.16   11.25
  -7  -2  10  313.32   16.16
   7   2 -10  337.05   13.28
   7  -4  -9  279.77   11.90
   7  -4  -9  274.90   11.90
  -7   4   9  283.30   13.51
  -7   4   9  267.77   11.60
  -7  -4   9  278.93   12.20
   7   4  -9  268.54   11.52
   7   4  -9  261.85    8.01
   0   9   2 1248.90   53.93
   0  -9  -2 1254.56   36.53
   0  -9  -2 1278.72   42.05
   0   9  -2 1268.04   49.75
   0  -9   2 1222.54   46.25
   0  -9   2 1221.16   46.21
   9  -3  -8   24.16    2.96
  -9   3   8   31.80    3.89
   9  -3  -8   30.71    3.39
  -9   3   8   24.31    3.27
  -9  -3   8   31.64    3.38
   9   3  -8   27.14    2.98
   9   3  -8   22.84    3.08
   2  -9   0   12.21    2.11
   2  -9   0    9.03    1.82
  -2   9   0   14.19    2.09
  -2  -9   0    6.64    1.92
   2   9   0   11.92    2.27
  -2  -9   0   11.71    1.86
  -2  -6  -6  113.27    5.78
   2   6   6  106.01    7.39
   2  -6   6  108.04    4.07
   2  -6   6  101.94    4.98
   8  -2   2  670.21   31.06
  -8   2  -2  681.80   28.21
   8  -2   2  716.83   32.82
   8   2   2  693.68   23.19
  -8  -2  -2  760.68   31.55
  -9   1   9  408.84   14.94
   9  -1  -9  413.35   18.35
  -9   1   9  428.58   14.42
   9  -1  -9  413.54   20.34
   9   1  -9  423.34   24.65
  -9  -1   9  424.57   18.68
  -9  -1   9  422.32   15.32
   9   1  -9  420.84   17.52
   5  -8  -1    6.21    1.91
  -5   8   1    1.44    2.65
  -5   8   1    5.96    1.94
   5  -8  -1    3.83    2.22
   5   8  -1    4.03    1.55
  -5  -8   1    2.71    1.80
   6   5   3  126.64    6.95
  -6  -5  -3  123.45    6.62
  -6   5  -3  131.81    7.60
   6  -5   3  141.63    6.78
   6  -5   3  126.19    6.96
   1   4   8    8.36    1.89
  -1  -4  -8    6.70    1.49
  -1  -4  -8    9.39    2.14
  10  -1  -2   60.21    5.39
  10  -1  -2   50.65    3.87
 -10   1   2   52.27    3.91
 -10  -1   2   51.14    4.87
  10   1  -2   49.92    4.70
  10   1  -2   53.66    3.76
  -2   9   2  219.41    9.61
   2  -9  -2  244.59    9.29
   2  -9  -2  230.10    9.55
  -2  -9   2  229.10   10.28
  -2  -9   2  230.64    7.16
   2   9  -2  238.71    9.88
   2  -2 -10  199.45    9.45
  -2   2  10  193.48    9.54
   2  -2 -10  193.34    8.08
  -2  -2  10  185.98    5.59
   2   2 -10  194.40    5.96
   2   2 -10  189.63   12.49
  -8   6   4   63.92    5.42
   8  -6  -4   67.27    5.54
  -8   6   4   75.34    5.23
   8  -6  -4   70.27    8.67
  -8  -6   4   74.93    4.92
   8   6  -4   83.87    4.26
  -4   5   9   92.04    6.20
   4  -5  -9   79.07    4.29
   4  -5  -9   69.22    4.88
  -4  -5   9   76.60    3.69
   4   5  -9   78.65    2.29
   4   5  -9   75.15    3.49
  -4   8   5 1283.78   39.67
  -4   8   5 1267.27   76.80
   4  -8  -5 1240.52   45.39
   4  -8  -5 1238.16   49.65
  -4  -8   5 1286.39   49.11
   4   8  -5 1224.76   38.55
   5  -6  -8 3875.38  139.29
  -5   6   8 4028.68  151.57
  -5   6   8 3902.18  132.49
   5  -6  -8 3961.00  183.56
   5   6  -8 3898.92  148.58
  -5  -6   8 3899.85  117.86
   5   6  -8 3771.51  100.11
   3  -7  -7   -0.82    1.40
  -3   7   7    1.65    1.63
   3  -7  -7    0.34    2.02
   3   7  -7    1.14    0.64
   3   7  -7    2.09    0.78
  -3  -7   7    1.65    0.64
  -3  -7   7    1.77    0.80
   2   7   5    3.06    1.67
  -2  -7  -5    0.12    1.65
  -2  -7  -5    0.28    2.47
   9  -4  -7  737.62   29.01
  -9   4   7  737.90   21.07
   9  -4  -7  740.55   26.00
  -9   4   7  787.69   41.84
   2  -7   5    4.09    1.56
   2  -7   5    1.66    0.84
  -2   7  -5    0.45    0.75
   9   4  -7  756.31   32.04
   9   4  -7  777.14   20.24
  -9  -4   7  730.72   32.73
   5   0   6  120.27    5.48
  -5   0  -6  118.73    6.43
  -6   3  10  296.35   13.32
  -6   3  10  310.68   12.05
   6  -3 -10  288.32   12.77
   6  -3 -10  313.46   17.04
  -6  -3  10  313.17   12.96
   6   3 -10  316.67   13.10
   6   3 -10  288.75    8.46
   5  -8  -4   34.82    3.35
   5  -8  -4   29.26    4.07
  -5   8   4   39.55    4.21
  -5   8   4   35.85    3.58
  -5  -8   4   30.57    2.24
   5   8  -4   28.88    2.53
  -8   6   3  123.12    8.18
   8  -6  -3  123.03    7.38
   8  -6  -3  139.04    6.81
  -8   6   3  132.59    6.89
  -8  -6   3  121.48    7.81
   8   6  -3  118.81    5.44
   0   5   8 1028.56   29.95
   0  -5  -8 1006.14   33.67
   0  -5  -8 1034.94   41.24
  -6  -6  -2 2524.55  109.66
   6   6   2 2532.53   91.71
   6  -6   2 2462.96  118.34
  -6   6  -2 2434.89   99.26
  -6   6  -2 2514.84  133.15
   6  -6   2 2507.42   67.14
   1  -4  -9  493.00   19.89
  -1   4   9  479.52   19.79
   1  -4  -9  456.20   15.52
  -6   0  -5    4.57    3.48
   6   0   5    1.12    2.31
  10  -2  -7 1123.30   46.45
  10  -2  -7 1166.87   55.22
 -10   2   7 1120.98   35.56
 -10   2   7 1180.56   34.78
  10   2  -7 1147.80   63.12
  10   2  -7 1104.22   39.75
 -10  -2   7 1168.97   47.27
   0  -3  -9  795.38   37.77
   0  -3  -9  813.85   28.85
   0   3   9  774.02   28.32
  -3   3  10  120.22    5.84
   3  -3 -10  127.50    7.04
   3  -3 -10  126.41    6.31
   3   3 -10  111.06    4.78
   3   3 -10  122.50    3.92
  -1   0  -9    1.30    1.43
   1   0   9   -1.98    1.42
  -1   0  -9    1.06    1.22
 -10   3   5  205.63    9.43
 -10   3   5  209.99    9.72
  10  -3  -5  203.33   11.77
  10  -3  -5  196.79   10.27
  10   3  -5  217.08    9.89
 -10  -3   5  205.74   11.49
  10   3  -5  193.46    7.42
  -4   7   7  397.57   15.67
   4  -7  -7  405.35   18.15
   4  -7  -7  389.68   17.32
  -4  -7   7  347.52   17.70
   4   7  -7  398.48   17.01
   4   7  -7  394.80   11.63
   5  -5  -9  986.69   47.72
  -5   5   9 1017.10   40.58
  -5   5   9 1018.00   42.02
   5  -5  -9 1011.44   29.15
   8   0 -10  165.07    8.35
  -8   0  10  151.57   11.14
  -8   0  10  174.17    8.45
   8   0 -10  174.06    9.08
   5   5  -9  931.09   41.85
   5   5  -9  948.64   27.23
   5   7   2 1011.32   29.67
  -5  -7  -2  975.44   33.98
   5  -7   2  993.16   34.55
   5  -7   2 1009.59   30.60
  -5   7  -2  991.03   44.27
  -5   7  -2 1001.48   50.16
  -6   7   6   86.53    6.62
  -6   7   6   79.16    5.05
   6  -7  -6   91.88    6.38
   6  -7  -6   76.83    4.37
  -6  -7   6   85.96    4.88
   6   7  -6   84.60    3.53
  -2   6   8   32.30    7.09
   2  -6  -8   35.11    2.68
   2  -6  -8   39.59    3.60
 -10   3   4  104.03    7.40
 -10   3   4   85.74    6.52
  10  -3  -4  104.03    7.06
  10  -3  -4   96.82    6.85
  10   3  -4   97.25    7.07
 -10  -3   4   96.74    4.88
  10   3  -4  100.04    5.21
   5   1   6   17.58    2.74
  -5  -1  -6   18.78    2.68
   5  -1   6   22.59    2.61
   5  -1   6   20.50    2.35
  -5   1  -6   20.30    1.79
   3  -5  -9   38.83    3.32
  -3   5   9   41.04    3.53
   3  -5  -9   44.41    4.05
  -5  -4  -5   14.63    2.19
   5   4   5    7.67    1.71
  -5   4  -5   11.82    1.92
   5  -4   5   12.73    1.68
   5  -4   5   13.78    2.29
  -8   6   5   17.22    2.95
   8  -6  -5   18.04    3.79
  -8   6   5   12.20    2.76
   8  -6  -5   11.57    2.16
   8   6  -5   13.40    2.05
  -8  -6   5   12.47    2.34
   8   6  -5    6.58    1.92
   7  -6  -7   -1.26    1.78
  -7   6   7    1.24    2.15
   7  -6  -7    3.18    2.30
  -7   6   7    2.34    2.99
  -7  -6   7    1.85    1.39
   7   6  -7    1.33    1.31
   7   6  -7    2.43    1.39
   7  -7  -3  548.35   19.10
  -7   7   3  570.16   22.29
   7  -7  -3  570.31   22.92
  -7   7   3  580.62   23.76
  -7  -7   3  582.34   19.52
   7   7  -3  574.52   14.76
   8  -4   1   53.18    4.03
   8  -4   1   58.42    4.38
  -8   4  -1   54.72    4.58
  -8  -4  -1   66.67    4.69
   8   4   1   54.12    3.65
   2  -7  -7   -0.92    1.81
  -2   7   7   -0.51    1.99
   2  -7  -7    1.59    1.71
   2   7  -7    1.12    0.57
   2   7  -7    1.31    0.35
  -2  -7   7    1.28    0.56
  -2  -7   7    1.00    0.31
  -6  -1  -5  635.18   28.08
   6   1   5  621.17   20.14
   6  -1   5  629.14   24.24
  -6   1  -5  652.54   31.74
   6  -1   5  636.07   28.45
  -1  -1  -9 1513.36   54.44
   1   1   9 1537.19   43.71
  -1  -1  -9 1497.92   49.14
  -1   1  -9 1525.21   59.72
   1  -1   9 1480.81   39.81
  -1   1  -9 1506.87  100.34
  -1   0  10   49.71    2.58
   1   0 -10   52.88    3.86
   1   0 -10   54.07    3.20
  -7   7   4 1316.92   45.90
   7  -7  -4 1264.43   49.52
   7  -7  -4 1233.84   37.83
  -7   7   4 1243.15   54.94
   7   7  -4 1142.05   40.88
  -7  -7   4 1204.29   35.31
   8  -1 -10 2100.35   80.96
   8  -1 -10 2024.28  111.11
  -8   1  10 2182.28   75.23
  -8   1  10 2047.47   88.57
   8   1 -10 2097.02   88.59
  -8  -1  10 2139.33   61.28
  -8  -1  10 2095.42   71.97
   8   1 -10 2088.05   56.76
  10   0  -8   17.37    2.76
  10   0  -8   14.06    3.67
 -10   0   8   12.74    3.46
 -10   0   8   17.02    2.67
  -4   0  -7    1.82    1.73
   4   0   7   -0.09    0.97
   4   4   6    2.42    2.29
  -4  -4  -6   -0.32    1.67
   4  -4   6    1.96    1.01
  -4   4  -6    2.15    1.51
   4  -4   6    1.10    1.41
  -9   5   4   28.04    3.81
  -9   5   4   23.76    2.81
   9  -5  -4   26.23    4.19
   9  -5  -4   22.64    5.81
   9   5  -4   32.15    3.04
  -9  -5   4   30.16    2.99
  -1  -9  -2  570.51   18.19
  -1  -9  -2  550.06   20.39
   1   9   2  554.62   23.40
   1  -9   2  555.10   18.32
  -1   9  -2  559.90   23.13
   1  -9   2  553.56   26.94
  10  -3  -6    2.32    2.11
 -10   3   6    4.81    2.65
 -10   3   6    4.96    2.30
  10  -3  -6    6.68    2.50
  10   3  -6   -0.22    2.35
 -10  -3   6    3.77    2.73
  10   3  -6    4.06    2.82
  -2  -9  -1  476.80   16.50
  -2  -9  -1  458.36   16.09
   2   9   1  458.54   12.71
   2  -9   1  457.54   18.14
  -2   9  -1  465.18   18.27
   2  -9   1  461.34   21.21
   0  -8  -5  100.71    5.17
   0   8   5  101.03    4.68
   0  -8  -5  106.74    5.43
   0   8  -5   98.63    5.74
   0  -8   5   96.43    4.45
   8  -5   0    8.51    3.26
   8  -5   0    4.53    1.67
  -8   5   0    8.92    2.22
  -8   5   0    7.72    3.13
  -8  -5   0    7.55    2.14
   8   5   0    9.75    2.03
   1  -9  -3   10.70    2.12
   1  -9  -3    4.99    1.82
  -1   9   3    9.03    2.12
  -1  -9   3    5.46    2.08
  -1  -9   3    9.00    1.34
   1   9  -3    4.82    1.72
   9  -5  -5  661.45   27.11
  -9   5   5  614.63   28.96
   9  -5  -5  633.63   24.63
  -9   5   5  702.87   34.91
  -9  -5   5  649.06   24.77
   9   5  -5  627.60   20.29
   9   5  -5  643.28   32.59
   9  -2  -9   90.44    5.77
  -9   2   9   75.38    5.17
   9  -2  -9   77.70    5.42
  -9   2   9   76.85    5.16
   9   2  -9   84.48    5.18
  -9  -2   9   79.21    5.76
   9   2  -9   82.97    4.94
 -10   2   2  462.10   21.29
  10  -2  -2  432.11   23.37
  10  -2  -2  436.50   19.32
  10   2  -2  441.22   15.26
 -10  -2   2  451.86   21.30
  10   2  -2  447.50   28.22
   6   4   4   -0.06    2.16
  -6  -4  -4    0.28    2.67
   6  -4   4    3.12    2.06
  -6   4  -4    1.06    2.25
   6  -4   4    1.54    1.72
  -2  -5  -7    1.42    2.74
   2   5   7   -1.54    1.57
   3  -9  -1    7.51    1.90
  -3   9   1    7.45    2.20
   3  -9  -1    6.95    1.92
  -3  -9   1    8.00    2.62
   3   9  -1    2.55    2.81
   2  -9  -3  184.10    8.50
   2  -9  -3  190.24    7.94
  -2   9   3  175.26    8.94
  -2  -9   3  185.51    8.17
  -2  -9   3  201.56    7.20
   2   9  -3  178.53    7.56
  -2  -3  -8 1096.45   44.48
   2   3   8 1058.81   36.54
  -2   3  -8 1080.90   41.95
   2  -3   8 1067.45   43.30
   2  -3   8 1060.24   41.84
  -2   3  -8 1087.23   25.79
   1  -1 -10   97.23    5.10
  -1   1  10   92.54    5.92
   1  -1 -10   96.16    5.51
  -1  -1  10   88.99    4.59
   1   1 -10   91.80    5.72
   1   1 -10   92.88    4.16
   3  -9  -2   37.80    3.68
  -3   9   2   39.70    3.48
   3  -9  -2   39.69    3.72
  -3  -9   2   44.81    3.52
   3   9  -2   37.36    2.49
   8  -6  -2    5.60    2.43
  -8   6   2    9.95    2.48
   8  -6  -2    7.87    1.99
  -8   6   2    5.76    3.03
  -8  -6   2    8.48    2.03
   8   6  -2   10.82    1.86
   7  -7  -2  638.12   21.10
  -7   7   2  597.87   20.92
   7  -7  -2  624.49   23.77
  -7   7   2  647.98   29.61
  -7  -7   2  624.72   25.80
   7   7  -2  625.25   20.01
  10  -1  -8   62.65    4.59
 -10   1   8   52.80    5.10
  10  -1  -8   49.34    3.54
 -10   1   8   57.50    4.15
  10   1  -8   53.37    3.41
 -10  -1   8   63.12    4.96
  10   1  -8   66.10    5.09
 -10  -1   8   56.04    4.29
  -9   4   1   68.74    4.87
   9  -4  -1   68.66    5.05
  -9   4   1   83.39    5.79
   9  -4  -1   68.94    6.30
  -9  -4   1   64.70    5.78
   9   4  -1   76.32    4.86
   7   0   4 2783.54  108.77
  -7   0  -4 2672.03  104.26
   7   0   4 2656.89  103.73
   4   1   7   75.16    3.77
  -4  -1  -7   81.81    5.53
   4  -1   7   83.55    3.97
  -4   1  -7   72.67    4.06
   9  -3   0  419.64   17.21
  -9   3   0  419.82   17.90
   9  -3   0  427.65   24.50
   9   3   0  420.44   13.65
  -9  -3   0  455.22   24.37
  -9   0  -1   -0.19    1.83
   9   0   1    0.91    1.46
   9   0   1   -0.66    2.40
  -5   8   0  933.93   34.10
   5  -8   0  953.71   35.52
  -5   8   0  970.28   39.44
   5  -8   0  903.01   37.52
  -5  -8   0  937.07   36.14
   5   8   0  910.37   28.17
  -5   7   7  839.13   34.32
  -5   7   7  867.99   31.08
   5  -7  -7  853.10   29.99
   5  -7  -7  875.64   39.81
   5   7  -7  831.26   29.60
   5   7  -7  878.45   42.31
  -5  -7   7  906.43   31.41
  10  -3  -3  858.28   40.88
  10  -3  -3  864.09   35.68
 -10   3   3  872.38   51.05
 -10   3   3  893.59   39.76
 -10  -3   3  884.55   33.39
  10   3  -3  852.29   27.01
  10   3  -3  886.64   45.50
  -9   5   3  393.57   15.90
  -9   5   3  391.50   12.56
   9  -5  -3  398.90   20.74
   9  -5  -3  378.48   18.69
  -9  -5   3  377.36   20.05
   9   5  -3  363.30   12.47
   9   5  -3  387.56   23.45
   6  -5  -9   -1.58    2.41
  -6   5   9    2.73    3.00
   6  -5  -9    3.25    2.05
  -6   5   9    3.80    2.79
  -6  -5   9    3.95    1.36
   6   5  -9    4.91    1.22
   6   5  -9    3.97    1.50
  -6   6   8  591.65   19.65
  -6   6   8  592.36   22.14
   6  -6  -8  571.99   21.09
   6  -6  -8  611.60   25.32
   6   6  -8  602.13   18.48
  -6  -6   8  552.45   20.63
   6   6  -8  587.21   27.06
  -7  -1  -4  197.47    8.68
   7   1   4  184.45    9.26
   7  -1   4  188.41   10.28
  -7   1  -4  196.11    9.41
   7  -1   4  196.77    9.72
  -7   5  -2   29.89    4.97
   7  -5   2   30.81    3.37
   7  -5   2   34.23    3.12
  -7   5  -2   29.98    2.31
  -7  -5  -2   34.14    2.96
   7   5   2   28.87    3.66
   3   8   3  126.68    5.68
  -3  -8  -3  137.27    6.96
  -3   8  -3  127.98    6.46
   3  -8   3  123.86    5.84
   3  -8   3  129.36    5.58
  -7   3  10 1362.18   50.74
  -7   3  10 1356.26   50.74
   7  -3 -10 1367.39   59.68
   7  -3 -10 1375.63   56.20
  -7   7   5  165.97    8.36
   7  -7  -5  185.91    9.77
   7  -7  -5  161.23    8.18
  -7   7   5  170.91   10.36
   7   3 -10 1371.55   60.52
   7   3 -10 1368.89   45.35
  -7  -3  10 1382.22   52.53
   7   7  -5  167.79    6.03
  -7  -7   5  172.09    8.71
   9  -1   1  250.64   12.41
   9  -1   1  242.75   12.91
  -9   1  -1  264.32   10.19
   9   1   1  271.79   10.10
   9   1   1  246.67   11.24
  -9  -1  -1  244.90    9.01
   0   9   3  391.61   11.02
   0  -9  -3  387.77   13.29
   0  -9  -3  380.79   16.62
   0  -9   3  381.47   14.45
   0   9  -3  398.93   20.93
   0  -9   3  394.70   17.63
  -1  -7  -6   28.43    3.01
  -1  -7  -6   23.85    2.86
   1   7   6   27.74    2.60
   1  -7   6   26.96    0.98
   1  -7   6   22.45    0.91
  -5  -2  -6 1158.95   55.06
   5   2   6 1176.07   37.90
  -5   2  -6 1143.77   50.17
   5  -2   6 1131.28   42.85
   5  -2   6 1119.07   40.17
   3  -9   0   16.58    2.25
  -3   9   0   14.39    2.13
   3  -9   0   16.39    2.46
   3   9   0   11.55    2.13
  -3  -9   0   17.01    2.65
  -2   5   9  709.65   25.21
   2  -5  -9  717.24   26.23
   2  -5  -9  726.57   34.09
   1   6   7  268.79    8.80
  -1  -6  -7  267.84   12.00
  -1  -6  -7  258.43    8.52
   5  -8  -5  232.50   10.76
  -5   8   5  234.48    9.49
  -5   8   5  243.66   13.78
   5  -8  -5  215.29    9.87
  -5  -8   5  245.83   11.20
   5   8  -5  221.51    8.36
   8  -3   2  339.11   16.74
   8  -3   2  344.02   17.02
  -8   3  -2  365.51   15.99
   8   3   2  345.95   13.20
  -8  -3  -2  360.25   15.52
  -6  -2  -5  461.23   17.96
   6   2   5  447.30   12.59
   6  -2   5  459.55   24.97
  -6   2  -5  456.43   20.33
   6  -2   5  444.63   15.99
   8  -6  -6  172.68    9.85
   8  -6  -6  167.64    6.88
  -8   6   6  174.48    9.75
  -8   6   6  177.13    8.28
   8   6  -6  191.16    6.29
   8   6  -6  199.22   11.09
  -8  -6   6  191.65    7.85
   1   2   9   37.62    3.02
  -1  -2  -9   49.13    5.27
  -1  -2  -9   43.53    2.97
   1  -2   9   37.93    2.54
  -1   2  -9   40.53    2.68
  -1   2  -9   41.06    2.49
  -2   3  10   42.13    3.63
   2  -3 -10   42.05    3.18
   2  -3 -10   43.43    3.42
 -10   0   1   -1.51    1.99
  10   0  -1   -1.35    1.59
  10   0  -1    2.40    1.71
  -8   2  10  208.13    8.81
   8  -2 -10  226.40   12.56
  -8   2  10  223.79    9.62
   8  -2 -10  219.96   13.23
   3   4   7  287.96   10.44
  -3  -4  -7  303.44   13.21
   8   2 -10  219.36   12.93
  -8  -2  10  234.41    9.53
  -8  -2  10  248.90   12.30
   8   2 -10  227.80    9.52
  -3   4  -7  288.04   10.94
   3  -4   7  284.15   16.32
   3  -4   7  298.41   12.37
  -2  -8  -4   35.04    3.28
  -2  -8  -4   32.83    2.61
   2   8   4   43.35    3.37
  -2   8  -4   35.26    2.94
   2  -8   4   38.11    2.63
   2  -8   4   35.42    2.61
   1  -7  -7   99.54    6.44
  -1   7   7   75.60    5.91
   1  -7  -7   84.96    5.71
   3  -9  -3    8.41    2.45
   3  -9  -3    3.78    1.85
  -3   9   3   -1.17    2.50
   3   9  -3   12.54    2.30
  -3  -9   3    6.90    1.62
   9  -5  -6  462.93   17.68
  -9   5   6  483.25   14.21
  -9   5   6  459.08   17.70
   9  -5  -6  459.39   16.83
  -9  -5   6  433.65   22.28
   9   5  -6  435.36   28.65
   9   5  -6  438.62   16.56
  -5   0  11    4.15    2.01
  -5   0  11    2.66    1.91
   5   0 -11   -0.16    1.18
   6  -7   1  531.94   17.94
  -6   7  -1  561.49   26.61
   6  -7   1  540.37   23.05
  -6   7  -1  552.53   31.39
   6   7   1  576.17   17.67
  -6  -7  -1  570.76   29.08
  -4  -8  -2  128.04    7.59
   4   8   2  132.33    5.41
   4  -8   2  127.02    6.41
  -4   8  -2  130.61    7.85
  -4   8  -2  134.47    6.12
   4  -8   2  128.84    5.19
  -1   6   8 2271.97   92.07
   1  -6  -8 2218.25  102.77
   1  -6  -8 2302.86   73.51
   5  -4 -10  500.87   17.67
  -5   4  10  474.57   21.14
   5  -4 -10  487.84   22.71
  -5   4  10  488.06   20.91
  -5  -4  10  489.30   27.71
   5   4 -10  478.23   14.74
   5   4 -10  485.44   21.00
   3  -8  -6  260.84   11.59
   3  -8  -6  240.26    7.51
  -3   8   6  238.23   10.24
  -3  -8   6  246.91    9.35
   3   8  -6  252.14   12.52
  -3  -8   6  235.35    8.39
   4  -4 -10  637.06   30.40
   4  -4 -10  627.53   26.74
  -4   4  10  638.72   28.47
   4   4 -10  586.71   18.99
   4   4 -10  620.58   15.33
 -10   3   7  259.50   13.45
  10  -3  -7  252.75   13.66
 -10   3   7  282.73   12.46
  10  -3  -7  263.56   12.75
  10   3  -7  266.20    9.80
 -10  -3   7  269.52    9.08
  10   3  -7  269.28   13.01
 -10   1   1  436.54   23.50
  10  -1  -1  429.92   20.68
  10  -1  -1  423.72   22.69
 -10  -1   1  432.31   20.57
  10   1  -1  429.31   14.85
  10   1  -1  407.64   15.02
  -1   2  10  187.68   12.17
   1  -2 -10  209.17   10.41
   1  -2 -10  200.45   10.31
   1   2 -10  207.67    9.54
   1   2 -10  198.99   11.55
  -1  -2  10  187.42    8.10
   3   0   8   15.58    1.92
  -3   0  -8   19.52    2.28
  -6   0  11    0.46    1.37
   6   0 -11    2.55    1.70
   6   0 -11    0.25    1.40
  -6   0  11    0.56    1.44
  -7   6  -1  259.58   14.69
  -7   6  -1  275.88   11.27
   7  -6   1  265.77   11.56
   7  -6   1  290.06   16.04
  -7  -6  -1  280.14   13.64
   7   6   1  257.16    8.78
  -8   5   8  577.80   19.13
   8  -5  -8  558.28   23.85
   8  -5  -8  558.54   20.92
  -8   5   8  565.66   26.86
 -10   2   8 1571.43   50.25
  10  -2  -8 1564.40   78.07
 -10   2   8 1554.82   51.71
  10  -2  -8 1539.42   61.25
  -8   4   9   48.44    4.55
   8  -4  -9   50.38    5.11
  -8   4   9   50.43    5.48
   8  -4  -9   39.81    4.46
  -8  -5   8  513.86   20.19
   8   5  -8  539.99   24.25
   8   5  -8  530.71   27.40
  10   2  -8 1526.09   69.84
 -10  -2   8 1495.48   76.81
  10   2  -8 1520.97   63.26
   8   4  -9   43.00    3.78
  -8  -4   9   53.00    3.91
   8   4  -9   49.85    3.24
   5  -1 -11  175.43    7.79
   5  -1 -11  170.33    7.95
  -5   1  11  169.42    9.50
  -5   1  11  166.08    7.11
  -5  -1  11  177.99    9.65
  -5  -1  11  159.20    7.95
   5   1 -11  171.94   10.70
   5   1 -11  176.79    8.92
   4   0 -11   -0.88    1.23
  -4   0  11    0.88    2.15
   4   0 -11    0.35    1.13
  -2   8   6    0.45    2.62
   2  -8  -6   -0.56    1.91
   2  -8  -6   -0.27    2.27
   4   2   7    0.98    1.46
  -4  -2  -7   -0.19    1.86
   4  -2   7   -0.60    1.19
  -4   2  -7   -0.48    1.38
   4  -2   7   -0.17    1.24
  -2  -8   6   -0.45    0.85
  -2  -8   6   -0.89    0.79
   2   8  -6    0.19    0.93
  -7  -4  -3   90.62    5.44
   7   4   3   96.16    5.33
   7  -4   3  104.48    6.15
   7  -4   3   93.96    6.30
  -7   4  -3   97.18    7.41
   6  -8  -3    2.96    1.75
  -6   8   3    2.85    1.99
   6  -8  -3    8.39    2.11
  -6   8   3    3.23    1.98
   6   8  -3    3.63    2.28
  -6  -8   3    3.59    1.69
  -7   7   1  136.98    7.37
   7  -7  -1  149.71    7.98
  -7   7   1  138.34    7.56
   7  -7  -1  136.88    6.63
  -7  -7   1  127.08    8.17
   7   7  -1  130.60    6.52
  -9   4   8   72.12    5.55
   9  -4  -8   69.52    5.38
   9  -4  -8   69.95    5.09
  -9   4   8   71.50    6.81
   9   4  -8   71.66    4.44
   9   4  -8   74.39    4.34
  -9  -4   8   62.10    4.91
  -9   5   2  122.58    6.31
  -9   5   2  126.71    7.15
   9  -5  -2  123.55    8.24
   9  -5  -2  132.16    8.44
  -9  -5   2  123.01    8.15
   9   5  -2  124.27    5.43
  -3  -1  -8  212.93   11.61
   3   1   8  220.15   10.97
  -3   1  -8  235.54   11.18
   3  -1   8  224.19    9.56
   2   9   2  642.17   17.01
  -2  -9  -2  630.98   23.05
  -2  -9  -2  651.45   23.10
   2  -9   2  663.16   28.63
  -2   9  -2  645.92   25.93
   2  -9   2  660.29   20.86
   6  -1 -11    6.86    2.25
  -6   1  11    6.27    2.93
   6  -1 -11    5.38    2.29
  -6   1  11    5.83    2.29
  -6  -1  11    2.52    2.01
  -6  -1  11    4.49    2.41
   6   1 -11    6.18    1.85
   6   1 -11    6.42    2.15
   6  -8  -2   12.86    2.53
  -6   8   2   13.27    2.37
  -6   8   2   13.42    2.94
   6  -8  -2    9.09    1.92
   6   8  -2   18.19    2.93
  -6  -8   2   15.69    2.80
   4  -1 -11  624.72   37.68
   4  -1 -11  621.10   22.92
  -4   1  11  621.04   31.88
   4   1 -11  636.16   29.88
  -4  -1  11  632.79   23.61
   4   1 -11  650.25   20.28
   7   2   4 1059.96   35.60
  -7  -2  -4 1048.87   51.19
   7  -2   4 1142.01   48.61
  -7   2  -4 1114.62   51.09
   7  -2   4 1092.49   51.22
   4  -8  -6 1232.27   57.97
  -4   8   6 1177.89   39.70
   4  -8  -6 1253.40   43.79
  -4  -8   6 1265.86   47.92
   4   8  -6 1256.08   52.56
   9  -2   1   53.98    4.91
   9  -2   1   55.05    3.88
  -9   2  -1   48.97    4.82
  -9  -2  -1   47.61    3.88
   9   2   1   49.89    3.96
   9   2   1   41.91    4.26
   8  -6  -1   50.61    4.21
  -8   6   1   48.72    5.85
   8  -6  -1   55.56    4.46
  -8   6   1   45.63    4.00
  -8  -6   1   44.00    4.03
   8   6  -1   46.77    3.76
  -6   4  10  119.71    7.48
   6  -4 -10  128.23    6.60
   6  -4 -10  120.42    7.18
  -6   4  10  131.24    7.21
   6   4 -10  127.49    6.24
  -6  -4  10  123.80    6.29
   6   4 -10  137.52    5.38
   8   0   3   -3.00    2.34
  -8   0  -3   -1.04    2.29
   8   0   3    3.22    1.89
  -2   9   4    9.88    4.37
   2  -9  -4    8.69    3.35
   2   9  -4    6.45    1.72
  -2  -9   4    6.63    1.76
  -2  -9   4    4.72    1.66
   9  -3  -9  329.99   15.80
   9  -3  -9  338.73   16.58
  -9   3   9  332.35   12.86
  -9   3   9  318.39   13.66
   9   3  -9  351.97   14.45
  -9  -3   9  335.95   11.88
   9   3  -9  339.37   20.42
   6  -8  -4    5.02    2.34
  -6   8   4    3.54    3.04
   6  -8  -4    6.66    2.90
  -6   8   4    6.99    2.31
 -10   3   2  586.79   19.28
  10  -3  -2  611.29   25.63
  10  -3  -2  542.01   32.55
 -10   3   2  616.87   29.20
  10   3  -2  605.94   21.91
  10   3  -2  590.29   32.96
 -10  -3   2  602.84   24.11
   6   8  -4    4.20    2.35
  -6  -8   4    3.77    1.44
   0   4   9   74.56    4.65
   0  -4  -9   86.44    4.86
   0  -4  -9   87.21    5.14
   3  -4 -10  379.86   17.28
  -3   4  10  388.99   16.61
   3  -4 -10  391.57   20.32
  10  -4  -5   66.84    5.65
 -10   4   5   75.76    5.41
  10  -4  -5   68.29    5.36
 -10   4   5   70.14    4.83
  10   4  -5   69.97    5.23
 -10  -4   5   70.47    6.03
  10   4  -5   62.89    4.38
   1   9   3 1931.37   81.05
  -1  -9  -3 1985.46   56.81
  -1  -9  -3 1989.18   58.98
   1  -9   3 1866.31   73.80
   1  -9   3 1883.15   64.48
  -1   9  -3 1919.27   72.38
  -1  -8  -5  731.69   25.63
   1   8   5  690.49   17.07
  -1  -8  -5  688.68   20.29
  -1   8  -5  702.93   33.87
   1  -8   5  662.24   18.53
  11   0  -5   -2.37    3.62
  11   0  -5    2.30    3.17
 -11   0   5    0.50    2.45
  -6   7   7   16.37    3.58
  -6   7   7   18.63    3.41
   6  -7  -7   17.27    3.93
   6  -7  -7   17.10    2.98
   6   7  -7   13.51    1.99
   6   7  -7   17.06    1.92
  -4   9   2  306.24   15.71
   4  -9  -2  287.52   12.75
   4  -9  -2  289.42   12.52
  -4   9   2  301.30   12.05
  -4  -9   2  316.03   11.96
   4   9  -2  323.20   12.68
  -4  -6  -5   10.80    2.45
   4   6   5   12.88    2.51
   4  -6   5   11.94    1.48
  -3  -9  -1  219.61   11.33
   3   9   1  209.28    8.49
   3  -9   1  214.68    9.47
  -3   9  -1  221.42   12.09
   3  -9   1  224.63    9.09
  10  -4  -4 1300.75   40.28
  10  -4  -4 1217.26   46.40
 -10   4   4 1369.80   79.95
 -10   4   4 1246.91   70.16
  10   4  -4 1169.05   36.51
 -10  -4   4 1266.73   52.07
  10   4  -4 1242.62   65.43
  -1   9   4  267.33   14.25
   1  -9  -4  272.39   11.90
   1  -9  -4  264.22   11.68
  -1  -9   4  307.80   13.87
   1   9  -4  287.62   12.09
  -1  -9   4  280.16   11.00
   5   6   4 1360.32   48.56
  -5  -6  -4 1385.76   43.04
  -5   6  -4 1362.28   67.24
   5  -6   4 1387.85   55.18
   5  -6   4 1363.26   74.92
   7  -5  -9  356.83   14.03
   7  -5  -9  338.46   16.61
  -7   5   9  334.40   18.19
  -7   5   9  341.85   15.08
   7  -7  -6  122.15    7.94
  -7   7   6  122.61    7.30
   7  -7  -6  116.41    8.88
  -7   7   6  117.74    6.51
   7   5  -9  348.11   11.45
   7   5  -9  354.20   17.91
  -7  -5   9  365.89   19.54
  -7  -7   6  111.50    6.25
   7   7  -6  110.42    4.83
  -1   8   6  418.77   18.31
   1  -8  -6  423.83   18.48
   1  -8  -6  420.59   23.38
   1   8  -6  423.77   23.74
  -1  -8   6  434.43   18.76
  -1  -8   6  399.86   17.05
  11   0  -6  790.57   32.77
 -11   0   6  848.55   48.38
  11   0  -6  846.13   44.22
   8   1   3   28.22    3.59
  -8  -1  -3   31.79    3.85
   8   1   3   29.17    3.06
  -8   1  -3   25.59    2.88
   8  -1   3   23.07    3.13
   8  -1   3   20.51    2.86
   5  -8   1  362.18   17.31
  -5   8  -1  353.17   21.36
  -5   8  -1  341.35   16.07
   5  -8   1  350.39   15.09
  -5  -8  -1  366.54   14.03
   5   8   1  342.52   14.99
  -9   0  10  225.77   10.07
   9   0 -10  238.01   11.69
  -9   0  10  236.74    9.85
   9   0 -10  224.15   10.27
  -1  -5  -8  256.83    9.05
  -1  -5  -8  253.95   11.37
   1   5   8  256.82   10.63
   4  -9  -1   94.82    5.52
   4  -9  -1  104.12    4.93
  -4   9   1   92.21    5.83
  -4   9   1   96.23    5.72
   4   9  -1   87.93    4.76
  -4  -9   1  105.07    5.00
  10  -2  -1   47.53    4.58
  10  -2  -1   41.46    3.48
 -10   2   1   47.07    4.56
  10   2  -1   43.94    4.20
  10   2  -1   39.41    3.82
 -10  -2   1   39.63    4.03
   7   0 -11    0.61    2.04
  -7   0  11   -3.45    2.42
  -7   0  11    0.04    1.47
   7   0 -11    0.97    2.69
   4   7   4  743.27   24.68
  -4  -7  -4  727.39   33.53
  -4   7  -4  737.63   38.10
   4  -7   4  709.65   23.38
   4  -7   4  747.68   28.85
  -4   7  -4  742.47   40.47
 -11   1   5  632.81   26.34
  11  -1  -5  616.52   31.73
  11  -1  -5  641.03   26.34
 -11   1   5  613.84   24.28
  11   1  -5  597.56   26.89
  11   1  -5  669.60   25.53
 -11  -1   5  643.75   34.19
   3  -9  -4   11.64    2.78
  -3   9   4    2.90    3.32
   3  -9  -4    4.15    2.51
   3   9  -4    7.43    1.50
  -3  -9   4    4.66    1.91
  -3  -9   4    5.51    1.46
  -5   2  11  316.66   13.62
  -5   2  11  327.69   15.01
   5  -2 -11  322.35   15.22
   5  -2 -11  320.56   18.67
   5   2 -11  323.92   12.83
  -5  -2  11  321.28   12.77
   5   2 -11  316.71   18.19
  -5  -2  11  315.56   17.54
  -3   0  11    1.40    1.22
   3   0 -11   -0.32    1.12
   3   0 -11    0.04    1.03
   4  -9  -3  866.77   29.53
  -4   9   3  885.08   36.09
   4  -9  -3  839.74   37.62
   4   9  -3  822.05   29.19
  -4  -9   3  887.97   23.32
 -11   0   4  264.06   13.38
  11   0  -4  263.06   14.57
  11   0  -4  250.31   12.92
  10   0  -9    2.68    2.27
 -10   0   9    2.58    2.53
 -10   0   9   -1.03    2.25
  10   0  -9    4.40    2.20
 -10   4   6   85.04    5.75
 -10   4   6   88.43   10.99
  10  -4  -6   81.60    5.09
  10  -4  -6   94.84    6.59
  10   4  -6   82.57    5.37
  10   4  -6   98.23    6.16
 -10  -4   6   92.33    6.38
  -9   5   7 1145.30   36.86
   9  -5  -7 1132.75   43.02
   9  -5  -7 1208.01   60.63
  -9   5   7 1181.48   41.13
  -9  -5   7 1204.38   54.97
   9   5  -7 1186.00   48.51
   9   5  -7 1140.55   40.50
   5   3   6  925.21   30.85
  -5  -3  -6  897.85   47.65
   5  -3   6  855.12   36.46
   5  -3   6  866.99   39.23
  -5   3  -6  887.20   43.01
   7  -6  -8  628.64   23.80
  -7   6   8  608.29   21.05
  -7   6   8  569.55   28.34
   7  -6  -8  593.39   34.06
   7   6  -8  619.08   37.02
  -7  -6   8  579.24   23.67
   7   6  -8  576.91   16.43
 -11   1   6  121.91    7.44
  11  -1  -6  143.12    7.90
  11  -1  -6  132.64    8.58
 -11   1   6  127.17    7.30
  11   1  -6  133.05    8.61
  11   1  -6  153.79    7.77
 -11  -1   6  128.49    8.88
  -6   8   1    9.46    2.16
   6  -8  -1    8.24    3.01
  -6   8   1   13.00    3.67
   6  -8  -1    7.30    2.52
  -6  -8   1    7.38    3.28
   6   8  -1    8.83    2.49
   1  -5  -9  415.86   17.57
  -1   5   9  412.03   19.34
   1  -5  -9  383.70   16.87
  -9   1  10   86.66    6.72
   9  -1 -10   93.34    5.99
  -9   1  10   88.64    5.83
   9  -1 -10   95.10    5.50
  -9  -1  10   82.24    5.84
  -9  -1  10   95.12    5.83
   9   1 -10   87.26    6.12
   9   1 -10   88.99    7.75
  -6  -3  -5  210.11   11.45
   6   3   5  213.24    8.97
   6  -3   5  213.29   11.31
   6  -3   5  223.63   13.24
  -6   3  -5  206.51   11.60
   3   7   5  118.14    5.81
  -3  -7  -5  124.49    7.55
   3  -7   5  116.23    6.51
  -3   7  -5  122.23    8.20
  -3   7  -5  117.43    6.83
   1   3   9  773.85   29.95
  -1  -3  -9  759.96   33.23
  -1  -3  -9  756.04   26.94
  -1   3  -9  739.71   40.93
  -1   3  -9  789.45   46.11
   1  -3   9  707.22   39.26
   1  -3   9  813.71   25.84
   0   0 -10 3158.19  157.43
   0   0  10 3178.50  133.09
   0   0 -10 3187.34  149.53
   2   4   8   95.50    5.82
  -2  -4  -8   98.85    6.13
  -3  -6  -6    6.65    3.19
   3   6   6    0.88    1.73
   7  -1 -11  132.69    7.90
   7  -1 -11  127.13    6.21
  -7   1  11  120.81    7.14
  -7   1  11  142.76    8.35
   3  -6   6    1.83    0.79
  -3   6  -6    1.58    0.60
   3  -6   6    2.38    1.05
   7   1 -11  147.31    7.11
   7   1 -11  119.25    6.49
  -7  -1  11  130.36    5.83
  -7  -1  11  133.58    6.04
  -3  -2  -8    4.61    2.30
   3   2   8    8.76    1.76
   3  -2   8    8.59    1.49
   3  -2   8    5.95    1.84
  -3   2  -8    8.36    1.60
   8  -6  -7    3.63    2.39
  -8   6   7    7.48    3.58
   8  -6  -7    0.93    2.61
  -8   6   7    6.28    2.74
  -8  -6   7    3.73    1.84
   8   6  -7    4.42    1.74
   8   6  -7    2.45    1.56
   8  -3 -10   64.03    6.06
  -8   3  10   58.41    5.17
   8  -3 -10   60.33    5.01
  -8   3  10   55.28    4.88
  -8  -3  10   58.74    4.20
   8   3 -10   67.45    4.80
   8   3 -10   67.30    4.80
  -6   2  11   48.84    4.67
  -6   2  11   43.39    3.86
   6  -2 -11   43.07    3.83
   6  -2 -11   51.14    4.04
   6   2 -11   47.76    3.84
  -6  -2  11   44.78    3.26
   6   2 -11   43.71    2.93
  -6  -2  11   48.04    3.89
  -3   1  11  138.60    7.14
   3  -1 -11  152.22    8.49
   3  -1 -11  137.27    7.87
  -3  -1  11  129.92    6.75
   3   1 -11  133.54    8.46
   3   1 -11  140.99   10.32
   4  -2 -11  294.38   15.77
  -4   2  11  272.78   13.73
   4  -2 -11  298.11   14.14
  -4  -2  11  267.87   12.88
   4   2 -11  284.93   16.09
   4   2 -11  270.61   11.32
   9  -4   0 2869.67  115.59
   9  -4   0 2880.86  123.12
  -9   4   0 2914.80  101.72
  -9  -4   0 2746.74  133.62
   9   4   0 2736.15   89.10
  -5  -7  -3  549.56   21.41
   5   7   3  544.61   18.37
  -5   7  -3  552.36   31.29
   5  -7   3  558.86   19.08
   5  -7   3  523.10   26.57
  -5   7  -3  548.13   33.22
 -11   1   4   14.79    3.67
  11  -1  -4   22.44    3.76
  11  -1  -4   18.33    3.45
 -11  -1   4   11.26    2.72
  11   1  -4   17.00    2.79
  11   1  -4   17.86    3.79
 -10   1   9   68.71    5.45
  10  -1  -9   92.80    7.71
 -10   1   9   85.90    5.55
  10  -1  -9   85.33    5.87
 -10  -1   9   81.37    7.55
  10   1  -9   91.47    5.60
  10   1  -9   91.48    6.20
 -10  -1   9   90.11    6.73
   0   7   7  477.41   16.24
   0  -7  -7  506.98   20.48
   0  -7  -7  472.50   14.41
   5   5   5 1140.04   43.64
  -5  -5  -5 1153.82   52.99
  -5   5  -5 1159.26   33.23
   5  -5   5 1137.79   47.67
   5  -5   5 1099.13   33.93
 -10   4   3   22.39    4.01
 -10   4   3   22.36    3.16
  10  -4  -3   23.61    3.59
  10  -4  -3   23.00    3.52
  10   4  -3   23.94    4.00
 -10  -4   3   25.25    3.46
  10   4  -3   14.35    2.97
   5  -8  -6  417.94   17.80
   5  -8  -6  405.15   15.58
  -5   8   6  447.53   21.96
  -5   8   6  423.31   15.73
   5   8  -6  405.80   14.06
  -5  -8   6  433.38   19.84
  -8   5  -1   15.55    2.90
  -8   5  -1    6.68    2.40
   8  -5   1    7.51    2.46
   8  -5   1   11.69    2.20
   8   5   1    6.71    2.08
  -8  -5  -1   10.70    4.26
   6   6   3  197.49   10.33
  -6  -6  -3  201.53   12.89
  -6   6  -3  195.24    9.75
   6  -6   3  190.96    8.25
  -6   6  -3  201.27   10.72
   6  -6   3  190.93    9.32
   0  -1 -10  127.78    7.25
   0  -1 -10  138.94    7.98
   0   1  10  129.13    6.06
   0  -1  10  138.40    5.15
   0   1 -10  135.72    5.68
   0   1 -10  130.37    7.59
   1  -3 -10  598.07   24.12
   1  -3 -10  636.64   26.19
  -1   3  10  590.31   28.71
   0  -9  -4  329.30    9.48
   0   9   4  335.18   10.74
   0  -9  -4  340.12   17.87
   0  -9   4  289.68   13.03
   0   9  -4  323.02   15.17
   0  -9   4  328.17   14.14
  -6   8   5   23.41    4.73
   6  -8  -5   23.28    2.77
   6  -8  -5   17.78    2.73
  -6   8   5   21.04    3.59
   6   8  -5   32.17    2.82
  -6  -8   5   26.61    2.76
  10  -3  -8  137.76    7.34
 -10   3   8  130.00    8.65
 -10   3   8  109.42    8.04
  10  -3  -8  130.29    7.94
  10   3  -8  111.27    5.93
 -10  -3   8  112.88    7.60
  10   3  -8  105.46    8.25
 -11   0   7    0.62    2.58
  11   0  -7   -0.44    3.00
 -11   0   7    2.14    3.64
  11   0  -7    1.29    3.61
  -4  -3  -7   -2.39    1.81
   4   3   7    0.88    1.64
   4  -3   7    2.99    1.33
  -4   3  -7    1.98    1.36
   4  -3   7    3.72    1.31
  -4  -5  -6 1286.51   58.95
   4   5   6 1229.89   41.38
  -4   5  -6 1227.97   56.60
   4  -5   6 1205.54   73.27
  -4   6   9  235.69   10.97
   4  -6  -9  272.81   12.37
   4  -6  -9  267.63   14.12
   7  -4 -10  238.84   12.75
   7  -4 -10  217.28   10.20
  -7   4  10  228.80   10.21
  -7   4  10  224.71   12.51
   7   4 -10  227.90    9.69
  -7  -4  10  230.22   11.01
   7   4 -10  224.49   10.99
   4  -9   0  128.04    6.94
   4  -9   0  132.77    6.97
  -4   9   0  143.75    5.81
  -4   9   0  143.44   10.38
   4   9   0  149.44    6.74
  -4  -9   0  143.01    7.88
   0   6   8  595.30   19.08
   0  -6  -8  574.90   18.36
   0  -6  -8  629.13   29.49
  -8  -2  -3 1465.72   71.42
   8   2   3 1392.53   57.39
   8  -2   3 1455.34   54.83
  -8   2  -3 1472.41   47.03
   8  -2   3 1457.01   65.21
   4  -7  -8   15.90    3.42
  -4   7   8   15.38    2.96
   4  -7  -8   14.93    2.67
  -4  -7   8   19.82    1.43
   4   7  -8   15.93    1.16
   4   7  -8   13.69    1.36
   8  -4   2    2.60    1.73
   8  -4   2    4.77    2.19
  -8   4  -2    7.05    2.36
  -8  -4  -2    9.33    3.18
   8   4   2    0.13    2.37
  -6  -5  -4  332.68   19.14
   6   5   4  312.98   12.98
  -6   5  -4  326.33   14.63
   6  -5   4  324.58   17.91
   6  -5   4  329.05   16.86
   7  -7   0  334.06   13.17
  -7   7   0  316.80   17.65
  -7   7   0  342.68   16.03
   7  -7   0  328.34   14.27
  -7  -7   0  333.54   17.75
   7   7   0  310.51   13.59
  -2   0  -9    0.14    0.84
  -2   0  -9    0.21    0.98
   2   0   9    0.24    1.22
  -2   4  10 1176.40   55.97
   2  -4 -10 1168.07   40.22
   2  -4 -10 1124.66   50.65
  -3   7   8  629.27   25.75
   3  -7  -8  704.41   34.10
   3  -7  -8  641.68   22.99
   5  -6  -9   -0.77    1.78
  -5   6   9    4.21    2.32
  -5   6   9   -0.38    3.04
   5  -6  -9    3.57    2.84
 -11   2   5  152.72    8.44
  11  -2  -5  149.50   10.67
 -11   2   5  140.92    7.42
  11  -2  -5  137.26    7.97
 -11  -2   5  141.50    6.33
  11   2  -5  146.15    7.25
  11   2  -5  144.25    9.63
   5   6  -9    2.04    0.83
   5   6  -9    0.94    1.05
  -5  -6   9    4.02    1.51
  11  -1  -7 1072.14   53.29
 -11   1   7 1027.96   40.22
  11  -1  -7  987.82   46.58
 -11   1   7 1017.16   49.36
  11   1  -7 1045.61   35.17
 -11  -1   7 1080.29   47.57
  11   1  -7 1073.41   64.34
   9  -5  -1    4.18    2.28
  -9   5   1    2.62    2.16
  -9   5   1    3.76    2.56
   9  -5  -1    1.22    2.24
  -9  -5   1    0.15    2.13
   9   5  -1    4.93    2.35
   7   3   4  144.41    7.28
  -7  -3  -4  121.94    7.31
  -7   3  -4  143.17    6.97
   7  -3   4  127.66    8.96
   7  -3   4  140.99    7.96
  -9   3  -1   61.17    5.01
   9  -3   1   56.26    4.71
   9  -3   1   67.00    4.66
   9   3   1   72.21    5.01
  -9  -3  -1   66.85    5.60
  -4   9   4  195.54    9.75
   4  -9  -4  199.15   10.30
   4  -9  -4  195.52    9.52
  -4  -9   4  202.19    8.55
   4   9  -4  190.95    7.97
   3  -6  -9    9.43    2.54
  -3   6   9    3.08    2.95
   3  -6  -9    8.60    3.00
  11   0  -3    1.83    2.17
 -11   0   3    4.48    2.48
  11   0  -3    3.60    2.16
 -11   2   6  175.09   13.89
 -11   2   6  177.24   10.34
  11  -2  -6  188.01    9.64
  11  -2  -6  151.28    8.73
  11   2  -6  170.74    8.69
 -11  -2   6  163.84    8.72
  11   2  -6  163.16    9.36
  -2  -7  -6  225.38    7.57
  -2  -7  -6  226.48   10.08
   2   7   6  242.72    9.92
   2  -7   6  224.42    8.25
   2  -7   6  218.34   11.18
  -9   2  10  293.91   18.44
   9  -2 -10  287.52   11.79
  -9   2  10  306.31   15.26
   9  -2 -10  315.57   14.65
   9   2 -10  306.97   13.79
   9   2 -10  303.22   20.62
  -9  -2  10  298.61   14.20
  -9  -2  10  301.34   15.84
 -10   4   7   81.53    6.54
 -10   4   7   68.29    5.94
  10  -4  -7   87.97    7.40
  10  -4  -7   71.71    5.94
 -10  -4   7   69.14    4.96
  10   4  -7   65.57    5.00
  10   4  -7   68.02    6.14
   2   1   9    3.27    1.59
  -2  -1  -9    1.48    1.34
  -2  -1  -9    2.15    1.95
   2  -1   9    1.15    1.41
  -2   1  -9    0.68    1.27
  -2   1  -9   -0.14    1.04
 -10   0   0  149.00    9.12
  10   0   0  137.83    7.99
  10   0   0  139.17   10.03
   7  -2 -11  188.23   10.05
   7  -2 -11  194.65   11.95
  -7   2  11  192.11   10.31
  -7   2  11  199.24   10.68
  -7  -2  11  190.43   11.21
   7   2 -11  198.43   10.00
   7   2 -11  201.31   10.71
  -7  -2  11  196.19    9.84
   0   8   6  961.75   41.92
   0  -8  -6 1009.31   39.17
   0  -8  -6  994.84   25.09
   0   8  -6 1017.60   54.56
   0  -8   6 1010.99   42.67
   0  -8   6  924.88   28.95
   8  -7  -4 2275.44   87.66
  -8   7   4 2307.17  132.61
  -8   7   4 2302.46  141.04
   8  -7  -4 2246.50   66.53
   8   7  -4 2204.53   68.89
  -8  -7   4 2293.71  107.83
   3  -2 -11  537.77   28.87
   3  -2 -11  560.59   26.61
  -3   2  11  561.80   25.23
  -3  -2  11  542.29   23.21
   3   2 -11  584.05   27.35
   3   2 -11  557.60   34.76
  -9   6   4   30.83    4.27
   9  -6  -4   27.10    3.55
   9  -6  -4   38.26    4.63
  -9   6   4   28.48    4.29
  -9  -6   4   33.08    3.68
   9   6  -4   38.38    3.60
  11  -2  -4   93.75    6.32
 -11   2   4   99.11    6.76
  11  -2  -4  110.24    7.96
 -11   2   4  106.86    9.03
  10  -2  -9   14.57    3.82
  10  -2  -9    3.97    2.98
 -10   2   9    3.54    3.91
 -10   2   9    5.54    3.60
  11   2  -4   89.87    6.78
  11   2  -4   99.26    6.48
 -11  -2   4   89.36    7.62
   5  -7  -8  143.63    7.87
  -5   7   8  165.04   10.91
  -5   7   8  168.61    8.32
   5  -7  -8  173.78    9.68
  10   2  -9    4.91    2.93
  10   2  -9    5.56    2.37
 -10  -2   9    3.87    3.15
   5   7  -8  149.71    7.56
   5   7  -8  147.52    6.89
  -5  -7   8  158.19    7.80
  11  -1  -3  119.44    8.24
 -11   1   3  102.15    8.66
  11  -1  -3  106.51    6.47
  11   1  -3  111.99    5.62
 -11  -1   3  102.41    8.53
  11   1  -3  104.76    7.74
   3   8   4   51.59    4.20
  -3  -8  -4   52.56    5.21
   3  -8   4   57.26    3.72
   3  -8   4   51.91    3.20
  -3   8  -4   58.94    4.11
   8  -6   0  561.16   23.08
  -8   6   0  574.14   20.65
  -8   6   0  575.42   24.09
   8  -6   0  567.55   27.67
  -8  -6   0  538.28   27.54
   8   6   0  510.03   18.99
   2   9   3  172.31    6.83
  -2  -9  -3  177.67    9.72
  -2  -9  -3  176.08    7.53
   2  -9   3  192.48    8.27
   2  -9   3  167.74    7.85
  -2   9  -3  168.13    8.92
   8  -7  -3   28.70    3.52
   8  -7  -3   34.46    4.49
  -8   7   3   23.97    3.65
  -8   7   3   23.58    4.52
  -8  -7   3   26.36    3.22
   8   7  -3   28.35    3.17
   6   7   2   47.50    3.98
  -6  -7  -2   46.62    4.97
  -6   7  -2   59.59    4.43
   6  -7   2   58.80    3.93
   6  -7   2   55.93    4.40
  -6   7  -2   51.41    3.84
   9  -6  -5    4.16    2.34
  -9   6   5    0.31    2.38
   9  -6  -5    4.41    3.39
  -9   6   5    6.33    3.63
  -9  -6   5    2.19    2.13
   9   6  -5   10.14    5.18
   9   6  -5    2.31    2.64
   3   9   2  100.10    6.21
  -3  -9  -2   95.13    7.17
   3  -9   2   96.99    4.78
   3  -9   2   91.93    5.83
  -3   9  -2  104.16    5.39
  -4  -8  -3  388.79   19.48
   4   8   3  390.30   17.80
  -4   8  -3  409.91   22.34
   4  -8   3  404.24   19.31
   4  -8   3  396.58   16.92
  -4   8  -3  408.03   13.97
  -8   0  11    9.27    2.55
  -8   0  11    1.30    2.04
   8   0 -11    2.06    1.91
   8   0 -11    6.66    2.03
   2   6   7   45.58    4.11
  -2  -6  -7   55.43    4.20
  -2  -6  -7   39.06    3.76
   0   2  10  715.78   26.58
   0  -2 -10  731.72   37.92
   0  -2 -10  735.25   31.81
   0   2 -10  751.07   41.94
   0  -2  10  674.04   31.48
   0   2 -10  713.10   37.22
  10  -3  -1  236.27   15.28
 -10   3   1  233.12   13.91
  10  -3  -1  238.42   13.68
 -10  -3   1  219.74   10.35
  10   3  -1  222.62    8.80
  10   3  -1  218.28   14.00
  10  -1   0  464.23   21.41
  10  -1   0  461.29   31.56
 -10   1   0  439.54   23.61
  10   1   0  445.85   18.81
 -10  -1   0  478.96   30.82
  10   1   0  459.19   22.29
   3   5   7 1025.85   38.30
  -3  -5  -7 1003.67   46.54
   3  -5   7 1018.60   36.63
  -3   5  -7  953.79   46.29
   3  -5   7  977.68   55.92
  -6   8   0  805.08   40.54
   6  -8   0  777.56   27.91
   6  -8   0  770.72   27.52
  -6   8   0  736.10   36.91
   2   0 -11    1.93    1.41
  -2   0  11    0.69    1.71
   2   0 -11    2.09    1.39
   6   8   0  765.97   28.08
  -6  -8   0  753.58   43.11
  -5   3  11  855.89   31.93
   5  -3 -11  907.34   50.37
  -5   3  11  930.65   49.58
   5  -3 -11  876.37   37.01
   5   3 -11  903.17   34.67
   5   3 -11  913.84   51.09
   9   0   2  130.63    8.27
  -9   0  -2  128.71    8.49
   9   0   2  147.76    8.42
   2  -7  -8  284.50   10.34
  -2   7   8  259.71   15.14
   2  -7  -8  261.78   13.85
   2  -9  -5   10.35    2.35
   2  -9  -5    3.95    2.01
  -2   9   5    4.39    2.28
  -2  -9   5    6.08    1.47
   2   9  -5    7.48    1.74
  -2  -9   5   10.84    1.53
   8  -7  -5   63.96    4.96
  -8   7   5   60.51    4.75
  -8   7   5   56.02    4.83
   8  -7  -5   57.16    5.45
  -8  -7   5   52.51    4.27
   8   7  -5   62.08    3.98
  -7   7   7   51.04    4.61
   7  -7  -7   57.98    3.78
   7  -7  -7   48.46    4.92
  -7   7   7   54.51    6.14
   7   7  -7   54.99    3.14
   7   7  -7   48.49    3.49
  -7  -7   7   60.54    4.16
  -5   5  10  179.47   11.41
   5  -5 -10  168.35    9.23
   5  -5 -10  210.86    9.47
  -5   5  10  188.64   12.36
   9  -6  -3   27.43    3.55
  -9   6   3   22.47    3.95
  -9   6   3   18.79    3.62
   9  -6  -3   25.73    3.84
   5   5 -10  196.23    9.97
  -5  -5  10  189.78    9.90
   5   5 -10  190.71    9.41
  -9  -6   3   29.68    4.12
   9   6  -3   33.49    5.17
  -9   4   9  760.72   32.33
   9  -4  -9  835.07   32.99
   9  -4  -9  742.26   33.68
  -9   4   9  864.23   37.09
   9   4  -9  808.76   29.45
   9   4  -9  789.52   46.39
  -9  -4   9  761.47   31.32
   0 -10   0    4.76    2.02
   0  10   0    1.20    1.63
   0 -10   0    1.24    1.26
   4  -5 -10  442.67   23.14
   4  -5 -10  420.79   20.30
  -4   5  10  427.19   21.80
   6  -6  -9  204.15    9.31
   6  -6  -9  213.67   11.55
  -6   6   9  212.28   11.34
  -6   6   9  226.25   11.76
   6   6  -9  223.38   12.56
  -6  -6   9  224.56    9.69
   6   6  -9  225.02    8.45
 -10   4   2 1413.85   64.72
 -10   4   2 1469.74   60.82
  10  -4  -2 1445.63   61.76
  10  -4  -2 1449.77   75.88
  10   4  -2 1385.30   51.87
 -10  -4   2 1440.68   65.79
  10   4  -2 1453.09   84.61
  -8   1  11   43.07    4.02
  -8   1  11   36.10    4.61
   8  -1 -11   31.56    3.77
   8  -1 -11   40.54    4.25
  -8  -1  11   36.81    3.58
  -8  -1  11   40.01    3.32
   8   1 -11   44.65    4.33
   8   1 -11   40.97    3.84
   3  -9  -5   78.41    5.73
   3  -9  -5   72.80    4.73
  -3   9   5   82.79    5.60
  -3  -9   5   77.03    3.63
  -3  -9   5   80.56    5.13
   3   9  -5   86.37    4.39
  -3  -3  -8   50.00    3.75
   3   3   8   47.69    3.94
   3  -3   8   47.87    2.88
  -3   3  -8   43.39    3.36
  -6   3  11   79.48    5.93
  -6   3  11   80.86    4.84
   6  -3 -11   65.38    4.73
   6  -3 -11   75.88    5.51
  -6  -3  11   81.05    3.93
   6   3 -11   88.82    5.54
   6   3 -11   66.48    3.59
  -2   1  11    3.73    2.16
   2  -1 -11    3.45    1.48
   2  -1 -11    3.39    1.20
   2   1 -11    4.44    1.25
  -2  -1  11    6.80    1.71
   2   1 -11    6.38    1.55
   8  -5  -9  475.11   18.96
  -8   5   9  428.45   20.47
  -8   5   9  476.19   22.74
   8  -5  -9  439.57   19.62
  -8  -5   9  463.37   21.80
   8   5  -9  482.69   29.89
   8   5  -9  480.25   16.96
  -5   9   2  280.26   11.35
   5  -9  -2  304.43   16.09
  -5   9   2  306.00   17.19
   5  -9  -2  306.11   15.01
  -5  -9   2  304.64   14.68
   5   9  -2  302.46   11.63
 -11   2   7    2.55    3.01
 -11   2   7   11.25    3.07
  11  -2  -7    3.61    2.47
  11  -2  -7    5.91    2.40
   4  -3 -11  463.65   25.94
  -4   3  11  435.39   20.65
   4  -3 -11  451.59   21.08
  11   2  -7    4.81    2.63
 -11  -2   7    2.38    2.59
  11   2  -7   -1.23    2.38
   4   3 -11  447.94   22.37
   4   3 -11  463.38   21.92
  -7   6  -2   27.75    3.58
   7  -6   2   34.90    3.15
  -7   6  -2   31.65    3.30
   7  -6   2   28.97    3.95
  -7  -6  -2   25.42    3.21
   7   6   2   29.63    3.57
   9  -1   2    1.11    2.38
   9  -1   2    2.68    3.96
  -9   1  -2    1.31    2.75
  -9  -1  -2    3.56    2.18
   9   1   2   -1.43    1.81
   9   1   2    2.39    1.75
  -7  -5  -3  120.91    8.82
   7   5   3  120.75    5.18
   7  -5   3  133.82    8.59
   7  -5   3  126.61    8.05
  -7   5  -3  124.81    6.86
   3  -8  -7   11.28    2.70
  -3   8   7   13.50    2.44
   3  -8  -7   10.67    2.68
   3   8  -7   13.10    1.31
  -3  -8   7   10.71    1.34
  -3  -8   7   11.29    1.42
   5  -9  -3    3.28    2.11
  -5   9   3   -0.14    2.09
   5  -9  -3    2.91    2.09
  -5   9   3    4.45    2.13
  -5  -9   3    7.26    2.32
   5   9  -3   -0.91    1.97
   2   8   5   10.67    2.85
  -2  -8  -5   12.61    3.51
  -2  -8  -5   18.56    2.81
   2  -8   5   14.50    1.52
  -2   8  -5   13.69    1.66
   1   9   4   20.20    3.52
  -1  -9  -4   23.66    3.04
  -1  -9  -4   24.96    2.95
   1  -9   4   26.85    2.44
  -1   9  -4   20.70    2.32
   1  -9   4   19.64    2.14
  11   0  -8 2751.72  118.16
 -11   0   8 2865.64  130.66
  11   0  -8 2715.16   96.25
 -11   0   8 2726.93  157.01
   2  -6  -9   31.23    4.16
   2  -6  -9   34.19    3.26
  -2   6   9   33.78    4.46
  -9   5   8  894.28   34.81
   9  -5  -8  886.90   42.69
  -9   5   8  860.96   35.78
   9  -5  -8  856.84   29.78
   9   5  -8  926.27   38.39
  -9  -5   8  930.66   37.89
   9   5  -8  891.21   31.48
   0 -10  -1   58.75    4.60
   0 -10  -1   65.23    4.61
   0  10   1   58.59    3.67
   0 -10   1   60.96    4.96
   0 -10   1   64.60    4.29
   0  10  -1   56.04    4.01
   1 -10   0  762.24   22.42
  -1  10   0  791.87   31.50
   1 -10   0  806.99   21.13
  -1 -10   0  756.11   26.61
   1  10   0  803.15   28.00
  -1 -10   0  780.57   29.86
  -1  10   1  269.69   15.43
   1 -10  -1  265.74   15.22
   1 -10  -1  281.26   11.03
   1  10  -1  261.30   12.20
  -1 -10   1  290.03   13.02
  -1 -10   1  269.86   10.04
  -2  -2  -9  564.10   21.79
   2   2   9  579.67   22.97
  -2  -2  -9  556.33   26.97
  -2   2  -9  591.26   27.58
  -2   2  -9  568.19   32.62
   2  -2   9  551.43   19.81
   4  -8  -7  551.32   26.24
   4  -8  -7  573.91   29.36
  -4   8   7  541.94   22.61
   4   8  -7  568.06   24.36
   4   8  -7  596.20   33.82
  -4  -8   7  594.57   27.23
  -4   9  -1    0.34    1.76
   4  -9   1    0.85    1.62
   4  -9   1   -2.75    1.43
  -4   9  -1    1.50    1.48
   4   9   1    3.08    2.14
  -4  -9  -1    1.03    2.09
   1  -9  -5  176.96   10.11
   1  -9  -5  153.51    8.51
  -1   9   5  152.52    8.68
  -1  -9   5  180.82    7.79
   1   9  -5  179.72    9.65
  -1  -9   5  156.55    6.86
  -8   7   2  141.41    8.50
   8  -7  -2  149.23    8.50
   8  -7  -2  160.04    9.01
  -8   7   2  167.37   15.29
   8   7  -2  160.36    6.71
  -8  -7   2  142.87    8.24
  -5  -8  -2  689.75   33.36
   5   8   2  645.97   21.78
  -5   8  -2  670.28   37.32
   5  -8   2  671.01   31.24
   5  -8   2  618.65   29.25
  -5   8  -2  658.58   31.76
   6  -8  -6  230.34   12.57
   6  -8  -6  232.51   12.72
  -6   8   6  215.97    8.92
  -6   8   6  219.60   13.53
   6   8  -6  231.91   10.91
  -6  -8   6  223.66   11.10
   9  -6  -6    5.12    2.97
  -9   6   6   10.34    3.76
  -9   6   6    4.56    3.62
   9  -6  -6    4.82    3.10
   9   6  -6   11.20    2.50
  -9  -6   6    6.81    2.22
   9   6  -6    5.89    2.26
   5   4   6  517.16   22.17
  -5  -4  -6  486.24   32.48
   5  -4   6  516.55   22.41
   5  -4   6  476.63   27.61
  -5   4  -6  489.63   14.76
   6  -5 -10   69.58    5.36
  -6   5  10   76.99    6.33
  -6   5  10   80.30    5.64
   6  -5 -10   74.47    6.85
   6   5 -10   83.15    3.53
   6   5 -10   83.52    4.17
  11  -2  -3  520.97   23.57
 -11   2   3  531.65   23.27
  11  -2  -3  503.71   31.11
  11   2  -3  495.68   19.93
 -11  -2   3  520.21   27.06
  11   2  -3  528.67   24.00
  11  -1  -8  186.91   10.28
  11  -1  -8  215.39   14.88
 -11   1   8  183.87   13.25
 -11   1   8  196.04   12.24
 -11  -1   8  178.18   10.25
  11   1  -8  214.03   12.44
  11   1  -8  163.25    9.17
   7  -8  -3   81.74    6.23
   7  -8  -3   74.57    6.11
  -7   8   3   77.68    7.10
  -7   8   3   86.67    5.88
  -7  -8   3   72.40    5.10
   7   8  -3   82.04    5.32
   6   0   6 3754.62  153.25
  -6   0  -6 3809.28  185.65
  -8  -3  -3   26.05    3.39
   8   3   3   36.05    3.95
  -8   3  -3   29.48    4.25
   8  -3   3   33.67    4.30
   8  -3   3   32.80    3.39
   2  -8  -7   13.90    3.05
  -2   8   7   12.14    3.09
   2  -8  -7   10.42    2.51
  -2  -8   7   14.39    1.13
  -2  -8   7   14.50    1.26
   2   8  -7   14.61    1.05
   2   8  -7   12.65    1.19
  -5   9   1   52.38    4.49
   5  -9  -1   53.52    4.50
  -5   9   1   51.37    4.42
   5  -9  -1   53.19    4.97
   5   9  -1   56.98    4.65
  -5  -9   1   50.14    4.31
  -6  -4  -5  148.39   11.42
   6   4   5  148.75    7.64
   6  -4   5  156.93   10.18
  -6   4  -5  147.52    8.32
   6  -4   5  166.85    9.06
   0  -5  -9  167.68    8.56
   0  -5  -9  152.66    6.29
   0   5   9  155.98    8.76
  -3   5  10  147.33    7.09
   3  -5 -10  142.39    6.96
   3  -5 -10  147.30    7.47
  -1  -4  -9    7.21    1.87
   1   4   9    3.99    1.84
  -1  -4  -9    6.68    1.69
  10  -5  -5  107.78    8.52
  10  -5  -5  123.05    8.42
 -10   5   5  121.88    8.93
 -10   5   5  120.15    7.85
  10   5  -5  127.38    6.63
 -10  -5   5  111.70    6.86
  10   5  -5  127.73    8.53
  10  -2   0   84.10    6.79
 -10   2   0   87.79    6.07
  10  -2   0   83.81    5.85
  10   2   0   79.22    5.29
  10   2   0   64.59    4.93
 -10  -2   0   86.35    6.53
  -6   7   8  127.86    8.11
   6  -7  -8  123.62    7.08
  -6   7   8  144.91    8.45
   6  -7  -8  137.75    8.61
   6   7  -8  146.02    7.55
   6   7  -8  131.69    6.12
  -6  -7   8  137.99    6.75
   7  -8  -4  244.77   12.99
  -7   8   4  240.40   12.70
  -7   8   4  265.26   14.98
   7  -8  -4  246.17   10.18
  -7  -8   4  258.86   10.86
   7   8  -4  251.74    9.64
  -8   4  10   51.42    5.87
   8  -4 -10   42.31    3.89
  -8   4  10   46.13    4.53
   8  -4 -10   50.88    4.49
 -11   3   5  571.62   26.82
  11  -3  -5  572.20   31.94
  11  -3  -5  575.28   26.41
 -11   3   5  563.65   33.68
   8   4 -10   50.11    4.07
  -8  -4  10   52.37    4.40
   8   4 -10   47.68    3.53
  11   3  -5  583.53   22.88
 -11  -3   5  562.66   24.69
  11   3  -5  569.91   43.71
  -8   6   8   22.39    3.55
   8  -6  -8   19.58    3.87
  -8   6   8   10.02    3.12
   8  -6  -8   22.11    3.26
   8   6  -8   21.24    2.58
   8   6  -8   13.31    2.48
  -8  -6   8   18.38    3.09
  -5   0  -7   -1.02    1.39
   5   0   7   -0.40    1.99
  10  -5  -4   93.09    7.28
 -10   5   4   94.80    5.77
  10  -5  -4   93.33    7.74
 -10   5   4   87.66    6.91
  10   5  -4   85.94    4.67
  10   5  -4   90.78    7.51
 -10  -5   4   88.17    6.40
   4  -9  -5  626.23   26.43
   4  -9  -5  643.66   32.54
  -4   9   5  634.31   24.75
  -4  -9   5  662.85   28.53
   4   9  -5  621.13   24.99
  -1 -10  -1  134.02    6.63
  -1 -10  -1  136.98    8.18
   1  10   1  136.39    6.35
   1 -10   1  140.56    6.71
   1 -10   1  134.77    7.34
  -1  10  -1  140.84    7.83
  -5   9   4  648.19   29.00
  -5   9   4  660.29   33.71
   5  -9  -4  673.36   28.57
   5  -9  -4  654.79   26.73
   5   9  -4  654.09   26.01
  -5  -9   4  654.69   33.03
   6   1   6  452.71   20.72
  -6  -1  -6  460.60   24.54
  -6   1  -6  467.87   21.18
   6  -1   6  456.07   25.29
   6  -1   6  465.34   27.23
   1   7   7   33.43    3.65
  -1  -7  -7   40.47    3.79
  -1  -7  -7   32.18    2.91
 -11   0   2  147.57    9.03
  11   0  -2  147.10   11.00
  11   0  -2  135.58    8.34
 -11   3   6  572.38   26.53
  11  -3  -6  577.58   27.44
 -11   3   6  558.59   27.52
  11  -3  -6  580.23   34.10
  11   3  -6  546.48   33.97
  11   3  -6  574.90   21.54
 -11  -3   6  569.01   28.02
  -1  10   2  307.12   16.13
   1 -10  -2  298.95   11.87
   1 -10  -2  313.68   13.19
  -1 -10   2  314.41   15.24
  -1 -10   2  304.39   14.13
   1  10  -2  321.59   16.47
   9  -3 -10    2.93    3.42
  -9   3  10    4.07    3.40
  -9   3  10   -0.99    3.47
   9  -3 -10    0.33    2.70
   9   3 -10    4.07    1.67
  -9  -3  10    2.41    3.04
   9   3 -10    6.88    2.65
  -8   7   6 1412.47   70.62
   8  -7  -6 1393.62   55.65
  -8   7   6 1435.88   59.09
   8  -7  -6 1417.65   75.91
   8   7  -6 1380.91   43.00
  -8  -7   6 1458.48   61.57
   8   7  -6 1439.75   50.67
   2 -10  -1  588.23   22.79
   2 -10  -1  606.00   19.89
  -2  10   1  611.49   23.66
  -2 -10   1  610.10   24.86
   2  10  -1  600.62   23.20
  -2 -10   1  594.87   24.07
  -8   2  11  958.55   33.71
  -8   2  11  959.33   42.44
   8  -2 -11  939.47   42.43
   8  -2 -11  912.41   30.62
   8   2 -11  977.23   52.78
  -8  -2  11  957.63   37.09
  -8  -2  11  899.19   49.13
   8   2 -11  934.71   53.42
  -1   4  10   96.42    6.06
   1  -4 -10   83.30    5.09
   1  -4 -10   95.82    6.18
   9  -6  -2  200.89   10.51
  -9   6   2  213.47   14.62
  -9   6   2  221.72   12.96
   9  -6  -2  221.70   11.11
  -9  -6   2  207.11   12.32
   9   6  -2  199.96   10.41
   7  -3 -11    9.31    2.31
  -7   3  11   12.27    4.95
   7  -3 -11    7.13    2.43
  -7   3  11    8.70    3.53
   7   3 -11   10.19    1.84
  -7  -3  11   10.22    2.24
   7   3 -11   11.31    2.16
   7   0   5   -0.32    1.50
  -7   0  -5    2.88    2.48
   7   0   5    4.82    2.20
   2  -2 -11  122.04    6.04
  -2   2  11  116.12    6.33
   2  -2 -11  129.64    7.11
   2   2 -11  120.62    6.49
   2   2 -11  126.83    7.32
  -2  -2  11  116.35    7.38
  -7   8   2  780.35   38.78
  -7   8   2  742.45   42.75
   7  -8  -2  784.37   35.60
   7  -8  -2  811.48   37.06
  10  -4  -8  358.82   20.34
 -10   4   8  330.91   16.14
  10  -4  -8  334.85   18.31
 -10   4   8  347.17   18.24
  -7  -8   2  773.19   31.52
   7   8  -2  801.04   26.40
  10   4  -8  352.44   18.32
  10   4  -8  343.30   14.01
 -10  -4   8  352.83   16.18
  -3   3  11  225.67   12.60
   3  -3 -11  223.73   10.57
   3  -3 -11  239.31   14.27
   3   3 -11  248.41    7.72
   3   3 -11  206.63    6.92
  -4  -4  -7  764.44   34.28
   4   4   7  734.34   27.04
   4  -4   7  724.61   41.08
  -4   4  -7  767.53   39.09
  -9   2  -2  358.21   18.75
   9  -2   2  337.94   14.74
   9  -2   2  356.88   22.95
  -9  -2  -2  361.63   15.83
   9   2   2  341.72   18.69
   9   2   2  356.24   14.41
   5   1   7   -0.67    1.28
  -5  -1  -7    5.20    2.07
   5  -1   7    4.35    1.39
  -5   1  -7   -0.64    1.45
   5  -1   7    0.13    1.81
 -11   3   4  541.60   23.13
  11  -3  -4  522.71   30.20
  11  -3  -4  544.40   25.82
 -11   3   4  548.99   24.09
 -10   3   9  658.73   38.95
 -10   3   9  617.22   33.14
  10  -3  -9  630.11   30.71
  10  -3  -9  635.14   26.90
  11   3  -4  513.47   34.17
 -11  -3   4  504.72   27.97
  11   3  -4  547.77   20.56
  10   3  -9  603.38   26.55
 -10  -3   9  631.17   25.91
  10   3  -9  626.96   39.16
 -10   5   6   26.02    4.74
 -10   5   6   32.28    5.88
  10  -5  -6   27.46    4.12
  10  -5  -6   25.08    3.75
  10   5  -6   17.92    2.67
 -10  -5   6   25.63    3.84
  10   5  -6   23.33    3.81
 -10   0  10   13.08    3.54
 -10   0  10   13.30    3.51
  10   0 -10    6.97    3.08
  -1   7   8 1256.47   61.72
   1  -7  -8 1234.14   61.71
   1  -7  -8 1218.04   55.86
   5  -8  -7    9.59    2.72
  -5   8   7    9.69    3.01
   5  -8  -7   10.48    3.02
  -5   8   7   12.52    2.90
  -5  -8   7    9.29    1.54
   5   8  -7    9.90    1.53
   5   8  -7    6.97    1.70
   0 -10  -2   57.68    4.95
   0 -10  -2   67.16    4.65
   0  10   2   50.21    5.09
   0  10  -2   62.17    3.43
   0 -10   2   63.74    3.90
   0 -10   2   67.39    4.87
  11  -1  -2  292.14   15.83
  11  -1  -2  278.33   15.29
 -11   1   2  291.57   13.90
  11   1  -2  275.06   15.21
  11   1  -2  279.96   12.90
 -11  -1   2  297.80   16.63
  -2  10   0   62.93    4.41
   2 -10   0   55.94    4.30
   2 -10   0   64.22    4.12
  -2 -10   0   47.69    5.59
  -2 -10   0   53.11    4.31
   2  10   0   57.27    3.29
  -2  10   2 1171.64   48.93
   2 -10  -2 1202.30   43.86
   2 -10  -2 1162.32   37.30
   0  -3 -10  385.31   18.70
   0   3  10  360.18   18.75
   0  -3 -10  362.43   14.62
  -2 -10   2 1203.57   48.83
   2  10  -2 1109.46   40.62
  -2 -10   2 1165.56   45.01
   2   5   8  372.91   17.01
  -2  -5  -8  359.30   12.90
  -2  -5  -8  374.91   18.79
  -7  -1  -5   67.29    5.68
   7   1   5   64.96    4.77
  -7   1  -5   77.42    4.85
   7  -1   5   71.76    4.99
   7  -1   5   76.07    5.13
   7  -7   1   27.77    3.29
  -7   7  -1   19.63    3.00
  -7   7  -1   26.61    3.56
   7  -7   1   20.90    3.18
   7   7   1   20.51    3.60
  -7  -7  -1   25.69    3.73
  -7  -4  -4   17.26    3.50
   7   4   4   19.66    3.21
  -7   4  -4   20.13    2.82
   7  -4   4   13.51    2.77
   7  -4   4   20.28    2.37
   7  -8  -5    7.77    2.96
  -7   8   5    1.75    2.72
  -7   8   5    5.79    2.86
   7  -8  -5    5.12    2.51
  -9   5   0   61.75    5.48
   9  -5   0   71.84    6.09
  -9   5   0   71.67    4.94
   9  -5   0   69.00    6.00
   9   5   0   65.55    4.80
  -9  -5   0   66.81    6.74
  -7  -8   5   11.29    2.66
   7   8  -5    4.04    1.72
   9  -4   1  471.52   17.84
  -9   4  -1  464.68   23.03
   9  -4   1  474.04   28.02
  -9  -4  -1  472.56   25.54
   9   4   1  460.19   22.92
  -1  -8  -6  167.90    7.46
  -1  -8  -6  197.60   10.33
   1   8   6  186.36    8.28
  -1   8  -6  189.73   10.00
   1  -8   6  184.62    8.06
   1  -8   6  175.55    7.10
 -10   1  10  366.05   24.83
  10  -1 -10  367.08   18.81
  10  -1 -10  371.64   14.46
 -10   1  10  355.43   17.13
 -10  -1  10  403.21   21.39
 -10  -1  10  365.46   15.98
  10   1 -10  334.53   15.68
  10   1 -10  368.79   21.48
  -7   6   9    8.26    3.67
   7  -6  -9   11.34    3.43
  -7   6   9   21.17    4.66
   7  -6  -9   12.51    2.99
   7   6  -9    8.59    1.49
   7   6  -9    7.57    1.81
  -7  -6   9   12.65    1.92
   0  -9  -5  753.62   26.31
   0   9   5  790.06   26.38
   0  -9  -5  808.10   32.06
   0  -9   5  743.16   34.22
   0  -9   5  789.78   35.66
   0   9  -5  789.86   43.54
 -11   2   8  719.28   27.78
  11  -2  -8  687.42   33.29
  11  -2  -8  684.20   39.99
 -11   2   8  742.21   41.62
 -11  -2   8  683.89   37.63
  11   2  -8  684.78   40.33
  11   2  -8  684.29   33.27
  10  -5  -3  471.33   25.36
 -10   5   3  455.68   26.56
  10  -5  -3  440.98   24.73
 -10   5   3  437.78   20.99
  10   5  -3  432.67   25.62
  10   5  -3  393.59   16.82
 -10  -5   3  424.69   22.52
   1   6   8    5.95    2.20
  -1  -6  -8    8.44    2.36
  -1  -6  -8   11.70    2.68
  -1   0 -10 1335.98   59.73
   1   0  10 1360.07   46.36
  -1   0 -10 1316.21   74.70
   4   0   8   95.71    6.15
  -4   0  -8  100.22    5.68
   1  -8  -7 1337.44   64.36
   1  -8  -7 1438.71   71.91
  -1   8   7 1396.90   57.17
  11  -3  -7 1077.90   52.93
 -11   3   7 1188.42   56.24
  11  -3  -7 1142.27   56.47
 -11   3   7 1191.42   46.69
  11   3  -7 1216.79   74.96
 -11  -3   7 1175.64   50.59
  11   3  -7 1127.92   44.72
  -7   5  10    3.19    2.46
  -7   5  10    4.34    3.76
   7  -5 -10   -2.56    2.98
   7  -5 -10   -1.22    1.71
   7   5 -10   -1.42    1.29
   7   5 -10    0.72    1.16
  -7  -5  10    0.97    1.28
  -5   9   0  831.33   29.75
   5  -9   0  800.13   37.00
   5  -9   0  789.70   36.32
  -5   9   0  799.34   40.40
  -5  -9   0  797.29   31.52
   5   9   0  828.35   28.63
   8  -7  -1   14.71    2.49
  -8   7   1    8.68    3.57
  -8   7   1   13.15    2.97
   8  -7  -1   13.90    3.63
   8   7  -1   11.32    2.78
  -8  -7   1    9.42    5.33
  -6   8  -1    9.16    2.98
  -6   8  -1    4.67    2.42
   6  -8   1   12.01    2.96
  -6  -8  -1    0.55    1.96
   6   8   1    0.42    1.90
   9  -6  -7   34.73    5.21
  -9   6   7   16.05    4.36
  -9   6   7   21.27    4.74
   9  -6  -7   24.31    4.00
   9   6  -7   24.77    3.51
   9   6  -7   19.00    2.45
  -9  -6   7   27.15    3.27
  -6  -2  -6  393.03   21.22
   6   2   6  373.75   17.94
   6  -2   6  384.25   19.01
  -6   2  -6  382.21   14.83
   6  -2   6  394.03   18.92
  -9   0  11   -0.65    2.14
  -9   0  11    3.17    2.23
   9   0 -11   -0.61    1.75
   9   0 -11    3.83    2.02
  -8   5  -2   70.65    4.74
   8  -5   2   74.64    5.11
   8  -5   2   71.97    5.23
  -8  -5  -2   66.16    5.04
   8   5   2   70.67    4.20
   1  -6  -9   19.52    3.12
   1  -6  -9   20.40    3.28
  -1   6   9   22.73    3.60
  -1  -1 -10   18.51    2.11
   1   1  10   17.57    2.30
  -1  -1 -10   15.50    2.25
  -1   1 -10   20.35    2.12
   1  -1  10   18.66    2.02
  -1   1 -10   17.95    1.99
   2   3   9  108.90    6.06
  -2  -3  -9  107.11    6.22
  -2  -3  -9  105.42    5.85
  -2   3  -9  103.79    8.45
   2  -3   9  109.10    7.18
   2  -3   9  103.29    4.90
  -2   3  -9  118.32    7.01
   2  -5 -10 1243.29   41.98
   2  -5 -10 1172.75   65.06
  -2   5  10 1210.29   59.64
 -10   4   1  302.96   13.12
 -10   4   1  305.18   14.12
  10  -4  -1  299.36   18.60
  10  -4  -1  303.10   17.08
  10   4  -1  278.37   13.70
  10   4  -1  308.18   18.20
 -10  -4   1  297.59   16.18
   1   0 -11    1.68    1.59
  -1   0  11    1.58    1.61
   1   0 -11   -0.47    1.54
  -4  -1  -8   39.18    3.09
   4   1   8   35.04    3.03
  -4   1  -8   35.61    3.20
   4  -1   8   32.02    2.56
  -5   4  11  111.93    9.32
   5  -4 -11  104.45    8.02
   5  -4 -11   93.91    6.07
  -5  -4  11   99.08    6.99
   5   4 -11   94.41    6.85
   5   4 -11  106.30    4.37
   4   7   5  111.68    6.36
  -4  -7  -5  112.02    7.85
   4  -7   5  115.47    5.24
  -4   7  -5  117.38    6.42
  -3  -9  -3   10.45    2.47
   3   9   3    6.67    2.04
   3  -9   3    7.37    2.12
   3  -9   3    5.09    1.98
  -3   9  -3    5.95    2.34
   5   2   7  982.32   41.39
  -5  -2  -7  952.57   60.39
   5  -2   7 1002.86   50.66
   5  -2   7  958.45   51.89
  -5   2  -7 1010.94   43.19
  -1 -10  -2  218.18    9.09
  -1 -10  -2  224.49   13.59
   1  10   2  222.33    8.25
   1 -10   2  219.87   10.79
   1 -10   2  215.36   10.11
  -1  10  -2  212.15   13.49
  -2 -10  -1  651.07   32.53
   2  10   1  644.04   28.78
  -2 -10  -1  648.55   22.75
  -2  10  -1  631.06   28.98
   2 -10   1  619.70   29.05
   2 -10   1  626.63   27.49
   5   7   4 1501.35   50.27
  -5  -7  -4 1530.68   69.47
  -5   7  -4 1526.90   82.16
   5  -7   4 1539.31   62.33
   5  -7   4 1438.78   69.25
  -5   7  -4 1540.38  101.34
   5   6   5   -2.21    2.93
  -5  -6  -5   -0.79    2.95
   8   0   4   10.50    2.84
   8   0   4   11.12    2.93
  -8   0  -4   14.17    2.44
   5  -6   5    1.50    1.11
  -5   6  -5    2.87    1.61
   5  -6   5    1.33    1.59
 -11   3   3  124.61    9.56
 -11   3   3  124.35    8.48
  11  -3  -3  139.63    8.69
  11  -3  -3  130.28   10.44
 -11  -3   3  126.92    9.27
  11   3  -3  136.23    8.38
  11   3  -3  131.95    8.50
   7  -8  -1  505.59   22.26
  -7   8   1  517.67   29.10
  -7   8   1  551.33   27.34
   7  -8  -1  523.55   22.48
   7   8  -1  539.30   20.07
  -7  -8   1  503.29   27.45
   1 -10  -3   12.07    2.88
   1 -10  -3   12.10    2.00
  -1  10   3   13.36    2.97
  -1 -10   3   16.99    2.43
   1  10  -3   11.92    1.97
  -1 -10   3   13.35    2.26
 -11   2   2    7.47    2.92
  11  -2  -2    8.69    3.22
  11  -2  -2    4.66    3.07
  11   2  -2    4.52    2.87
  11   2  -2    6.28    3.38
 -11  -2   2    1.53    2.39
   5  -9  -5  349.90   17.97
   5  -9  -5  381.61   17.24
  -5   9   5  342.70   13.98
  -5   9   5  371.50   19.62
  -9   1  11  226.67   12.68
  -9   1  11  246.71   10.74
   9  -1 -11  225.41   10.82
   9  -1 -11  222.36   14.30
  -9  -1  11  235.10   10.45
   9   1 -11  217.82   12.84
  -9  -1  11  220.14   12.49
   9   1 -11  226.63   10.09
   5   9  -5  373.69   14.39
  -5  -9   5  383.46   21.58
  -8   6  -1   45.58    4.15
  -8   6  -1   40.87    5.69
   8  -6   1   34.69    4.18
   8  -6   1   35.35    3.56
  -8  -6  -1   40.89    4.00
   8   6   1   31.65    4.07
  10  -5  -7  758.99   42.02
  10  -5  -7  820.45   35.88
 -10   5   7  769.21   40.66
 -10   5   7  836.97   48.96
 -10  -5   7  782.70   39.68
  10   5  -7  748.91   33.23
  10   5  -7  765.15   48.82
  -3  10   1  146.15    8.09
   3 -10  -1  149.35    8.04
   3 -10  -1  140.62    8.39
   3  10  -1  136.89    6.24
  -3 -10   1  128.96    6.61
  -3 -10   1  126.34    6.80
   2 -10  -3  373.39   17.32
  -2  10   3  362.26   13.09
   2 -10  -3  373.38   14.87
  -2 -10   3  376.99   18.10
   2  10  -3  370.80   17.56
  -2 -10   3  376.05   16.61
 -11   0   9    4.75    2.96
  11   0  -9    2.63    3.43
  11   0  -9    4.68    2.20
 -11   0   9    0.26    3.95
 -10   3   0   30.54    3.91
  10  -3   0   40.91    4.35
  10  -3   0   40.99    4.71
 -10  -3   0   40.03    4.12
  10   3   0   46.96    4.11
  10   3   0   44.26    5.07
   3   4   8   44.07    5.91
  -3  -4  -8   37.74    3.97
   3  -4   8   39.13    3.54
   3  -4   8   40.18    2.60
  -3   4  -8   40.98    3.01
  -1   1  11   50.19    3.50
   1  -1 -11   48.76    3.35
   1  -1 -11   55.96    4.13
   1   1 -11   52.22    3.47
  -1  -1  11   48.97    2.74
   1   1 -11   51.43    3.32
   3 -10  -2  184.17   10.45
   3 -10  -2  195.98    9.87
  -3  10   2  202.67    8.53
   7   2   5  604.25   27.09
  -7  -2  -5  613.00   34.95
   7  -2   5  603.67   34.28
  -7   2  -5  618.49   30.27
   7  -2   5  590.62   25.60
   3  10  -2  190.46    7.54
  -3 -10   2  174.42    8.02
  -3 -10   2  183.78    9.16
  -6   4  11  399.27   22.20
   6  -4 -11  395.80   22.05
   6  -4 -11  404.72   13.69
  -6   4  11  405.35   22.24
   2   9   4  380.27   13.78
  -2  -9  -4  393.14   16.64
  -2  -9  -4  384.69   16.86
   2  -9   4  376.00   15.38
   2  -9   4  387.72   17.23
  -2   9  -4  408.01   24.08
   6   4 -11  417.72   19.78
   6   4 -11  393.77   16.24
   4  -4 -11   30.05    4.47
   4  -4 -11   31.74    3.44
  -4   4  11   27.70    3.83
   4   6   6  220.83    9.88
  -4  -6  -6  215.01   12.10
   4  -6   6  222.28    7.99
   4  -6   6  208.43   13.75
  -4   6  -6  221.60    9.23
   4   9   2   80.24    5.93
  -4  -9  -2   83.44    8.66
  -4   9  -2   76.26    4.98
   4  -9   2   86.27    5.61
  -4   9  -2   92.35    4.40
   4  -9   2   80.61    5.92
  10  -2 -10   50.47    4.18
  10  -2 -10   42.64    5.97
 -10   2  10   50.94    5.15
 -10   2  10   55.76    5.97
  10   2 -10   53.16    4.37
 -10  -2  10   41.70    4.52
  10   2 -10   45.37    4.01
   8   1   4    0.04    3.00
  -8  -1  -4    6.14    3.13
   8   1   4    6.57    2.83
  -8   1  -4   -0.33    2.73
   8  -1   4   -0.08    2.18
   8  -1   4   -1.80    2.11
   5   0 -12  967.76   46.67
   5   0 -12  952.86   40.81
  -5   0  12  951.10   40.30
  -7   7   8  114.66    7.25
   7  -7  -8   97.29    6.15
  -7   7   8  106.51    7.35
   7  -7  -8  115.89    6.98
   7   7  -8  115.33    5.10
   7   7  -8  115.32    7.16
  -7  -7   8  116.65    7.23
  -6   0  12  113.37    6.04
   6   0 -12  113.13    8.78
  -6   0  12   95.56    7.80
   6   0 -12  111.29    7.26
   3  -9  -6   70.77    5.30
  -3   9   6   79.86    5.68
   3  -9  -6   75.09    6.81
  -3  -9   6   76.36    4.47
   3   9  -6   75.10    3.99
  -3  -9   6   73.98    4.26
  -6  -6  -4  130.95    8.77
   6   6   4  148.64    7.87
   6  -6   4  146.96    8.89
  -6   6  -4  137.43    6.83
   6  -6   4  145.97    7.79
  -8   3  11    7.28    3.60
   8  -3 -11   -0.07    2.83
   8  -3 -11    0.37    1.94
  -8   3  11    0.09    2.07
 -10   0  -1    5.50    3.47
  10   0   1    1.09    2.04
  10   0   1    0.30    2.53
   8   3 -11    2.72    1.76
   8   3 -11    1.11    2.09
  -8  -3  11    1.02    1.91
  11  -1  -9  534.44   26.87
 -11   1   9  565.43   25.66
 -11   1   9  562.20   29.44
  11  -1  -9  542.24   34.56
 -11  -1   9  574.11   29.62
  11   1  -9  537.53   23.71
  11   1  -9  588.00   32.67
   3   7   6  518.91   19.50
  -3  -7  -6  501.99   30.68
   3  -7   6  495.18   28.52
   3  -7   6  519.05   21.34
  -8   7   7   73.65    7.51
   8  -7  -7   81.31    5.56
   8  -7  -7   77.32    6.97
  -8   7   7   79.31    6.18
   8   7  -7   81.00    5.12
  -8  -7   7   78.37    4.75
   8   7  -7   79.22    4.89
   6  -8  -7  604.01   27.30
  -6   8   7  621.73   29.63
   6  -8  -7  589.18   19.97
  -6   8   7  607.97   30.60
  -6  -8   7  618.31   27.73
   6   8  -7  615.39   22.39
   6   8  -7  618.84   26.11
   2  -3 -11   25.02    3.01
  -2   3  11   17.50    2.78
   2  -3 -11   23.43    2.75
   9  -6  -1   40.13    4.18
  -9   6   1   22.37    4.70
  -9   6   1   32.51    3.92
   9  -6  -1   37.93    5.21
  -9  -6   1   35.72    5.48
   9   6  -1   32.25    4.05
   2  -9  -6   49.85    4.58
  -2   9   6   38.78    3.81
   2  -9  -6   44.61    3.36
  -2  -9   6   45.48    3.10
  -2  -9   6   32.85    2.59
   2   9  -6   42.74    3.60
   9  -3   2  160.18   10.29
   9  -3   2  170.23   11.87
  -9   3  -2  155.44   10.62
   9   3   2  150.79    7.88
  -9  -3  -2  168.19    9.58
   0 -10  -3   80.94    5.69
   0  10   3   91.87    4.60
   0 -10  -3   99.06    6.65
   0 -10   3   88.82    4.93
   0 -10   3   88.16    5.32
   0  10  -3   86.98    6.04
  -7   8   6  196.70   10.70
  -7   8   6  171.98    7.65
   7  -8  -6  173.08   12.69
   7  -8  -6  168.38    7.49
  -7  -8   6  178.14   10.54
   7   8  -6  172.42    7.06
   6  -9  -3  259.65   13.01
   6  -9  -3  243.19   13.30
  -6   9   3  243.51   13.78
  -6   9   3  256.38   15.28
  -6  -9   3  282.40   17.26
   6   9  -3  264.37   12.35
  -5   1  12   32.36    3.41
   5  -1 -12   28.63    2.57
   5  -1 -12   24.39    3.02
   5   1 -12   26.38    2.88
  -5  -1  12   27.83    3.72
   5   1 -12   25.49    2.56
  -6   1  12    8.29    2.82
   6  -1 -12    5.43    2.54
  -6   1  12    4.10    2.98
   6  -1 -12    4.51    2.32
  -6  -1  12    1.66    1.37
   6   1 -12    3.64    1.94
   6   1 -12    3.87    1.45
  -6  -1  12   -1.51    2.17
   3 -10   0 1286.31   40.05
   3 -10   0 1263.17   53.25
  -3  10   0 1225.21   56.23
  -3 -10   0 1297.31   73.50
  -3 -10   0 1226.71   50.43
   3  10   0 1249.95   39.91
  -8  -4  -3    2.09    3.46
   8   4   3    8.72    3.17
  -8   4  -3    3.54    3.43
   8  -4   3    3.63    3.24
   8  -4   3    4.64    1.70
   9  -5  -9    8.98    4.26
  -9   5   9    5.43    4.20
   9  -5  -9    5.95    2.14
  -9   5   9    4.46    2.59
   9   5  -9    4.58    2.28
  -9  -5   9   10.13    3.01
   9   5  -9    4.94    1.82
   6   7   3   26.81    3.50
  -6  -7  -3   28.19    4.25
   6  -7   3   32.17    3.65
  -6   7  -3   24.50    2.97
  -6   7  -3   25.06    3.18
   6  -7   3   24.96    2.44
 -10   5   2  194.00   10.16
  10  -5  -2  206.35   13.10
  10  -5  -2  189.91   11.78
 -10   5   2  192.90   14.08
 -10  -5   2  195.45   12.60
  10   5  -2  210.00    9.30
  10  -1   1   20.04    3.92
 -10   1  -1   10.69    2.92
  10  -1   1   15.62    2.87
 -10  -1  -1    9.75    2.53
  10   1   1   11.76    2.64
  10   1   1   13.62    2.66
  -1  -2 -10  498.58   27.19
   1   2  10  526.97   22.00
  -1  -2 -10  535.13   20.65
  -1   2 -10  536.86   24.80
   1  -2  10  505.87   20.84
  -1   2 -10  529.72   19.17
  -4  -8  -4  711.33   39.04
   4   8   4  703.53   23.52
  -4   8  -4  719.46   30.31
   4  -8   4  674.80   35.20
   4  -8   4  725.87   31.98
  -4   8  -4  728.97   44.71
 -11   4   5  308.89   14.62
  11  -4  -5  322.59   22.43
 -11   4   5  324.62   17.85
  11  -4  -5  317.67   20.12
   4   2   8  518.88   23.32
  -4  -2  -8  545.74   34.32
   4  -2   8  491.81   27.89
   4  -2   8  505.51   29.38
  -4   2  -8  499.70   24.54
 -11  -4   5  311.73   21.25
  11   4  -5  320.40   19.50
  11   4  -5  309.42   13.21
   3 -10  -3  880.48   36.46
   3 -10  -3  879.61   37.16
  -3  10   3  924.13   40.19
   3  10  -3  972.94   39.33
  -3 -10   3  904.53   38.33
  -3 -10   3  910.07   39.83
  -6   9   2  770.86   39.37
   6  -9  -2  783.41   43.72
  -6   9   2  774.44   37.96
   6  -9  -2  787.83   36.25
  -6  -9   2  798.78   45.19
   6   9  -2  786.73   29.91
   4  -9  -6   64.73    6.20
   4  -9  -6   68.87    4.99
  -4   9   6   56.09    5.26
   4   9  -6   62.68    3.89
  -4  -9   6   55.59    3.67
  -4  -9   6   54.45    4.05
  -4   7   9    8.46    2.84
   4  -7  -9    7.08    2.55
   4  -7  -9    5.20    3.70
  -4   0  12 2981.11  126.45
   4   0 -12 3061.43  149.45
   4   0 -12 3085.90  187.12
  11  -3  -8   60.23    4.75
 -11   3   8   73.57    7.39
  11  -3  -8   69.05    6.79
 -11   3   8   57.43    5.91
  11   3  -8   69.20    4.70
  11   3  -8   60.09    4.76
 -11  -3   8   74.85    5.08
  -7   0  12  231.87   11.06
   7   0 -12  218.79   12.16
   7   0 -12  232.39   16.36
  -7   0  12  228.73   17.47
 -11   0   1    3.66    3.24
  11   0  -1    2.52    2.24
  11   0  -1    4.07    2.31
 -11   4   6  331.29   23.82
 -11   4   6  346.89   20.59
  11  -4  -6  338.29   18.72
  11  -4  -6  335.93   16.29
   0  -7  -8  104.20    7.56
   0  -7  -8   94.08    4.64
   0   7   8  101.95    6.07
  11   4  -6  318.84   14.07
 -11  -4   6  336.05   21.61
  11   4  -6  327.59   24.12
   9  -2 -11   15.47    2.74
  -9   2  11   14.20    3.30
  -9   2  11   16.04    3.37
   9  -2 -11   16.31    3.03
   9   2 -11    9.21    3.28
   9   2 -11   18.40    3.07
  -9  -2  11   11.43    3.27
  -9  -2  11   11.83    2.87
  -9   4  10 1599.31   64.34
   9  -4 -10 1577.70   62.60
  -9   4  10 1596.77   66.63
   9  -4 -10 1525.01   68.97
  -9  -4  10 1611.50   92.04
   9   4 -10 1596.58   69.31
   9   4 -10 1597.26   63.08
   6  -9  -4  580.12   26.20
   6  -9  -4  562.94   35.15
  -6   9   4  579.35   26.04
  -6   9   4  562.38   21.26
  -6  -9   4  597.67   28.36
   6   9  -4  574.26   21.76
   3   8   5   42.38    3.27
  -3  -8  -5   48.13    5.46
   3  -8   5   38.77    2.35
  -3   8  -5   39.44    2.83
   3   0   9   -1.45    1.62
  -3   0  -9    3.00    1.88
  -7   4  11  600.31   36.86
  -7   4  11  588.49   32.54
   7  -4 -11  598.42   33.41
   7  -4 -11  628.18   39.28
   7   4 -11  606.28   29.30
  -7  -4  11  605.53   29.37
   7   4 -11  634.82   24.50
  -1  -9  -5  811.13   43.54
   1   9   5  792.84   26.24
  -1  -9  -5  805.89   29.07
   1  -2 -11  263.07   15.30
   1  -2 -11  258.73   12.47
  -1   2  11  235.86   10.39
  -1   9  -5  807.78   48.32
   1  -9   5  735.05   31.21
   1   2 -11  249.70   15.92
   1   2 -11  240.93   13.56
  -1  -2  11  224.58   11.43
   5  -7  -9  499.80   16.30
  -5   7   9  468.00   22.88
   5  -7  -9  478.75   29.26
   3   6   7    8.69    2.61
  -3  -6  -7    8.43    2.72
   3  -6   7   13.85    0.69
   3  -6   7   12.27    0.60
   5   7  -9  491.03   18.75
  -5  -7   9  485.02   20.51
   5   7  -9  481.64   27.53
   3  -4 -11   40.06    4.00
  -3   4  11   42.37    3.84
   3  -4 -11   37.16    3.81
   5   8   3  858.30   31.06
  -5  -8  -3  921.82   48.09
   5  -8   3  900.63   44.24
  -5   8  -3  921.75   49.91
   5  -8   3  887.24   44.93
  -5   8  -3  910.10   55.04
 -11   4   4  778.02   36.29
 -11   4   4  795.39   43.87
  11  -4  -4  799.75   47.71
  11  -4  -4  796.41   50.38
 -10   4   9    0.40    2.91
 -10   4   9    3.37    2.67
  10  -4  -9    8.37    3.22
  10  -4  -9    2.12    2.07
 -11  -4   4  761.06   45.03
  11   4  -4  751.71   30.59
  11   4  -4  766.25   53.86
  10   4  -9    3.77    2.30
 -10  -4   9    0.16    2.17
  10   4  -9    2.31    2.07
   0  -8  -7   75.17    4.91
   0  -8  -7   74.27    6.42
   0   8   7   69.38    4.83
  -5  -5  -6  585.59   31.01
   5   5   6  565.87   23.51
  -5   5  -6  618.26   18.57
   5  -5   6  610.11   23.53
   5  -5   6  593.00   29.18
   3  -7  -9   -0.90    3.44
  -3   7   9    0.55    3.27
   3  -7  -9    1.90    2.56
   4  -1 -12  474.49   27.80
  -4   1  12  474.73   23.78
   4  -1 -12  498.26   31.86
   4   1 -12  480.09   28.23
   4   1 -12  477.75   25.59
  -4  -1  12  488.56   17.78
  -8  -2  -4  191.24   11.19
   8   2   4  181.67   10.54
   8  -2   4  196.51    8.79
   8  -2   4  192.44   13.17
  -8   2  -4  189.36   10.73
  -7   1  12   35.61    3.70
   7  -1 -12   44.71    4.66
   7  -1 -12   47.64    5.06
  -7   1  12   42.29    4.89
  -7  -1  12   45.80    4.28
   7   1 -12   42.38    3.59
   7   1 -12   51.30    4.09
  -7  -1  12   55.41    3.64
   1  -9  -6  504.93   21.93
  -1   9   6  501.58   23.39
   1  -9  -6  502.27   23.81
  -1  -9   6  476.57   27.33
  -1  -9   6  407.68   17.47
   1   9  -6  519.18   31.94
   6   3   6   13.57    3.05
  -6  -3  -6    8.44    3.08
  -6   3  -6    8.33    2.61
   6  -3   6    9.99    2.69
   6  -3   6    9.41    2.26
   5  -6 -10 1267.65   72.66
  -5   6  10 1269.52   68.94
   5  -6 -10 1279.30   56.25
  11  -1  -1   32.53    4.86
 -11   1   1   29.43    5.33
  11  -1  -1   32.59    3.54
 -11  -1   1   37.82    5.93
  11   1  -1   29.83    3.59
  11   1  -1   35.49    4.47
   5   6 -10 1261.76   62.15
   5   6 -10 1307.09   50.98
  -5  -6  10 1258.09   66.05
  -5   9  -1  287.01   15.63
   5  -9   1  293.49   15.09
   5  -9   1  312.47   17.23
  -5   9  -1  310.46   11.06
  -5  -9  -1  313.31   16.10
   5   9   1  296.79   13.45
   4  -6 -10    5.06    2.62
  -4   6  10    8.40    2.67
   4  -6 -10    3.51    2.75
   6   5   5  100.77    6.20
  -6  -5  -5  101.05    7.12
   6  -5   5  105.97    6.16
  -6   5  -5  100.05    6.97
   6  -5   5  102.12    7.54
 -12   0   6  303.20   22.10
  12   0  -6  280.50   17.65
  12   0  -6  291.11   17.84
   3   1   9  138.53    7.20
  -3  -1  -9  137.45    8.87
   3  -1   9  145.52    6.64
  -3   1  -9  137.20    7.99
  -1  -5  -9   13.48    2.78
   1   5   9    9.83    3.02
  -1  -5  -9    8.19    2.36
  11  -2  -9   93.14    8.21
 -11   2   9   86.86    6.75
 -11   2   9  101.17    5.88
  11  -2  -9   84.64    6.60
  11   2  -9   90.36    6.30
 -11  -2   9  101.66    8.25
  11   2  -9   84.64    6.98
   0  -4 -10    3.14    2.48
   0   4  10   -3.00    2.66
   0  -4 -10    0.84    2.59
  -8   5  10    3.92    3.65
   8  -5 -10   -2.99    3.49
  -8   5  10   -0.46    3.79
   8  -5 -10    2.34    2.93
  -8  -5  10    4.11    2.24
   8   5 -10    5.98    2.22
   8   5 -10    3.88    1.81
   2  10   2  293.62   12.64
  -2 -10  -2  304.72   13.44
  -2 -10  -2  321.41   18.00
   2 -10   2  307.38   14.31
  -2  10  -2  298.10   17.04
   2 -10   2  302.19   12.85
   8  -6  -9   70.97    5.96
  -8   6   9   72.21    7.25
  -8   6   9   68.45    4.60
   8  -6  -9   65.97    6.06
  -8  -6   9   62.72    5.09
   8   6  -9   67.52    5.10
   8   6  -9   68.22    4.56
 -12   0   5    0.75    2.97
  12   0  -5   -0.52    2.20
  12   0  -5   -1.61    2.43
   9  -7  -4   52.32    5.68
  -9   7   4   41.35    4.90
   9  -7  -4   41.09    5.48
  -9   7   4   42.45    4.92
   9   7  -4   48.80    4.50
  -9  -7   4   52.78    4.25
  -7  -6  -3    8.54    3.53
   7   6   3    4.75    2.12
  -7   6  -3    8.35    2.22
   7  -6   3    6.66    1.88
   7  -6   3    9.10    2.69
   5   3   7  512.07   19.27
  -5  -3  -7  491.43   30.50
  -5   3  -7  515.05   24.89
   5  -3   7  502.86   25.28
   5  -3   7  488.91   27.39
  -5   2  12  167.32   10.05
   5  -2 -12  161.77   10.24
   5  -2 -12  143.42   10.02
   5   2 -12  156.26    9.02
  -5  -2  12  156.69    7.51
   5   2 -12  158.82    9.33
  -6   2  12    3.82    2.19
  -6   2  12    4.72    3.07
   6  -2 -12    4.73    2.01
   6  -2 -12    6.10    2.57
   6   2 -12    4.28    2.01
   6   2 -12    5.22    1.55
  -6  -2  12    2.70    1.78
  -6  -2  12    4.99    1.66
  -8   7   0  250.74   13.57
   8  -7   0  240.71   14.80
   8  -7   0  261.89   15.21
  -8   7   0  243.11   14.59
  -8  -7   0  242.56   16.21
   8   7   0  226.44   11.33
  11  -3  -2    3.07    2.39
 -11   3   2    2.08    2.64
  11  -3  -2    9.19    3.09
  -9   6   8  241.81   11.61
   9  -6  -8  257.64   16.93
   9  -6  -8  222.37   13.45
  -9   6   8  214.46   11.03
 -11  -3   2    1.23    2.17
  11   3  -2    3.36    2.36
  11   3  -2    4.34    2.17
   9   6  -8  238.34   10.21
  -9  -6   8  238.42   13.56
   9   6  -8  255.65   13.11
   6  -9  -1 1208.71   63.03
   6  -9  -1 1245.42   50.91
  -6   9   1 1251.68   51.62
  -6   9   1 1214.85   66.21
  -4   8   8  686.69   31.19
   4  -8  -8  683.08   33.64
   4  -8  -8  660.14   29.69
  -6  -9   1 1296.14   76.94
   6   9  -1 1223.31   45.11
   4   8  -8  659.95   38.37
  -4  -8   8  645.00   42.23
   4   8  -8  688.19   41.93
  -4  -8   8  663.66   32.44
  -9   7   5    8.33    3.10
  -9   7   5    9.17    3.51
   9  -7  -5   10.45    3.35
   9  -7  -5    5.77    2.33
   2 -10  -4  916.12   39.34
  -2  10   4  912.39   38.82
   2 -10  -4  875.98   46.71
  -9  -7   5    6.27    3.12
   9   7  -5   -0.12    2.66
   2  10  -4  963.39   51.35
  -2 -10   4  914.37   45.47
  -2 -10   4  980.27   41.55
 -10   2  -1    8.96    3.14
  10  -2   1   18.18    3.35
  10   2   1    9.50    3.65
 -10  -2  -1   10.19    3.65
  10   2   1   11.13    3.16
  12  -1  -6    8.98    3.45
  12  -1  -6    7.76    3.58
 -12   1   6    6.20    3.16
  -2  -7  -7  112.10    7.10
  -2  -7  -7  123.63    6.52
   2   7   7  127.66    7.00
  12   1  -6    4.51    2.85
  12   1  -6    6.85    3.62
 -12  -1   6   10.74    4.95
  -7   8   0  270.30   16.24
   7  -8   0  273.23   18.47
  -7   8   0  289.70   16.01
   7  -8   0  306.63   14.65
  -7  -8   0  294.84   19.34
   7   8   0  277.55   14.35
   1  -5 -10  785.92   39.00
  -1   5  10  809.14   44.72
   1  -5 -10  770.69   43.02
   3  -8  -8   -1.07    1.91
   3  -8  -8   -1.95    2.39
  -3   8   8    2.77    2.15
  -3  -8   8    0.61    0.65
   3   8  -8    1.32    0.55
  -3  -8   8   -0.28    0.58
   3   8  -8    0.92    0.54
  -1 -10  -3   10.09    2.67
   1  10   3   17.87    2.96
  -1 -10  -3   11.04    2.86
   1 -10   3    9.46    2.22
  -1  10  -3   10.48    2.62
   1 -10   3   13.33    2.39
   7   3   5  669.92   28.14
  -7  -3  -5  646.80   37.12
   7  -3   5  684.91   34.43
   7  -3   5  646.49   39.46
  -7   3  -5  661.61   28.72
   9   0   3   -1.31    1.69
  -9   0  -3   -0.88    2.57
   9   0   3   -3.25    1.54
  -4  10   2 1291.05   54.40
   4 -10  -2 1308.46   56.99
   4 -10  -2 1380.19   47.00
  -4 -10   2 1384.91   61.98
   4  10  -2 1336.65   50.75
 -10   5   8  669.75   31.24
  10  -5  -8  647.65   34.82
 -10   5   8  597.81   27.12
  10  -5  -8  594.98   29.90
  10   5  -8  603.95   24.62
 -10  -5   8  644.55   30.60
  10   5  -8  631.25   28.71
  12  -1  -5   86.03    6.99
  12  -1  -5   78.04    5.75
 -12   1   5   85.38    8.07
  12   1  -5   83.56    6.54
 -12  -1   5   82.45    6.87
  12   1  -5   79.70    5.25
  11  -4  -7    4.80    2.41
  11  -4  -7    1.39    2.34
 -11   4   7    6.51    2.79
 -11   4   7    7.03    2.98
  11   4  -7    4.88    2.35
 -11  -4   7    4.26    2.40
  11   4  -7    4.83    2.39
   4   5   7  346.28   18.33
  -4  -5  -7  359.14   21.13
  -4   5  -7  359.59   25.88
   4  -5   7  353.20   21.77
   4  -5   7  360.60   20.84
   3  10   1  249.14   11.24
  -3 -10  -1  234.86   10.45
  -3 -10  -1  232.48   12.46
  -3  10  -1  226.01   15.34
   3 -10   1  232.27   10.97
   3 -10   1  232.09   11.42
   1 -10  -4  120.48    8.07
  -1  10   4  119.67    7.85
   1 -10  -4  124.61    6.24
  -1 -10   4  121.30    6.91
  -1 -10   4  111.69    7.01
   1  10  -4  125.15    6.40
 -10   3  10  121.23   10.26
  10  -3 -10  118.64    8.61
 -10   3  10  124.92    7.90
  10  -3 -10  118.31    8.36
 -10  -3  10  125.58    7.85
  10   3 -10  112.13    7.57
  10   3 -10  110.39    7.04
  12   0  -7   -0.32    2.71
  12   0  -7   -0.87    3.49
 -12   0   7    1.42    2.55
  -6   6  10 2017.53  104.40
  -6   6  10 1916.71  115.04
   6  -6 -10 1819.67  104.91
   6  -6 -10 1970.33   63.43
   6   6 -10 2065.72  114.00
   6   6 -10 1941.48  104.95
   9  -7  -3  311.91   18.15
   9  -7  -3  322.71   19.89
  -9   7   3  309.00   17.06
  -9   7   3  302.42   15.73
   9   7  -3  304.45   13.48
  -9  -7   3  295.74   18.23
   5  -9  -6  495.86   26.12
  -5   9   6  482.08   21.63
   5  -9  -6  506.93   23.71
   5   9  -6  518.93   17.60
  -5  -9   6  516.35   26.46
  -2  -8  -6   39.51    3.60
   2   8   6   26.82    3.23
  -2  -8  -6   27.14    4.61
   2  -8   6   31.19    1.66
   2  -8   6   31.76    1.86
  -6   7   9    9.52    3.58
   6  -7  -9    8.85    2.61
   6  -7  -9   19.56    4.36
  -6   7   9    9.80    4.23
  -6  -7   9   13.86    2.12
   6   7  -9   10.23    1.55
   6   7  -9   10.32    1.64
   0  -6  -9  163.43   10.04
   0   6   9  143.83    7.81
   0  -6  -9  145.15    7.62
   4 -10  -1  285.50   12.75
   4 -10  -1  299.59   13.43
  -4  10   1  297.81   14.32
  -4 -10   1  321.43   15.56
   4  10  -1  294.43   12.20
   3  -6 -10   29.82    3.46
  -3   6  10   27.57    4.18
   3  -6 -10   37.67    3.78
  -2  -4  -9   46.08    5.12
  -2  -4  -9   50.13    3.29
   2   4   9   44.75    3.99
 -10   6   5   28.33    4.66
  10  -6  -5   36.64    4.58
  10  -6  -5   30.39    4.43
 -10   6   5   27.94    4.92
 -10  -6   5   28.78    3.85
  10   6  -5   26.78    3.55
  10   6  -5   33.69    3.04
   6  -9  -5   31.18    3.73
  -6   9   5   22.68    3.28
   6  -9  -5   18.72    3.55
  -6   9   5   23.79    3.39
   6   9  -5   18.68    2.78
  -6  -9   5   23.31    2.92
   9   1   3  115.35    8.13
   9   1   3  104.54    6.74
  -9  -1  -3   90.80    6.92
  -9   1  -3  112.48    7.53
   9  -1   3  115.88    8.23
   9  -1   3  104.82    6.73
  -3  10   4  250.83   11.84
   3 -10  -4  235.96   15.03
   3 -10  -4  249.58   13.02
  -3 -10   4  229.05   11.19
  -3 -10   4  226.24   11.42
   3  10  -4  240.61   11.77
   8  -8  -4  432.11   16.83
   8  -8  -4  412.84   27.91
  -8   8   4  450.08   27.71
  -8   8   4  425.51   22.02
   8   8  -4  438.90   18.37
  -8  -8   4  468.21   27.73
  -7  -5  -4  231.37   16.73
   7   5   4  276.96   13.92
  -7   5  -4  274.37   14.35
   7  -5   4  263.48   17.81
   7  -5   4  255.39   16.96
  -7   7  -2   31.56    3.40
   7  -7   2   32.90    3.54
  -7   7  -2   39.44    4.41
   7  -7   2   43.64    4.62
   7   7   2   34.95    3.83
  -7  -7  -2   34.23    3.94
  -4  10   3  232.65   12.52
   4 -10  -3  233.72   13.42
   4 -10  -3  223.91   11.29
   4  10  -3  242.02   11.62
  -4 -10   3  233.21   12.57
   9  -5   1  328.47   21.37
  -9   5  -1  347.16   16.63
   9  -5   1  342.06   21.46
   9   5   1  331.99   16.07
  -9  -5  -1  357.56   24.10
 -10   6   4    2.21    3.08
  10  -6  -4   -0.47    2.28
  10  -6  -4    2.40    2.42
 -10   6   4    2.43    2.83
  10   6  -4    5.17    2.87
 -10  -6   4    5.09    2.93
  10   6  -4    2.47    2.12
 -12   0   4  485.53   31.33
  12   0  -4  521.47   28.96
  12   0  -4  514.71   37.02
   5  -8  -8  314.93   19.01
  -5   8   8  302.24   17.06
   5  -8  -8  333.01   13.15
  -3   0  12   57.93    4.23
   3   0 -12   69.28    5.28
   3   0 -12   61.79    5.03
  -5  -8   8  335.73   15.92
   5   8  -8  327.03   18.77
   5   8  -8  339.32   13.32
   4  -2 -12  527.67   35.00
  -4   2  12  512.90   25.92
   4  -2 -12  521.01   21.74
   4   2 -12  531.39   29.32
   4   2 -12  495.08   25.91
  -4  -2  12  506.91   24.60
  12  -1  -7   47.53    4.24
  12  -1  -7   52.31    6.26
 -12   1   7   51.80    5.31
 -12   1   7   46.59    6.46
  12   1  -7   52.08    4.75
 -12  -1   7   44.78    5.58
  12   1  -7   53.73    5.21
  11  -4  -3  128.52   10.43
 -11   4   3  114.28    8.56
 -11   4   3  137.54    8.32
  11  -4  -3  132.00   10.88
  11   4  -3  125.94    7.92
  11   4  -3  134.77    8.46
 -11  -4   3  119.29    8.68
  -8   0  12   19.19    3.11
   8   0 -12   18.34    2.87
   8   0 -12   18.97    3.49
  -8   0  12   18.13    3.69
  -7   2  12  226.51   12.21
   7  -2 -12  201.33   15.06
   7  -2 -12  192.85   10.30
  -7   2  12  207.14   13.42
   7   2 -12  221.26   11.30
  -7  -2  12  212.95   10.36
  -7  -2  12  202.77   11.43
   7   2 -12  212.67   13.56
   2  -7  -9   70.11    4.57
   2  -7  -9   64.92    5.36
  -2   7   9   72.76    4.46
   8  -8  -3 1393.83   70.82
   8  -8  -3 1482.42   96.06
  -8   8   3 1434.73   68.19
  -8   8   3 1519.27   86.61
  11  -2  -1    8.92    3.28
 -11   2   1   12.61    3.76
  11  -2  -1    9.80    2.67
 -11  -2   1    8.93    4.82
  11   2  -1    7.83    2.21
  11   2  -1   10.87    3.38
  -8  -8   3 1491.99   78.86
   8   8  -3 1489.88   55.43
   6   8   2  763.14   26.95
  -6  -8  -2  727.08   33.16
   6  -8   2  728.27   36.49
  -6   8  -2  727.83   42.73
   6  -8   2  729.77   35.24
  -6   8  -2  723.46   25.39
   1   3  10  665.41   28.89
  -1  -3 -10  635.82   38.47
  -1  -3 -10  692.13   28.66
   1  -3  10  681.82   19.88
  -1   3 -10  553.45   26.32
   1  -3  10  551.90   18.33
  -1   3 -10  693.90   26.71
  -3  -2  -9    8.58    3.07
   3  -2   9    8.38    1.60
  -3   2  -9    3.54    1.56
   3  -2   9    6.35    1.75
  10  -4   0  478.18   24.18
  10  -4   0  454.44   27.09
 -10   4   0  444.73   24.46
  10   4   0  457.87   24.35
 -10  -4   0  431.18   21.26
  -4  -3  -8   35.62    3.85
   4   3   8   29.68    3.30
  -4   3  -8   39.15    2.92
   4  -3   8   38.40    3.19
   4  -3   8   37.29    3.10
  -9   7   6 1019.10   55.86
   9  -7  -6 1088.65   42.45
  -9   7   6 1064.13   48.08
   9  -7  -6 1048.05   76.74
   9   7  -6 1102.85   50.43
   9   7  -6 1000.39   41.71
  -9  -7   6 1072.53   48.14
   2  -8  -8   77.08    6.01
  -2   8   8   90.06    7.76
   2  -8  -8   95.12    7.21
  12  -1  -4  261.24   18.57
 -12   1   4  264.38   14.98
  12  -1  -4  248.77   14.09
  12   1  -4  271.33   14.76
  12   1  -4  258.73   14.75
 -12  -1   4  277.64   17.04
  -3   1  12   76.66    5.39
   3  -1 -12   84.50    6.15
   3  -1 -12   81.49    6.07
  -3  -1  12   85.56    5.28
   3   1 -12   86.80    5.70
   3   1 -12   87.70    5.09
  10  -6  -6   66.54    6.03
 -10   6   6   57.95    6.42
  10  -6  -6   71.76    6.77
 -10   6   6   67.30    6.72
  10   6  -6   65.63    6.08
  10   6  -6   64.86    5.33
 -10  -6   6   67.59    6.33
 -10   0  11   -0.42    2.16
  10   0 -11   -0.32    2.23
 -10   0  11    0.11    2.30
  10   0 -11    0.90    2.09
  -8   8   5 1519.77   82.74
   8  -8  -5 1506.79   82.02
  -8   8   5 1506.28   73.79
   8  -8  -5 1528.62   99.56
  -8  -8   5 1585.58   89.29
   8   8  -5 1524.56   62.63
  -8   1  12 2012.69  133.57
   8  -1 -12 2187.25  111.22
   8  -1 -12 2085.10  108.48
  -8   1  12 2216.33  127.63
  -7   8   7   42.51    4.45
   7  -8  -7   39.01    4.27
   7  -8  -7   36.09    5.74
  -7   8   7   31.78    5.37
   8   1 -12 2109.27  118.25
  -8  -1  12 2092.62  124.12
  -8  -1  12 2050.19   83.02
   8   1 -12 2011.47   85.39
  -7  -8   7   37.86    3.22
   7   8  -7   37.79    3.26
   7   8  -7   37.16    3.71
  -9   3  11  411.35   20.21
   9  -3 -11  399.39   22.42
  -9   3  11  451.80   23.39
   9  -3 -11  403.41   26.16
   9   3 -11  416.15   20.94
  -9  -3  11  436.15   25.80
   9   3 -11  419.45   24.16
  -8   4  11  194.09   15.48
  -8   4  11  196.85   11.34
   8  -4 -11  176.88    9.96
   8  -4 -11  164.89   10.74
 -12   2   6   35.34    4.27
  12  -2  -6   31.68    5.19
  12  -2  -6   34.32    4.84
 -12   2   6   19.61    4.86
  12   2  -6   31.24    5.06
 -12  -2   6   32.80    4.84
  12   2  -6   31.89    5.07
  -8  -4  11  178.27   10.55
   8   4 -11  173.63   10.89
   8   4 -11  177.89    9.81
   0   0 -11   -0.71    1.49
   0   0 -11    3.68    1.65
   0   0  11   -0.21    1.71
   2   6   8    5.41    2.55
  -2  -6  -8    8.40    1.88
  -2  -6  -8    9.19    2.97
 -10   5   1   55.38    6.15
 -10   5   1   50.11    4.72
  10  -5  -1   62.37    5.69
  10  -5  -1   62.48    7.77
  10   5  -1   57.83    4.37
 -10  -5   1   63.26    5.41
   0 -10  -4   22.44    3.76
   0  10   4   21.25    3.07
   0 -10  -4   14.38    2.74
   0 -10   4   12.70    2.30
   0  10  -4   17.70    2.26
   0 -10   4   16.95    2.94
   0  -9  -6   25.25    3.91
   0  -9  -6   31.47    3.40
   0   9   6   24.28    3.85
   1  -3 -11    5.80    2.39
   1  -3 -11    9.81    2.22
  -1   3  11    6.38    2.57
   0   9  -6   25.99    2.36
   0  -9   6   23.00    2.12
   0  -9   6   24.39    1.79
   2  -4 -11  816.78   38.35
  -2   4  11  813.83   38.19
   2  -4 -11  799.25   49.60
 -11   0  10 1664.83   82.89
  11   0 -10 1533.19   80.52
 -11   0  10 1643.50   75.96
  11   0 -10 1613.21  111.90
   8  -7  -8  426.43   24.36
  -8   7   8  439.85   25.52
   8  -7  -8  435.14   22.03
  -8   7   8  409.57   23.30
   8   7  -8  454.57   20.48
   8   7  -8  453.86   23.55
  -8  -7   8  421.43   23.20
   5  -5 -11    1.37    2.10
  -5   5  11    5.38    3.19
   5  -5 -11    4.85    2.26
  12  -2  -5  162.30   12.12
 -12   2   5  162.15   10.43
  12  -2  -5  159.72   14.93
 -12   2   5  147.27    9.62
 -12  -2   5  160.94   12.41
  12   2  -5  160.43   10.61
  12   2  -5  156.53   13.38
   5   5 -11    0.83    0.31
   5   5 -11    0.48    0.25
  -9   4  -2  507.18   28.15
   9  -4   2  566.98   35.56
   9  -4   2  557.60   36.98
   9   4   2  552.26   29.78
  -9  -4  -2  549.97   33.59
   9  -6   0   -2.85    2.42
  -9   6   0    2.93    3.25
  -9   6   0    7.23    4.06
   9  -6   0    4.87    3.49
  -9  -6   0    2.65    2.27
   9   6   0    1.41    2.34
   4 -10   0   73.57    5.45
  -4  10   0   67.80    4.38
   4 -10   0   77.16    5.15
   4  10   0   77.96    4.77
  -4 -10   0   70.76    6.25
 -10   1  11    5.79    2.91
 -10   1  11   -0.10    3.03
  10  -1 -11    4.02    2.49
  10  -1 -11    0.05    2.93
 -10  -1  11    4.30    3.74
 -10  -1  11    2.55    3.77
  10   1 -11    1.73    2.92
  10   1 -11   -0.65    1.91
  -8  -3  -4 1090.25   53.10
   8   3   4 1018.18   50.12
   8  -3   4 1072.92   73.95
  -8   3  -4 1114.97   60.49
   8  -3   4 1103.19   44.17
   3   9   4    1.35    3.05
  -3  -9  -4   -1.51    2.46
  -3   9  -4    2.28    1.83
   3  -9   4    1.71    1.83
   3  -9   4    0.76    1.10
  10  -6  -3   66.22    5.28
  10  -6  -3   59.86    5.66
 -10   6   3   57.95    6.06
 -10   6   3   57.71    5.38
  10   6  -3   63.19    4.87
  10   6  -3   60.44    5.19
 -10  -6   3   63.06    5.83
   4   9   3   25.45    3.44
  -4  -9  -3   22.14    4.37
   4  -9   3   19.13    2.17
   4  -9   3   27.19    2.80
  -4   9  -3   22.04    2.25
  -4   9  -3   17.92    3.08
 -11   3   9  311.06   17.44
  11  -3  -9  297.58   18.28
  11  -3  -9  311.72   18.24
 -11   3   9  319.33   20.35
   0  -1 -11  261.36   15.80
   0   1  11  248.14   15.17
   0  -1 -11  261.81   16.22
   0   1 -11  253.77   11.38
   0   1 -11  275.82   17.69
   0  -1  11  261.78    9.60
 -11  -3   9  298.22   21.67
  11   3  -9  305.30   15.27
  11   3  -9  301.16   13.73
  -9   7   2  185.23   11.33
   9  -7  -2  175.34   12.33
  -9   7   2  177.83   12.49
   9  -7  -2  183.79   11.53
  -9  -7   2  210.96   13.10
   9   7  -2  190.20    9.66
  12   0  -8  806.52   55.09
 -12   0   8  813.68   46.30
  12   0  -8  771.25   40.88
 -12   0   8  771.23   38.27
   3   5   8 1897.24   86.11
  -3  -5  -8 1866.21   89.72
  -9  -2  -3    2.90    3.03
   9   2   3    1.93    2.42
   9   2   3    7.06    2.23
   9  -2   3    3.97    2.22
  -9   2  -3    6.15    2.57
   9  -2   3    0.65    1.93
  -8   8   2  148.48   10.25
  -8   8   2  144.58   10.04
   8  -8  -2  146.26    8.99
   8  -8  -2  146.74   10.61
  -8  -8   2  133.99    7.87
   8   8  -2  165.29    9.72
  -6   5  11  327.09   16.44
   6  -5 -11  317.68   18.28
  -6   5  11  334.73   20.65
   6  -5 -11  341.44   21.52
   6   5 -11  335.77   17.18
   6   5 -11  347.64   18.21
  -6  -5  11  345.30   20.49
   6  -9   0  155.27   15.41
  -6   9   0  169.18   10.75
   6  -9   0  149.36    9.86
  -6   9   0  145.43   10.22
  -6  -9   0  161.47   11.19
   6   9   0  142.81    6.77
  11  -1 -10   40.85    4.18
 -11   1  10   33.71    4.67
 -11   1  10   33.99    4.36
  11  -1 -10   38.82    4.86
 -11  -1  10   57.68    6.21
  11   1 -10   37.04    4.58
  11   1 -10   48.53    5.49
 -11  -1  10   38.36    4.57
  -4   5  11   15.06    2.89
   4  -5 -11   22.19    3.50
   4  -5 -11   27.47    3.18
  -7   6  10    6.26    2.86
   7  -6 -10    2.26    2.13
   7  -6 -10    2.98    2.36
  -7   6  10    1.88    2.93
   7   6 -10    2.97    1.93
  -7  -6  10    0.96    1.69
   7   6 -10    2.80    1.01
  -4  10   4  620.44   30.49
   4 -10  -4  674.40   34.55
   4 -10  -4  679.05   29.91
   4  10  -4  647.42   25.32
  -4 -10   4  660.56   33.72
  12  -2  -7 1323.33   70.96
  12  -2  -7 1189.30   81.63
 -12   2   7 1237.13   83.78
 -12   2   7 1259.15   66.96
 -12  -2   7 1323.28   72.22
  12   2  -7 1231.19   96.49
  12   2  -7 1293.76   48.26
   5  -3 -12  732.08   39.61
  -5   3  12  762.56   34.68
   5  -3 -12  766.35   28.94
   5   3 -12  751.22   41.28
   5   3 -12  732.34   39.65
 -11   4   8    8.79    3.58
 -11   4   8    2.48    3.18
  11  -4  -8    4.56    2.39
  11  -4  -8    5.31    2.54
 -11  -4   8    2.29    2.31
  11   4  -8    3.49    3.03
  11   4  -8    5.48    2.27
   6  -3 -12  386.92   20.65
  -6   3  12  384.48   17.11
  -6   3  12  376.99   25.27
   6  -3 -12  386.08   26.03
   6   3 -12  389.71   20.35
  -6  -3  12  294.35   24.19
   6   3 -12  394.47   30.50
   8  -6   2  316.02   20.25
   8  -6   2  311.99   17.07
  -8   6  -2  304.97   19.63
   8   6   2  287.86   13.75
  -8  -6  -2  307.87   17.21
   2   0  10   -0.25    1.78
  -2   0 -10    1.48    1.44
  -2   0 -10    0.57    1.21
  10  -3   1   16.15    3.85
 -10   3  -1   13.72    3.39
  10  -3   1   12.32    2.25
  10   3   1   14.62    4.11
  10   3   1   12.53    3.45
 -10  -3  -1   12.42    4.54
  -2   6  10    1.16    3.35
   2  -6 -10    1.70    2.64
   2  -6 -10    2.21    2.19
   6  -8  -8   22.92    2.79
  -6   8   8   24.24    3.91
   6  -8  -8   20.43    3.64
  -6   8   8   22.69    4.15
   6   8  -8   21.54    2.37
   6   8  -8   22.69    2.18
  -6  -8   8   27.11    4.89
  12  -1  -8    9.49    3.29
 -12   1   8    6.98    3.39
 -12   1   8    3.65    3.32
  12  -1  -8    4.83    2.60
  12   1  -8    8.42    2.57
  12   1  -8    2.98    2.53
 -12  -1   8   12.90    3.83
  12  -2  -4   11.75    5.03
  12  -2  -4   22.03    4.00
 -12   2   4    8.20    4.47
  12   2  -4   12.71    3.25
  12   2  -4   13.34    3.84
 -12  -2   4   16.97    4.56
   3  -2 -12  663.81   44.38
  -3   2  12  649.92   35.08
   3  -2 -12  666.60   32.42
   3   2 -12  643.08   32.92
  -3  -2  12  644.51   23.95
   3   2 -12  640.76   29.23
   3  -9  -7    0.81    2.87
   3  -9  -7   -0.29    2.60
  -3   9   7   -6.65    3.40
  -3  -9   7   -0.45    1.00
  -3  -9   7    1.05    0.98
   3   9  -7   -0.93    1.40
 -12   0   3   -0.87    4.25
  12   0  -3    1.26    3.82
  12   0  -3    0.15    2.70
  -2  -9  -5  174.92    7.62
  -2  -9  -5  191.62   11.27
   2   9   5  184.52    9.85
  -2   9  -5  194.58   12.87
   2  -9   5  170.53    7.05
  -7   7   9   -2.20    3.52
  -7   7   9    2.31    3.03
   7  -7  -9    2.25    2.84
   7  -7  -9    1.26    3.36
   7   7  -9    1.99    1.51
   7   7  -9    1.73    1.85
  -7  -7   9    1.97    3.85
  -8   2  12  188.44    9.91
  -8   2  12  179.96   11.40
   8  -2 -12  176.50    9.86
   8  -2 -12  191.24   12.67
   8   2 -12  201.67   14.37
  -8  -2  12  190.15   13.87
   8   2 -12  182.95   11.98
  -8  -2  12  193.50    8.10
   6   4   6   14.40    2.29
  -6  -4  -6   10.73    3.19
   6  -4   6    7.98    1.91
   6  -4   6    9.14    4.08
  -6   4  -6    7.37    1.64
  -2 -10  -3   12.64    3.17
  -2 -10  -3    2.23    2.18
   2  10   3    5.63    3.37
   2 -10   3    6.84    1.71
   2 -10   3    5.41    2.06
  -2  10  -3    6.48    1.75
  -1  -8  -7  172.61    6.88
  -1  -8  -7  155.02    9.63
   1   8   7  156.82    8.49
  -8  -5  -3  439.19   23.29
   8   5   3  416.57   18.71
  -8   5  -3  475.15   26.13
   8  -5   3  477.05   26.03
   8  -5   3  429.29   33.84
  -2  -1 -10  134.23    8.02
   2   1  10  119.08    6.65
  -2  -1 -10  108.69    9.57
   2  -1  10  127.63    4.55
  -2   1 -10  137.55    8.96
  -2   1 -10  116.85    7.09
   3  10   2  539.35   17.72
  -3 -10  -2  522.49   26.67
  -3 -10  -2  566.81   36.44
   3 -10   2  521.81   23.21
   3 -10   2  532.01   22.87
  -3  10  -2  553.80   30.67
   1   7   8    6.77    2.91
  -1  -7  -8    8.97    2.30
  -1  -7  -8    3.56    2.43
  10  -6  -7  132.73    8.35
  10  -6  -7  134.83    9.41
 -10   6   7  121.31    9.60
 -10   6   7  135.10    8.56
  -8   8   6   -0.63    3.56
  -8   8   6    3.50    2.70
   8  -8  -6   -1.27    2.33
 -10  -6   7  135.11    9.61
  10   6  -7  122.34    7.50
  10   6  -7  124.61   10.93
   8   8  -6    0.39    2.41
  -8  -8   6    2.60    2.96
   4  -9  -7  204.33   11.08
   4  -9  -7  208.01   14.09
  -4   9   7  211.10    9.70
  -4  -9   7  204.35   13.24
   4   9  -7  219.93   11.63
  -4  -9   7  212.41   12.32
 -11   5   5   49.93    5.16
 -11   5   5   50.06    5.02
  11  -5  -5   58.03    6.52
  11  -5  -5   58.44    6.09
  11   5  -5   50.90    6.03
  11   5  -5   53.90    4.53
 -11  -5   5   47.62    6.26
   5   9   2   77.93    4.30
  -5  -9  -2   84.14    6.41
  -5   9  -2   90.20    5.91
   5  -9   2   80.98    5.55
   5  -9   2   84.31    6.12
  -5   9  -2   85.77    7.25
  -6   9   6   15.75    3.65
  -6   9   6   19.56    3.98
   6  -9  -6   18.15    3.67
   6  -9  -6   16.26    2.78
   6   9  -6   12.92    2.14
  -6  -9   6   16.67    2.58
   5   4   7    6.41    2.31
  -5  -4  -7   11.14    3.43
   5  -4   7   12.40    2.42
   5  -4   7    9.66    1.83
  -5   4  -7    9.36    2.13
  12  -1  -3  102.30    8.68
 -12   1   3  102.09    8.47
  12  -1  -3  108.61    8.45
  12   1  -3  104.51    8.36
  12   1  -3   99.83    6.81
 -12  -1   3  104.82    6.73
   9  -7  -7   78.16    8.11
  -9   7   7   83.86    8.46
   9  -7  -7   73.39    5.94
  -9   7   7   85.09    6.65
   9   7  -7   83.24    6.11
  -9  -7   7   72.94    5.18
   9   7  -7   68.66    5.99
   4  -3 -12  175.83    9.36
  -4   3  12  200.75   15.46
   4  -3 -12  161.81   12.04
   1  -8  -8  346.72   17.06
   1  -8  -8  345.57   15.77
  -1   8   8  357.90   18.16
   4   3 -12  170.08    8.20
   4   3 -12  184.09    8.23
 -10   2  11   58.06    5.80
  10  -2 -11   60.43    4.96
  10  -2 -11   61.10    5.54
 -10   2  11   60.65    5.19
  10   2 -11   62.35    5.14
 -10  -2  11   72.34    6.55
  10   2 -11   54.78    4.68
  -2  10   5  454.25   22.43
   2 -10  -5  443.73   20.04
   2 -10  -5  455.05   24.18
  -2 -10   5  441.93   19.93
   2  10  -5  472.74   25.07
  -2 -10   5  485.14   26.76
  11   0   0   38.94    4.45
 -11   0   0   56.61    5.31
  11   0   0   52.17    4.87
   7  -3 -12  650.81   30.21
  -7   3  12  658.93   33.17
  -7   3  12  627.23   42.05
   7  -3 -12  577.27   41.73
   7   3 -12  639.74   30.47
   7   3 -12  612.83   39.30
  -7  -3  12  615.76   26.18
   7  -9  -3  563.66   28.89
  -7   9   3  551.49   33.22
   7  -9  -3  591.88   25.06
  -7   9   3  557.71   33.76
   7   9  -3  557.77   24.45
  -7  -9   3  571.47   30.28
  11  -4  -2   27.91    5.01
 -11   4   2   15.71    3.30
  11  -4  -2   18.19    3.89
 -11   4   2   20.73    3.80
  11   4  -2   22.47    4.54
 -11  -4   2   22.29    5.02
  11   4  -2   22.35    3.17
  11  -3  -1  425.11   28.44
  11  -3  -1  422.56   27.59
 -11   3   1  420.13   22.84
  11   3  -1  407.75   21.41
  11   3  -1  420.56   21.29
 -11  -3   1  408.03   23.88
  11  -5  -6  345.90   23.44
  11  -5  -6  382.82   24.87
 -11   5   6  358.97   21.17
 -11   5   6  360.59   20.83
  11   5  -6  350.13   20.05
 -11  -5   6  359.92   24.86
  11   5  -6  324.95   14.79
   1  -7  -9  219.02   13.02
   1  -7  -9  219.88   14.36
  -1   7   9  227.41   14.69
   2  -9  -7  125.41    7.70
  -2   9   7  113.15    7.98
   2  -9  -7  112.30    7.79
  -9   5  10  327.09   19.81
   9  -5 -10  324.71   21.64
   9  -5 -10  333.88   19.40
  -9   5  10  317.62   16.76
  -2  -9   7  122.09    7.48
  -2  -9   7  125.02    5.23
   2   9  -7  127.88    9.47
  -9  -5  10  329.84   17.05
   9   5 -10  341.34   15.53
   9   5 -10  338.96   18.26
   3   3   9   25.54    3.24
  -3  -3  -9   35.04    3.97
   3  -3   9   33.65    2.77
   3  -3   9   30.91    2.31
  -3   3  -9   27.62    2.90
   0  -2 -11  428.09   23.69
   0   2  11  427.03   25.23
   0  -2 -11  445.66   30.64
   0   2 -11  416.80   30.36
   0  -2  11  409.06   18.27
   0   2 -11  445.92   22.35
   3 -10  -5  323.79   12.31
   3 -10  -5  336.59   17.53
  -3  10   5  351.64   16.90
   3  10  -5  359.17   18.82
  -3 -10   5  335.96   19.15
  -3 -10   5  333.88   18.30
   7  -5 -11   68.63    5.56
  -7   5  11   54.73    6.70
  -7   5  11   54.13    4.65
   7  -5 -11   72.46    6.90
   7  -9  -4  335.44   20.84
  -7   9   4  345.34   19.39
   7  -9  -4  357.39   20.57
  -7   9   4  340.66   17.73
   7   5 -11   59.93    5.06
  -7  -5  11   66.46    4.29
   7   5 -11   65.59    4.61
   7   9  -4  329.28   15.20
  -7  -9   4  330.85   18.86
  -7  -4  -5  158.28    9.64
   7   4   5  153.05    9.39
   7  -4   5  152.34    8.52
  -7   4  -5  157.12    9.98
   7  -4   5  158.22   11.95
  -7   8  -1  243.83   12.91
  -7   8  -1  243.29   14.98
   7  -8   1  247.62   12.06
   7  -8   1  234.05   14.06
   7   8   1  230.29   12.32
  -7  -8  -1  236.83   16.67
  11  -2 -10  289.41   18.18
 -11   2  10  331.40   18.51
 -11   2  10  309.13   20.11
  11  -2 -10  313.33   18.77
  11   2 -10  314.05   21.28
  11   2 -10  321.95   16.19
 -11  -2  10  334.99   16.70
   5 -10  -2   -3.16    2.89
  -5  10   2    3.53    3.32
   5 -10  -2    0.95    2.99
  -5  10   2   -7.29    3.00
  -3   5  11  372.79   17.44
   3  -5 -11  362.28   16.85
   3  -5 -11  327.98   22.09
  -5 -10   2    0.65    2.75
   5  10  -2    0.44    2.00
   2   0 -12  137.29    6.95
  -2   0  12  145.39    7.95
   2   0 -12  122.19    6.18
 -11   5   4   23.13    5.32
 -11   5   4   19.59    3.51
  11  -5  -4   25.17    5.29
  11  -5  -4   17.40    3.55
 -10   5   9  307.44   14.09
  10  -5  -9  301.94   17.09
  10  -5  -9  280.79   17.45
 -10   5   9  332.82   21.46
 -11  -5   4   18.65    3.98
  11   5  -4   17.59    3.76
  11   5  -4   15.80    2.84
  10   5  -9  299.80   15.94
 -10  -5   9  314.95   20.26
  10   5  -9  294.23   19.08
  -6   0  -7    4.37    2.74
   6   0   7    6.87    2.84
   5 -10  -3    9.53    3.34
  -5  10   3    8.10    2.59
  -5  10   3   13.70    3.05
   5 -10  -3   10.91    2.92
  -5 -10   3   13.81    2.79
   5  10  -3    7.82    2.08
 -10   4  10    8.48    4.85
  10  -4 -10   11.47    2.95
  10  -4 -10   14.52    4.18
 -10   4  10   19.37    4.30
  10   4 -10    8.60    3.21
 -10  -4  10   10.23    2.56
  10   4 -10   10.55    3.53
  -5  -7  -5  207.62   11.60
   5   7   5  193.87   10.96
  -5   7  -5  212.40   12.51
   5  -7   5  193.09   14.88
   5  -7   5  213.37   12.36
  -9   0  12  758.04   39.03
   9   0 -12  733.17   39.07
   9   0 -12  754.56   43.18
  -9   0  12  750.24   40.42
  -1 -10  -4   15.28    2.96
  -1 -10  -4   16.49    3.94
   1  10   4   11.45    3.23
  11  -1   0  131.15    9.49
  11  -1   0  118.15    8.48
 -11   1   0  120.75    8.26
  11   1   0  104.47    8.81
  11   1   0  119.66    7.59
 -11  -1   0  115.15    9.70
   1 -10   4   15.22    1.97
  -1  10  -4   18.30    2.55
   1 -10   4   16.21    4.43
  10   0   2   81.12    7.68
 -10   0  -2   78.30    5.60
  10   0   2   92.69    6.04
  -8   7  -1  157.71    8.64
  -8   7  -1  159.07   10.15
   8  -7   1  154.58    9.45
   8  -7   1  153.72    9.50
   8   7   1  151.15    7.07
  -8  -7  -1  159.26   11.55
  -9   6   9    3.87    4.76
  -9   6   9   -6.96    4.04
   9  -6  -9   -0.37    3.01
   9  -6  -9   -2.51    3.47
  -9  -6   9    3.12    1.87
   9   6  -9    1.35    1.91
   9   6  -9   -2.98    2.13
  -7   0  -6  724.17   43.44
   7   0   6  766.02   50.11
   7   0   6  752.97   38.69
 -10   6   2  179.88   11.20
  10  -6  -2  179.36   13.53
 -10   6   2  173.47   13.42
  10  -6  -2  161.46   11.67
 -10  -6   2  202.26   13.06
  10   6  -2  177.42   10.42
  12  -3  -6  368.30   24.38
  12  -3  -6  373.40   20.79
 -12   3   6  363.47   24.76
 -12   3   6  313.26   24.88
  12   3  -6  376.49   16.63
 -12  -3   6  342.69   19.66
  12   3  -6  355.63   18.30
   0  -5 -10  119.91    7.34
   0  -5 -10  117.95    8.35
   0   5  10  125.34    7.37
  12  -2  -8   44.61    6.26
 -12   2   8   46.21    6.79
 -12   2   8   34.69    4.54
  12  -2  -8   45.73    5.04
  12   2  -8   52.39    5.25
 -12  -2   8   57.20    5.34
  12   2  -8   50.98    5.66
  -4  10  -1   38.41    4.31
   4 -10   1   35.73    3.64
   4 -10   1   26.57    3.17
  -4 -10  -1   42.39    4.60
   4  10   1   32.56    2.97
  -1  10   5   -0.11    3.48
   1 -10  -5    1.70    2.81
   1 -10  -5    1.75    2.37
  -1 -10   5    1.26    1.84
   1  10  -5    0.00    1.67
  -1 -10   5    3.42    1.25
  -7   9   2   22.02    3.41
   7  -9  -2   25.16    4.28
  -7   9   2   16.23    4.06
   7  -9  -2   22.72    3.34
  -7  -9   2   18.20    3.69
   7   9  -2   29.22    3.27
  12  -3  -5  150.65   12.13
 -12   3   5  148.12   10.68
  12  -3  -5  166.27   13.47
 -12   3   5  137.33    9.16
  12   3  -5  146.07    9.44
  12   3  -5  147.49   11.23
 -12  -3   5  168.57   10.53
   2  -1 -12   57.97    4.22
  -2   1  12   53.22    4.64
   2  -1 -12   70.05    4.78
   2   1 -12   56.55    4.79
   2   1 -12   63.14    5.25
  -2  -1  12   58.37    4.40
  -4  -7  -6 2338.73  122.00
   4   7   6 2323.08  103.50
   4  -7   6 2254.29  148.36
   4  -7   6 2350.47   98.62
  -4   7  -6 2341.66  147.40
   6   1   7  752.57   45.97
  -6  -1  -7  723.88   38.79
   8  -8  -1  105.64    6.78
  -8   8   1  103.37    7.75
  -8   8   1   97.64    8.80
   8  -8  -1  101.78    8.14
  -6   1  -7  754.20   42.49
   6  -1   7  776.76   34.65
   6  -1   7  759.08   56.90
  -8  -8   1  106.76    6.84
   8   8  -1  107.58    6.23
  -9   1  12 1033.34   54.70
  -9   1  12 1054.68   56.69
   9  -1 -12 1039.48   64.69
   9  -1 -12 1000.63   56.12
  -9  -1  12  963.65   50.94
  -9  -1  12  960.90   64.96
   9   1 -12 1009.34   60.99
   9   1 -12  994.78   55.06
  -5   9   7 1396.87   60.20
   5  -9  -7 1369.27   61.14
   5  -9  -7 1417.07   71.09
  -5  -9   7 1393.26   76.11
   5   9  -7 1391.40   63.83
  10  -1   2  180.77   11.74
  10  -1   2  180.53   10.24
 -10   1  -2  156.26    9.83
 -10  -1  -2  174.61   10.73
  10   1   2  163.94    9.76
  10   1   2  181.25   12.51
   0  11   0    3.04    2.10
   0 -11   0   -0.42    1.51
   0 -11   0    1.70    2.18
   2   2  10  135.79    5.58
  -2  -2 -10  138.69    9.81
  -2  -2 -10  131.39    7.51
   7   1   6   42.41    4.26
  -7  -1  -6   36.46    4.64
   7  -1   6   45.57    3.78
  -7   1  -6   34.19    3.83
   7  -1   6   37.12    4.54
  -2   2 -10  135.73    8.53
  -2   2 -10  136.43    8.21
   2  -2  10  127.89    7.32
  -5  10   1    8.60    3.63
  -5  10   1   13.71    3.37
   5 -10  -1    9.91    2.81
   5 -10  -1    5.96    3.20
   5  10  -1    4.58    2.55
  -5 -10   1    6.00    3.38
  -6  -7  -4   -0.79    2.25
   6   7   4   -1.13    2.24
  -6   7  -4    2.76    2.03
   6  -7   4    1.09    1.31
   6  -7   4   -0.20    2.22
  -1  -4 -10    9.23    2.70
  -1  -4 -10    4.23    2.09
   1   4  10    4.71    2.88
  -4  -4  -8  328.72   17.46
   4   4   8  329.66   18.38
  -9  -3  -3   36.67    4.32
   9   3   3   39.35    4.02
   9  -3   3   36.17    8.28
  -9   3  -3   24.80    4.57
   9  -3   3   37.82    4.69
  -4   4  -8  344.35   27.27
   4  -4   8  312.34   19.73
   4  -4   8  345.85   25.10
  -5   0  -8 1475.26   49.10
   5   0   8 1551.10   60.59
  11  -5  -7  198.68   12.96
 -11   5   7  177.30   10.77
  11  -5  -7  172.67   12.19
 -11   5   7  185.80   12.79
  -9   7   1    3.93    3.84
   9  -7  -1    2.13    4.01
   9  -7  -1    3.11    3.23
  -9   7   1    7.98    3.33
 -11  -5   7  186.30   12.43
  11   5  -7  190.66    9.71
  11   5  -7  186.32   14.35
  -9  -7   1    4.91    3.95
   9   7  -1    7.23    2.58
   4   8   5 1157.53   47.12
  -4  -8  -5 1097.78   58.46
  -4   8  -5 1122.48   90.46
  -4   8  -5 1117.61   81.31
   4  -8   5 1072.45   62.34
  -7   9   5  174.39   11.33
  -7   9   5  163.01   12.32
   7  -9  -5  162.65   15.15
   7  -9  -5  165.63   10.64
  -7  -9   5  164.05    8.57
   7   9  -5  175.89    9.22
   4 -10  -5   10.17    2.89
  -4  10   5    3.54    2.80
   4 -10  -5    2.63    4.11
  -4 -10   5    5.39    1.84
  -4 -10   5    7.85    2.14
   4  10  -5    7.78    1.69
  -1  -9  -6 1007.25   40.92
   1   9   6 1032.31   36.68
  -1  -9  -6 1053.20   61.05
   1  -9   6 1036.24   42.19
  -1   9  -6 1118.12   66.56
   1  -9   6 1064.71   48.08
  12   0  -9    1.58    3.00
 -12   0   9    1.64    3.27
  12   0  -9   -4.03    2.84
 -12   0   9   -5.71    2.64
 -12   2   3   17.29    7.43
  12  -2  -3    5.78    3.98
  12  -2  -3    5.46    2.44
 -12  -2   3    6.12    4.59
  12   2  -3   -1.06    2.40
  12   2  -3    6.14    3.54
  -5  -6  -6   28.17    3.46
   5   6   6   25.72    2.96
  -5   6  -6   21.10    2.40
   5  -6   6   21.60    2.20
   5   8   4   79.70    5.63
  -5  -8  -4   83.89    7.39
  -5   8  -4   77.82    7.01
   5  -8   4   73.66    5.10
   5  -8   4   79.74    5.37
  -5   8  -4   75.57    5.59
  12  -3  -7   22.12    3.76
  12  -3  -7   20.12    4.93
 -12   3   7   15.96    4.04
 -12   3   7   25.06    4.44
  12   3  -7   17.45    3.64
  12   3  -7   15.41    3.42
 -12  -3   7   17.70    3.32
   5 -10  -4  325.16   20.17
   5 -10  -4  334.64   16.80
  -5  10   4  338.76   17.86
   5  10  -4  343.67   16.29
  -5 -10   4  316.92   19.60
  -9   4  11  234.86   13.93
   9  -4 -11  233.71   15.57
   9  -4 -11  240.17   13.69
  -9   4  11  250.12   16.91
   9   4 -11  229.76   12.80
  -9  -4  11  217.99   14.61
   9   4 -11  231.98   11.58
   0 -11  -1  275.34   17.38
   0 -11  -1  274.78   17.81
   0  11   1  281.47   15.14
   0 -11   1  272.61   14.05
   0 -11   1  278.69   19.69
   0  11  -1  287.77   16.05
  -1  11   0  175.89   10.94
   1 -11   0  170.75    8.95
   1 -11   0  164.89    8.74
  -1 -11   0  160.97    8.41
   1  11   0  171.12    8.59
  -1 -11   0  182.15    9.81
   6   6   5   33.46    4.37
  -6  -6  -5   35.28    5.07
   6  -6   5   26.49    2.79
   6  -6   5   20.10    2.82
  -6   6  -5   27.84    3.35
  -1  11   1    5.32    3.58
   1 -11  -1    4.97    3.12
   1 -11  -1    2.49    2.04
  -1 -11   1    3.84    2.34
  -1 -11   1    9.52    2.37
   1  11  -1    6.63    2.61
  -1  -6  -9   84.51    6.76
   1   6   9   94.18    6.67
  -1  -6  -9   82.09    4.61
  -2  -5  -9  404.61   32.37
  -2  -5  -9  445.48   20.72
   2   5   9  449.56   21.43
  -1   4  11  141.01    8.19
   1  -4 -11  143.01    8.98
   1  -4 -11  144.94    9.15
  -8   6  10  480.50   31.05
   8  -6 -10  491.38   22.86
  -8   6  10  453.69   22.87
   8  -6 -10  495.21   35.37
   8   6 -10  505.07   22.58
   8   6 -10  487.60   32.77
  -8  -6  10  470.26   25.99
   5   1   8  546.59   20.32
  -5  -1  -8  502.14   34.51
   5  -1   8  527.44   25.19
   5  -1   8  537.40   26.78
  -5   1  -8  537.09   22.45
   1  -9  -7  398.36   25.11
   1  -9  -7  403.81   20.38
  -1   9   7  423.86   19.01
   1   9  -7  428.86   26.29
  -1  -9   7  369.02   18.06
  -1  -9   7  396.91   16.92
   8   0   5    0.78    1.50
  -8   0  -5    4.63    2.48
   8   0   5   -0.73    2.59
  12  -3  -4  210.19   15.85
 -12   3   4  202.82   13.83
  12  -3  -4  234.33   15.12
 -12   3   4  215.25   13.07
  12   3  -4  212.49   12.21
 -12  -3   4  216.29   14.61
  12   3  -4  210.45   14.13
   3  -3 -12  136.43    9.51
   3  -3 -12  155.26   10.29
  -3   3  12  157.03   10.57
 -12   1   9  139.05    9.90
  12  -1  -9  141.64   10.47
  12  -1  -9  144.84    9.07
 -12   1   9  149.29   11.94
  12   1  -9  153.46   12.32
 -12  -1   9  144.44    9.75
  12   1  -9  153.45   10.35
   6  -9   1  970.89   56.49
   6  -9   1  980.43   38.19
  -6   9  -1  991.60   65.02
  -6   9  -1  987.21   60.24
   6   9   1  930.04   40.75
  -6  -9  -1  944.04   54.30
  -8  -4  -4  289.79   15.36
   8   4   4  296.08   16.52
   8  -4   4  301.03   22.72
   8  -4   4  309.17   18.20
  -8   4  -4  318.19   20.94
  11  -5  -3   76.34    7.30
 -11   5   3   96.69    9.67
  11  -5  -3   84.55    7.42
 -11   5   3   98.02    8.34
  11   5  -3   93.89    9.39
  11   5  -3   91.22    6.19
 -11  -5   3  102.04    8.37
 -11   2   0  919.04   55.94
  11  -2   0  914.66   61.84
  11  -2   0  923.53   59.27
  11   2   0  979.75   64.13
  11   2   0  918.93   52.05
 -11  -2   0  926.71   64.65
   8  -3 -12    1.95    2.28
  -8   3  12    3.60    3.13
  -8   3  12    2.10    2.70
   8  -3 -12    4.80    3.30
  -7   8   8   49.19    6.71
  -7   8   8   57.64    5.48
   7  -8  -8   59.58    5.83
   7  -8  -8   50.78    6.32
   8   3 -12    6.78    2.49
  -8  -3  12    4.70    2.61
   8   3 -12    7.36    2.50
   7   8  -8   52.13    4.54
  -7  -8   8   60.11    4.82
   7   8  -8   53.78    3.59
  11  -4  -9  320.99   19.05
 -11   4   9  313.56   16.60
 -11   4   9  360.41   18.60
  11  -4  -9  343.79   20.90
  11   4  -9  320.24   24.05
 -11  -4   9  294.21   21.24
  11   4  -9  339.15   19.62
  -1   6  10  581.69   26.31
   1  -6 -10  563.48   36.28
   1  -6 -10  564.70   30.45
 -10   5   0  748.93   39.54
  10  -5   0  773.96   42.32
  10  -5   0  820.06   53.62
 -10  -5   0  788.37   51.04
  10   5   0  702.07   38.20
  -3  -8  -6   14.68    4.47
   3   8   6   15.86    3.82
   3  -8   6   24.09    1.66
   3  -8   6   21.54    1.82
  -8   8   7  424.63   22.60
  -8   8   7  433.85   23.02
   8  -8  -7  405.11   23.21
   8  -8  -7  421.21   23.90
  -8  -8   7  412.05   21.90
   8   8  -7  438.53   18.67
   8   8  -7  406.03   28.32
  -3  -7  -7  314.05   22.77
   3   7   7  321.64   17.57
  10  -6  -8  220.02   13.31
 -10   6   8  227.97   13.60
 -10   6   8  218.18   13.11
  10  -6  -8  210.74   16.03
 -10  -6   8  230.26   13.19
  10   6  -8  220.14   10.86
  10   6  -8  225.61   12.80
   4   6   7   -1.37    3.07
  -4  -6  -7    2.47    2.45
   4  -6   7    1.33    0.83
  -4   6  -7    2.02    1.04
   4  -6   7    3.20    0.88
  -2   2  12   35.07    3.52
   2  -2 -12   31.01    3.95
   2  -2 -12   37.05    3.69
   2   2 -12   34.32    2.92
  -2  -2  12   29.49    2.57
   2   2 -12   35.14    2.45
   8   1   5  115.34    9.88
   8   1   5  124.83    8.15
  -8  -1  -5  124.34    9.08
  -8   1  -5  113.57    7.97
   8  -1   5  124.46    7.47
   8  -1   5  119.86    7.76
   6   2   7   75.07    5.42
  -6  -2  -7   70.12    5.55
   6  -2   7   69.18    6.06
   6  -2   7   71.98    4.63
  -6   2  -7   69.85    4.71
  12   0  -2  508.10   29.38
 -12   0   2  498.64   30.73
  12   0  -2  487.81   25.35
  10  -3 -11   55.38    5.52
 -10   3  11   73.27    5.96
 -10   3  11   58.19    5.83
  10  -3 -11   63.35    5.47
 -10  -3  11   59.87    6.17
  10   3 -11   66.13    5.57
  10   3 -11   53.78    5.18
   9  -2 -12   36.02    5.26
   9  -2 -12   35.67    5.51
  -9   2  12   44.10    5.91
  -9   2  12   41.26    5.06
   9   2 -12   35.48    3.93
  -9  -2  12   36.52    3.92
  -9  -2  12   30.54    3.47
   9   2 -12   38.92    3.71
   5  -4 -12  177.07   14.18
   5  -4 -12  199.25   12.72
  -5   4  12  183.72   12.38
   7  -9  -1  912.75   47.20
   7  -9  -1  891.33   35.87
  -7   9   1  894.53   56.42
  -7   9   1  879.70   40.46
   0  10   5    5.14    2.20
   0 -10  -5    1.21    3.93
   0 -10  -5    4.89    2.63
   7   9  -1  845.54   32.39
  -7  -9   1  909.08   55.59
   5   4 -12  186.78    9.11
   5   4 -12  176.70    9.90
   0 -10   5    5.19    1.17
   0 -10   5    2.53    1.70
   0  10  -5    0.45    1.21
   6  -4 -12    0.30    2.06
   6  -4 -12    1.46    2.85
  -6   4  12    4.97    4.52
  -6   4  12    0.24    2.30
  -1 -11  -1    4.18    2.79
   1  11   1    2.04    3.15
  -1 -11  -1    6.63    2.77
  -1  11  -1    5.25    1.93
   1 -11   1    1.33    2.02
   1 -11   1    1.10    1.69
   6   4 -12    0.57    1.08
   6   4 -12   -0.49    1.01
  -6  -4  12    3.22    1.13
   5  -7 -10    6.31    3.68
   5  -7 -10    9.89    3.79
  -5   7  10    4.56    4.12
   5   7 -10   11.46    0.80
   5   7 -10    9.27    0.86
  -5  -7  10   11.97    1.01
  -5  -7  10   11.13    0.91
  10  -2   2  420.17   19.76
 -10   2  -2  404.65   21.19
  10  -2   2  409.06   18.25
  10   2   2  397.79   33.29
  10   2   2  371.27   18.92
 -10  -2  -2  376.28   20.85
   1 -11  -2  261.61   17.57
  -1  11   2  268.04   16.40
   1 -11  -2  274.08   12.56
  -1 -11   2  259.07   18.46
  -1 -11   2  265.35   14.11
   1  11  -2  259.60   14.03
   4  -7 -10   98.51    5.81
   4  -7 -10   99.16    9.58
  -4   7  10  107.75    7.26
  -7  -2  -6   63.12    6.02
   7   2   6   70.59    5.51
   7  -2   6   77.53    6.09
   7  -2   6   75.22    5.65
  -7   2  -6   66.93    5.52
  -6  -8  -3  236.41   13.78
   6   8   3  281.89   13.90
  -6   8  -3  245.21   11.48
  -6   8  -3  262.32   15.27
   6  -8   3  249.06   12.23
   6  -8   3  254.67   15.20
   2 -11  -1   99.60    7.78
   2 -11  -1  100.17    7.21
  -2  11   1   89.02    6.73
   2  11  -1   95.29    5.02
  -2 -11   1   77.39    6.57
  -2 -11   1   93.96    6.01
  -8   5  11   47.62    4.94
  -8   5  11   39.46    4.26
   8  -5 -11   53.78    5.57
   8  -5 -11   39.08    5.84
  10  -4   1  183.72   12.50
 -10   4  -1  178.02    9.70
  10  -4   1  197.31   11.67
 -10  -4  -1  174.97   14.21
  10   4   1  183.74   10.33
   8   5 -11   41.11    3.73
  -8  -5  11   42.07    4.55
   8   5 -11   45.53    3.86
   0  -3 -11  213.90   14.34
   0  -3 -11  189.62   12.44
   0   3  11  210.27   13.22
   2  -5 -11   23.23    4.06
   2  -5 -11   16.90    3.29
  -2   5  11   14.58    3.13
 -11   3  10  884.13   56.28
  11  -3 -10  872.31   50.70
 -11   3  10  903.04   50.40
  11  -3 -10  856.83   62.35
 -11  -3  10  877.96   48.92
  11   3 -10  886.35   51.79
  11   3 -10  838.00   56.43
  -8   7   9    4.68    2.86
  -8   7   9    5.19    3.40
   8  -7  -9    7.23    3.11
   8  -7  -9    6.98    3.49
   8   7  -9    8.26    1.58
  -8  -7   9    6.19    2.16
   8   7  -9    2.56    2.32
   7   6   4  391.83   22.16
  -7  -6  -4  411.65   21.21
   7  -6   4  447.22   31.84
   7  -6   4  418.76   34.83
  -7   6  -4  446.87   28.93
   9  -5   2 1027.79   50.34
   9  -5   2 1027.72   55.89
  -9   5  -2 1030.12   61.64
  -9  -5  -2 1000.24   61.51
   9   5   2  993.67   46.69
  -7  -7  -3   -0.18    3.64
   7   7   3    0.14    2.12
  -7   7  -3    0.21    1.58
  -7   7  -3   -2.18    3.41
   7  -7   3    3.13    2.91
   7  -7   3    1.02    1.44
   4  -8  -9  202.28   12.45
   4  -8  -9  202.00   14.43
  -4  -8   9  160.24    5.74
   9  -6   1    9.31    4.01
   9  -6   1    5.30    5.78
  -9   6  -1    5.04    2.93
  -9   6  -1    5.50    3.13
   9   6   1    2.34    2.52
  -9  -6  -1   -0.60    4.02
  -5  10   0  149.57   10.29
   5 -10   0  154.18    9.12
   5 -10   0  137.91   11.53
  -5  10   0  145.28   10.41
   5  10   0  137.67    7.66
  -5 -10   0  158.27    9.76
 -12   1   2  129.96   10.87
  12  -1  -2  126.49   10.54
  12  -1  -2  139.31   10.77
  12   1  -2  133.32    9.78
  12   1  -2  128.98    9.39
 -12  -1   2  162.77   11.07
   0  11   2  215.60   10.13
   0 -11  -2  215.41   11.59
   0 -11  -2  221.46   11.38
   0 -11   2  208.53   12.40
   0 -11   2  220.83   12.56
   0  11  -2  213.78   11.02
  -9   7   8 2131.39  130.33
   9  -7  -8 2194.93  144.96
  -9   7   8 2047.76  107.71
   9  -7  -8 2144.72   81.99
   0  -8  -8  194.01   11.83
   0   8   8  219.92   12.50
   0  -8  -8  215.48    9.67
   9   7  -8 2067.23  146.99
  -9  -7   8 2011.70  133.98
   9   7  -8 2172.71   94.62
   2 -11   0   38.80    3.97
   2 -11   0   51.26    5.16
  -2  11   0   44.55    4.61
  -2 -11   0   47.79    4.32
  -2 -11   0   53.19    5.29
   2  11   0   48.02    4.86
  -4   0  -9    1.78    2.40
   4   0   9   -1.86    1.48
   2 -11  -2   -1.99    2.39
   2 -11  -2    3.37    3.62
  -2  11   2   -1.86    2.77
   2  11  -2    1.98    1.79
  -2 -11   2   -0.13    1.76
  -2 -11   2    0.05    1.57
 -12   3   8 1089.34   58.39
  12  -3  -8 1049.98   66.30
  12  -3  -8 1023.00   61.13
 -12   3   8 1041.13   71.97
 -12  -3   8 1077.96   81.00
  12   3  -8  992.04   77.35
  12   3  -8 1038.47   53.20
   5  -8  -9   47.66    4.94
  -5   8   9   58.50    4.86
   5  -8  -9   67.32    7.04
   5   8  -9   53.77    4.17
   5   8  -9   50.36    5.02
  -5  -8   9   58.23    4.24
  -5  -2  -8  322.92   21.35
   5   2   8  323.69   13.32
   5  -2   8  324.59   22.11
  -5   2  -8  334.88   22.21
   5  -2   8  323.67   17.16
   6  -9  -7    2.38    2.64
  -6   9   7    4.57    2.97
   6  -9  -7    1.70    3.41
  -6   9   7   -0.02    2.80
  -6  -9   7    2.24    1.45
   6   9  -7    2.80    1.29
  -3 -10  -3  764.59   22.12
  -3 -10  -3  790.78   49.65
   3  10   3  757.48   37.92
   3 -10   3  719.89   41.78
  -3  10  -3  742.78   43.22
   3 -10   3  744.24   41.18
  11   0 -11    2.45    3.78
 -11   0  11    0.26    2.92
 -11   0  11    2.48    4.31
  11   0 -11    0.34    2.18
  12  -2  -9  542.02   40.61
  12  -2  -9  580.17   35.77
 -12   2   9  605.38   33.74
 -12   2   9  563.88   32.84
  12   2  -9  588.40   31.11
 -12  -2   9  589.67   37.20
  12   2  -9  571.00   42.55
   4  -4 -12   40.53    4.34
   4  -4 -12   44.83    5.51
  -4   4  12   54.59    5.26
   3  -8  -9   88.03    7.95
  -3   8   9  106.89    7.05
   3  -8  -9  113.66    6.46
  -7   9   6  125.68    9.38
   7  -9  -6  143.51    7.71
   7  -9  -6  132.29   10.21
  -7   9   6  126.39    7.27
   6  -7 -10  180.47   11.66
   6  -7 -10  170.75   13.58
  -6   7  10  186.06   11.27
  -6   7  10  184.34   13.46
   7   9  -6  138.86    7.77
  -7  -9   6  137.99   10.39
   6   7 -10  182.27    9.37
   6   7 -10  177.06   11.57
  -6  -7  10  185.57   10.65
 -11   5   8   78.86    7.36
  11  -5  -8   68.45    7.39
  11  -5  -8   88.95    7.89
 -11   5   8   68.76    7.75
 -11  -5   8   91.95    7.10
  11   5  -8   79.69    8.76
  11   5  -8  107.87    6.85
   7  -4 -12 1058.22   65.68
   7  -4 -12 1020.05   64.58
  -7   4  12 1048.01   54.42
  -7   4  12 1055.64   57.96
  -7  -4  12 1037.89   46.29
   7   4 -12 1059.87   54.44
   7   4 -12 1047.44   61.46
  11  -4  -1   -3.56    2.39
  11  -4  -1    4.00    2.65
 -11   4   1    1.84    3.31
  11   4  -1    3.36    2.84
  11   4  -1    1.11    2.11
 -11  -4   1    0.45    2.43
  -5  10   5  206.77   12.11
   5 -10  -5  222.54   15.38
   5 -10  -5  217.94   12.32
  -5 -10   5  220.89   13.28
   5  10  -5  242.16   12.73
  -1   0 -11    1.25    1.73
   1   0  11    1.37    1.13
  -1   0 -11    1.90    2.25
  -2  -3 -10  402.88   22.40
  -2  -3 -10  410.38   22.93
   2   3  10  435.91   24.30
   2  -3  10  434.30   25.95
  -2   3 -10  414.02   34.92
   2  -3  10  390.78   21.46
  -2   3 -10  408.68   28.60
  -4  -1  -9  443.89   33.76
   4   1   9  466.75   18.91
  -4   1  -9  424.37   27.26
   4  -1   9  435.67   19.93
   0   7   9   98.26    7.87
   0  -7  -9   88.63    7.31
   0  -7  -9   95.69    5.90
   3  -7 -10   38.03    3.03
  -3   7  10   34.11    4.45
   3  -7 -10   22.30    4.20
   3   4   9  423.29   20.86
  -3  -4  -9  407.36   26.83
   3  -4   9  417.63   29.30
  -3   4  -9  434.12   23.67
  -3   4  -9  403.05   36.15
   3  -4   9  401.23   22.06
  10  -7  -5    6.87    3.12
 -10   7   5   -4.98    4.28
 -10   7   5    3.69    4.38
  10  -7  -5    0.68    3.64
  10   7  -5    6.64    2.58
 -10  -7   5    3.75    2.87
  10   7  -5    2.58    2.60
 -10   6   1   -1.40    3.73
 -10   6   1    0.21    4.48
  10  -6  -1    3.85    3.28
  10  -6  -1   -0.61    2.58
 -10  -6   1    0.28    3.75
  10   6  -1   -3.01    2.54
   6   0 -13    2.64    2.14
  -6   0  13    0.97    1.28
  -6   0  13    1.05    2.26
   6   0 -13    0.54    1.68
  -4  -9  -4    0.31    2.55
   4   9   4   -1.59    2.24
   4  -9   4   -0.66    1.65
  -4   9  -4    3.42    1.86
   4  -9   4    4.69    2.03
   2  10   4  194.58    9.06
  -2 -10  -4  185.65    8.97
  -2 -10  -4  194.14   14.43
   2 -10   4  196.25   10.21
  -2  10  -4  183.28   11.67
   2 -10   4  191.48   13.72
   5  -6 -11   64.03    6.11
  -5   6  11   79.97    5.83
   5  -6 -11   85.87    5.47
   8   2   5   59.90    5.14
  -8  -2  -5   60.99    5.14
   8  -2   5   74.73    6.73
   8  -2   5   54.53    5.30
  -8   2  -5   60.62    5.67
  11  -1 -11    5.85    4.13
 -11   1  11   15.25    4.25
 -11   1  11   17.38    4.83
  11  -1 -11   14.39    4.20
  -9   8   4    6.09    4.24
   9  -8  -4    7.89    3.73
  -9   8   4   -4.50    5.55
   9  -8  -4    9.43    4.99
  11   1 -11   15.70    3.52
  11   1 -11    9.13    2.97
 -11  -1  11    9.24    2.96
 -11  -1  11   12.48    3.08
  -9  -8   4    6.48    2.73
   9   8  -4    3.78    1.99
 -10   7   4  250.94   14.84
 -10   7   4  212.04   14.83
  10  -7  -4  251.63   16.93
  10  -7  -4  238.60   12.93
 -10  -7   4  220.57   14.71
  10   7  -4  241.92   13.09
  12  -3  -3  140.77    9.82
  12  -3  -3  154.98   13.32
 -12   3   3  127.29   12.83
 -12  -3   3  130.72   10.06
  12   3  -3  159.54   10.66
  12   3  -3  135.35    8.91
   4  10   2  217.35   12.45
  -4 -10  -2  220.08   13.12
   4 -10   2  215.19   12.62
  -4  10  -2  219.13   15.79
   4 -10   2  216.50   11.38
  -8   8   0    6.64    3.12
   8  -8   0   11.55    2.54
  -8   8   0   11.78    4.19
   8  -8   0   10.49    3.18
  -8  -8   0    9.60    3.15
   8   8   0    7.44    2.76
  -6  -5  -6   -1.64    4.95
   6   5   6   15.08    4.29
   6  -5   6   17.79    2.13
  -6   5  -6   10.60    3.05
   6  -5   6   13.33    2.81
   3 -10  -6  559.09   27.32
  -3  10   6  582.59   23.25
   3 -10  -6  562.59   28.86
  -3 -10   6  567.76   25.57
  -3 -10   6  537.80   35.84
   3  10  -6  585.12   32.47
  -9   8   5  132.37   15.06
  -9   8   5  148.91    9.83
   9  -8  -5  160.47   12.59
   9  -8  -5  172.42   10.14
   1   1  11  109.19    4.50
  -1  -1 -11  105.57    9.26
  -1  -1 -11  122.68    8.62
  -1   1 -11  114.39    6.76
   1  -1  11  104.51    6.14
  -1   1 -11  104.39    6.74
  -9  -8   5  163.96   10.93
   9   8  -5  177.33   10.78
  -9   0  -4  467.08   30.71
   9   0   4  477.50   29.26
   9   0   4  510.21   32.94
  -3  -9  -5   18.23    5.04
   3   9   5   27.04    3.28
  -3  -9  -5   20.30    3.04
  -3   9  -5   18.25    2.29
   3  -9   5   19.46    1.95
  -5   0  13    5.55    2.60
  12  -4  -6   34.37    4.27
 -12   4   6   32.14    4.68
  12  -4  -6   45.84    5.34
 -12   4   6   40.63    5.90
  -2  -8  -7   94.91    6.76
   2   8   7   97.21    5.80
  -2  -8  -7  100.00    7.34
 -12  -4   6   40.72    4.71
  12   4  -6   39.03    4.37
   6  -1 -13    4.35    2.44
   6  -1 -13    5.61    2.34
  -6   1  13    4.22    1.89
   3   6   8  162.79   10.62
  -3  -6  -8  166.43   17.57
   6   1 -13    5.42    2.39
   6   1 -13    6.04    1.62
  -6  -1  13    1.78    2.55
  -6  -1  13    4.69    1.45
  -1   0  12   18.52    2.44
   1   0 -12   13.40    2.35
   1   0 -12   18.80    2.55
  -6   6  11   30.89    4.53
   6  -6 -11   13.08   11.80
   6  -6 -11   36.81    5.00
   6   6 -11   29.63    1.90
   6   6 -11   32.10    2.21
  -6  -6  11   32.81    2.66
   7   0 -13    0.11    1.77
  -7   0  13    1.32    2.72
  -7   0  13    2.11    1.80
   7   0 -13    0.18    2.63
 -12   4   5   12.85    4.57
  12  -4  -5   15.86    3.75
  12  -4  -5   12.09    5.20
  12   4  -5   16.62    3.02
  12   4  -5    5.88    3.36
 -12  -4   5   14.29    3.83
   4  -6 -11   36.12    4.26
  -4   6  11   37.92    5.13
   4  -6 -11   24.31    5.47
   2 -10  -6   27.02    3.64
   2 -10  -6   20.46    3.57
  -2  10   6   27.53    4.05
   2  10  -6   25.76    2.86
  -2 -10   6   22.53    2.39
  -2 -10   6   21.45    2.26
   5   5   7  172.54    9.67
  -5  -5  -7  162.72   17.11
   5  -5   7  169.68   13.49
  -5   5  -7  162.17   13.06
  -5  -9  -3  807.66   43.92
   5   9   3  844.16   39.09
  -5   9  -3  810.08   51.43
   5  -9   3  783.00   55.16
  -5   9  -3  821.05   53.64
   5  -9   3  790.57   37.21
  -1 -11  -2   42.26    4.57
   1  11   2   50.15    3.71
  -1 -11  -2   32.64    3.43
  -1  11  -2   39.97    3.73
   1 -11   2   35.36    4.36
   1 -11   2   38.32    4.25
   0  -9  -7  864.27   38.31
   0  -9  -7  842.92   52.03
   0   9   7  861.08   40.47
 -10   0  12   53.00    5.53
  10   0 -12   52.91    7.25
  10   0 -12   55.54    5.29
 -10   0  12   65.08    6.64
 -10   7   6  117.11   11.86
  10  -7  -6  143.54   12.23
  10  -7  -6  147.51    9.97
 -10   7   6  135.34    9.71
  10   7  -6  140.28    9.59
  10   7  -6  141.46    9.59
 -10  -7   6  143.22   10.49
  12  -2  -2   79.44    6.41
  12  -2  -2   67.30    6.67
  12   2  -2   71.05    6.63
 -12  -2   2   60.37    6.83
  12   2  -2   75.20    7.31
  -2 -11  -1   87.19    6.41
  -2 -11  -1   74.91    6.58
   2  11   1   86.03    5.50
   2 -11   1   80.64    5.81
  -2  11  -1   94.44    6.34
   2 -11   1   83.21    5.77
   6 -10  -3  279.55   16.15
  -6  10   3  275.60   18.59
  -6  10   3  301.78   16.96
   6 -10  -3  289.58   21.37
  -6 -10   3  280.53   16.82
   6  10  -3  296.28   14.94
  11  -3   0  294.73   21.55
 -11   3   0  254.06   17.79
  11  -3   0  267.09   19.72
  11   3   0  282.57   23.00
 -11  -3   0  229.51   13.47
  11   3   0  293.44   18.95
   1 -11  -3  322.79   15.59
   1 -11  -3  330.57   21.38
  -1  11   3  362.79   19.01
  -1 -11   3  323.50   17.66
  -1 -11   3  324.37   15.63
   1  11  -3  307.79   17.96
  11  -5  -2  301.76   20.56
  11  -5  -2  303.42   19.95
 -11   5   2  247.60   23.86
 -11   5   2  306.18   17.05
  11   5  -2  272.88   15.70
  11   5  -2  288.48   21.50
 -11  -5   2  278.25   19.38
  -9   8   3   36.32    4.61
  -9   8   3   21.26    5.14
   9  -8  -3   35.86    5.40
   9  -8  -3   32.15    4.14
   9   8  -3   31.40    4.08
  -9  -8   3   38.72    5.12
  -6   8   9  484.02   25.12
   6  -8  -9  475.55   31.19
   6  -8  -9  468.70   27.26
  -6   8   9  481.28   31.09
  -9  -1  -4   58.22    6.01
   9   1   4   75.17    5.88
   9   1   4   66.34    6.83
   9  -1   4   71.76    6.08
   9  -1   4   75.12    5.70
  -9   1  -4   69.90    7.14
   6   8  -9  522.58   26.01
  -6  -8   9  470.91   26.45
   6   8  -9  444.11   32.07
   5  -1 -13  501.19   30.87
  -5   1  13  463.98   25.73
   5  -1 -13  492.89   34.35
   5   1 -13  516.41   37.00
   5   1 -13  493.97   29.61
  -5  -1  13  513.11   25.23
   3 -11  -1  207.00   12.33
  -3  11   1  189.17   11.12
   3 -11  -1  175.86   11.09
   3  11  -1  184.71    8.45
  -3 -11   1  182.92   11.71
  -3 -11   1  186.41   13.11
   2 -11  -3  125.45    6.82
   2 -11  -3  106.39    6.95
  -2  11   3  118.15    8.16
  -2 -11   3  100.85    7.35
   2  11  -3  115.01    6.40
  -2 -11   3  113.97    7.50
   2   7   8   20.25    3.50
  -2  -7  -8   22.67    2.92
   1  -1 -12  419.14   36.29
   1  -1 -12  444.14   18.26
  -1   1  12  434.98   18.75
   1   1 -12  439.67   30.74
  -1  -1  12  430.59   23.39
   1   1 -12  443.22   30.52
   3 -11  -2   83.04    6.01
   3 -11  -2   83.05    6.56
  -3  11   2   71.05    7.56
   7   5   5    1.28    2.17
   7  -5   5    1.30    1.61
   7  -5   5    2.86    3.09
  -7   5  -5    8.14    2.93
   3  11  -2   70.43    3.95
  -3 -11   2   71.42    4.93
  -3 -11   2   82.32    6.59
   9   4   3  755.66   41.36
   9  -4   3  778.34   55.09
   9  -4   3  785.78   41.88
  -9   4  -3  780.33   33.52
  -7   1  13   74.87    6.28
   7  -1 -13   81.56    5.97
   7  -1 -13   80.91    6.06
  -7   1  13   69.69    7.07
   7   1 -13   77.50    5.86
   7   1 -13   67.80    6.18
  -7  -1  13   76.86    7.53
  -7  -1  13   75.91    5.24
   6 -10  -2   21.24    3.18
   6 -10  -2   18.69    4.57
  -6  10   2   26.07    4.55
  -6  10   2   13.22    4.56
   6  10  -2   20.25    2.70
  -6 -10   2   15.73    3.99
   2  -3 -12    1.31    2.34
   2  -3 -12    3.06    2.83
  -2   3  12   -0.55    2.83
   4 -10  -6    7.45    2.42
  -4  10   6    1.82    2.21
   4 -10  -6    0.86    2.91
   4  10  -6    2.48    1.99
  -4 -10   6    3.20    1.29
  -4 -10   6    0.35    1.72
   7  -8   2   20.69    3.35
  -7   8  -2   23.62    3.88
   7  -8   2   22.10    4.42
  -7   8  -2   19.93    3.54
   7   8   2   17.93    3.95
  -7  -8  -2   16.71    4.41
  -9   7   0    4.19    3.56
   9  -7   0    1.66    3.61
   9  -7   0    2.84    2.45
  -9   7   0    2.54    2.92
  -9  -7   0    6.78    2.80
   9   7   0   -1.17    2.20
  -6  -3  -7  678.99   43.40
   6   3   7  718.40   31.31
   6  -3   7  714.53   35.67
  -6   3  -7  723.95   32.20
   6  -3   7  706.27   37.61
 -10   1  12  264.00   18.25
  10  -1 -12  242.74   16.64
  10  -1 -12  225.38   14.58
 -10   1  12  233.30   15.59
  10   1 -12  230.87   16.56
 -10  -1  12  238.67   15.92
 -10  -1  12  258.37   14.85
  10   1 -12  219.83   15.19
  10  -5 -10  532.87   36.21
  10  -5 -10  612.18   28.48
 -10   5  10  596.15   33.76
 -10   5  10  567.54   42.48
  10   5 -10  596.70   32.04
  10   5 -10  619.26   30.46
 -10  -5  10  626.72   35.13
 -12   4   7   59.95    6.94
 -12   4   7   41.81    5.75
  12  -4  -7   45.40    5.74
  12  -4  -7   47.52    6.07
  12   4  -7   55.55    5.32
 -12  -4   7   49.57    5.98
  -9   3  12    3.11    3.04
   9  -3 -12   -5.68    2.94
   9  -3 -12   -4.53    3.06
  -9   3  12    4.44    4.06
   9   3 -12    4.21    3.44
  -9  -3  12   -3.74    2.44
   9   3 -12    2.31    2.51
  10  -7  -3   10.18    3.65
 -10   7   3    5.60    2.60
  10  -7  -3    2.90    2.50
 -10  -7   3    4.13    2.90
  10   7  -3    3.17    3.27
   2  -8  -9  566.65   30.13
  -2   8   9  599.17   30.97
   8   6   3  221.58   10.16
  -8  -6  -3  173.83   12.52
  -8   6  -3  213.63   16.00
   8  -6   3  215.92   15.39
   8  -6   3  223.83   17.86
  10  -3   2    6.48    3.88
  10  -3   2   13.00    3.14
 -10   3  -2   15.55    5.28
  10   3   2    6.65    2.62
  10   3   2    4.10    3.25
   4  -9  -8  195.87   16.17
   4  -9  -8  210.84   12.10
  -4   9   8  228.93   11.52
   4   9  -8  209.98   13.58
  -4  -9   8  205.83   11.91
  -4  -9   8  215.63   14.43
   4   9  -8  229.98   13.64
 -12   0  10 1878.93  109.99
 -12   0  10 1871.35  119.12
  12   0 -10 1776.97   99.30
  -7  -3  -6  538.60   34.21
   7   3   6  618.50   33.98
   7  -3   6  591.75   42.82
  -7   3  -6  609.77   38.84
   7  -3   6  603.59   33.22
   4   2   9   64.39    5.87
  -4  -2  -9   66.11    6.07
  -4   2  -9   66.85    4.63
   4  -2   9   73.88    5.74
   4  -2   9   68.98    5.38
   6 -10  -4  133.30   10.99
   6 -10  -4  137.32    8.14
  -6  10   4  133.12    9.21
   6  10  -4  162.46    9.33
  -6 -10   4  134.67    8.70
  -7   9   0 1186.99   71.96
   7  -9   0 1211.95   69.40
   7  -9   0 1170.82   81.01
  -7   9   0 1191.82   76.97
  -7  -9   0 1184.58   62.44
   7   9   0 1226.22   60.71
   3  -9  -8   10.18    3.62
   3  -9  -8   14.97    3.44
  -3   9   8    6.81    3.88
  -3  -9   8    9.63    1.19
   3   9  -8    8.09    1.18
   3   9  -8   10.62    1.13
  -1 -10  -5   31.29    5.39
   1  10   5   45.15    4.09
  -1 -10  -5   34.19    3.69
  -1  10  -5   28.41    2.85
   1 -10   5   36.35    3.39
   1 -10   5   31.98    2.80
 -11   6   5    7.27    3.41
  11  -6  -5    1.61    3.34
  11  -6  -5    2.55    2.65
 -11  -6   5    7.14    3.38
  11   6  -5    3.49    2.76
   9  -8  -6   53.92    7.09
   9  -8  -6   57.89    6.53
  -9   8   6   55.60    5.38
   9   8  -6   50.73    3.87
  -9  -8   6   53.97    5.51
   9   8  -6   61.56    6.17
 -11   2  11   87.70    9.43
 -11   2  11   75.87    7.17
  11  -2 -11   76.63    6.98
  11   2 -11   77.09    7.52
 -11  -2  11   73.69    7.15
  11   2 -11   85.00    7.87
   7  -7 -10   97.00    6.36
  -7   7  10   93.72    8.42
  -7   7  10  113.35    7.78
   7   7 -10   93.67    8.22
   7   7 -10  100.61    6.84
  -7  -7  10  101.02    5.70
   0 -11  -3    1.36    3.62
   0  11   3   -0.49    3.50
   0 -11  -3    4.13    3.09
   0 -11   3    2.47    2.19
   0  11  -3    0.72    2.31
   0 -11   3    1.19    1.77
  12  -4  -4  191.19   17.60
  12  -4  -4  227.04   16.11
 -12   4   4  193.36   12.38
  12   4  -4  208.36   11.76
  12   4  -4  180.91   18.50
 -12  -4   4  225.16   18.34
   3  -4 -12  339.86   17.27
   3  -4 -12  301.82   21.71
  -3   4  12  321.48   15.52
  11   0   1   -1.21    2.28
  11   0   1    4.66    3.38
  -8   4  12  188.25   14.37
  -8   4  12  206.77   11.49
   8  -4 -12  203.99   11.04
   8   4 -12  204.46   14.22
  -8  -4  12  198.25   12.37
   8   4 -12  200.42   15.50
   3 -11   0  269.70   13.89
  -3  11   0  235.67   16.35
   3 -11   0  245.32   16.13
  -3 -11   0  238.47   12.71
  -3 -11   0  243.87   13.50
   3  11   0  239.51   11.98
  -1  10   6   96.83    7.27
   1 -10  -6   98.85    8.88
   1 -10  -6  116.95    6.86
  -1 -10   6   99.26    6.53
   1  10  -6  114.19    8.02
  11  -6  -6    5.70    5.34
  11  -6  -6    5.25    3.55
 -11   6   6    8.80    3.95
 -11  -6   6    3.51    2.51
  11   6  -6    4.30    2.36
   4   0 -13   -1.00    1.23
  -4   0  13    1.55    2.39
   4   0 -13   -0.75    1.44
  -2  -9  -6   15.45    4.41
   2   9   6    0.99    3.59
  -2  -9  -6    6.02    3.25
   2  -9   6    2.44    1.00
   2  -9   6    5.14    1.01
  -2   9  -6    6.18    1.27
 -12   1  10  118.48    9.54
  12  -1 -10  135.41   11.09
 -12   1  10  121.66    9.22
  12   1 -10  112.46    8.60
 -12  -1  10  126.03   10.49
   1   2  11   65.46    5.28
  -1  -2 -11   64.69    6.80
  -1  -2 -11   65.95    5.55
  -1   2 -11   62.31    5.25
   1  -2  11   63.20    3.07
  -1   2 -11   70.69    4.63
  -5  10  -1    8.32    3.49
   5 -10   1    5.98    2.77
  -5  10  -1    9.33    2.76
   5 -10   1    9.68    3.35
  -5 -10  -1    3.23    3.63
   5  10   1    4.54    2.49
  -8   7  -2   42.12    5.45
   8  -7   2   45.03    4.58
  -8   7  -2   48.23    4.40
   8  -7   2   45.37    4.29
  -8  -7  -2   52.58    5.97
   8   7   2   50.97    4.11
  -9   6  10  102.68    7.67
   9  -6 -10  112.10    7.90
  -9   6  10   92.31    9.14
   9   6 -10  106.15    8.71
   9   6 -10  103.72    7.06
  -9  -6  10  106.21    8.43
  -1  -5 -10   51.05    5.22
   1   5  10   67.28    6.18
  -1  -5 -10   67.75    5.27
   2  -7 -10 1371.06   39.64
  -2   7  10 1396.59   66.52
   7  -6 -11   56.98    5.08
  -7   6  11   54.28    6.65
  -7   6  11   52.59    5.64
   7   6 -11   50.59    3.82
   7   6 -11   54.44    3.74
  -6   2  13  392.12   23.70
   6  -2 -13  379.19   22.81
   6  -2 -13  356.56   29.24
  -6  -2  13  362.94   24.27
  -6  -2  13  355.05   20.98
   6   2 -13  383.95   24.86
   6   2 -13  400.97   31.54
  13   0  -6   64.90    6.64
  13   0  -6   80.96    7.10
 -13   0   6   98.79   10.24
   4   5   8  410.46   20.54
  -4   5  -8  407.54   34.00
   4  -5   8  407.91   30.79
   4  -5   8  433.10   25.94
  -5  -3  -8   10.64    3.49
   5   3   8   11.19    3.59
  -5   3  -8    6.58    2.48
   5  -3   8    6.08    1.64
   5  -3   8    5.77    1.57
  -3  11   3   45.83    6.16
   3 -11  -3   51.20    5.87
   3 -11  -3   54.65    5.25
  -3 -11   3   56.82    5.07
   3  11  -3   59.45    4.45
  -3 -11   3   52.75    4.93
  -8   8   8  115.99    8.39
   8  -8  -8  120.19   10.32
   8  -8  -8  121.85   10.39
  -8   8   8  124.22   12.23
   8  -9  -4   57.29    7.79
   8  -9  -4   71.27    6.51
  -8   9   4   54.22    5.88
  -8  -8   8  123.86    8.25
   8   8  -8  127.49    8.07
   8   8  -8  129.65    9.66
  -8  -9   4   59.87    5.66
   8   9  -4   64.77    6.27
  -3   6  11   13.92    2.86
   3  -6 -11   17.35    3.16
   8   0 -13    6.31    2.98
   8   0 -13    0.47    3.22
  -8   0  13   -2.65    2.73
  -8   0  13   -1.28    3.06
  11  -6  -4 1250.44   83.57
  11  -6  -4 1269.43   89.33
 -11   6   4 1311.48   72.63
 -10   6   9   30.07    5.01
  10  -6  -9   22.22    4.65
  10  -6  -9   27.04    4.55
 -10   6   9   25.08    4.71
   5  -9  -8   23.14    4.78
   5  -9  -8   26.05    4.48
  -5   9   8   15.03    4.96
  11   6  -4 1258.03   52.55
 -11  -6   4 1232.20   72.27
 -10  -6   9   28.98    4.66
  10   6  -9   32.98    4.00
  10   6  -9   28.39    3.71
  -5  -9   8   16.71    2.25
   5   9  -8   18.73    2.31
  11  -1   1    7.21    3.01
  11  -1   1    4.35    2.65
  11   1   1   11.47    3.10
  11   1   1    6.72    2.58
 -12   3   9  245.57   17.11
  12  -3  -9  222.31   16.43
 -12   3   9  263.62   16.54
 -12  -3   9  255.21   14.83
  12   3  -9  249.24   16.19
 -10   4  11   53.07    7.66
 -10   4  11   54.88    6.45
  10  -4 -11   49.77    5.63
  10   4 -11   57.74    7.16
 -10  -4  11   45.11    5.87
  10   4 -11   48.09    5.48
   3   0  10    3.02    1.64
  -3   0 -10    1.55    1.46
  -3   0 -10    3.07    2.09
   8  -9  -3   21.34    4.60
  -8   9   3   14.21    4.46
   8  -9  -3   21.76    4.16
   8   9  -3   28.05    3.52
  -8  -9   3   31.44    3.74
  -6  -9  -2  356.35   18.85
   6   9   2  354.87   18.52
   6  -9   2  340.41   19.65
  -6   9  -2  353.12   24.94
  -6   9  -2  354.88   21.45
   6  -9   2  332.08   24.52
   4  -1 -13   46.56    3.74
  -4   1  13   49.61    4.38
   4  -1 -13   44.71    4.15
   4   1 -13   46.52    3.85
   4   1 -13   47.44    4.13
  -4  -1  13   40.55    3.23
  -6  10   1   11.72    4.25
  -6  10   1   14.45    3.17
   6 -10  -1    8.17    3.08
   6 -10  -1    8.87    3.42
   9  -5 -11  126.53    8.74
  -9   5  11  140.93   10.92
  -9   5  11  126.89   10.80
  -6 -10   1   16.80    3.27
   6  10  -1   16.16    2.60
   9   5 -11  138.60    8.75
  -9  -5  11  127.81   10.41
   9   5 -11  128.30    8.33
 -13   0   7   -6.56    3.85
  13   0  -7    0.27    2.39
   9   2   4   30.23    4.37
   9   2   4   26.17    4.15
   9  -2   4   20.44    3.97
  -9   2  -4   30.55    3.61
   9  -2   4   25.04    2.93
 -10   7   7  193.44   17.67
 -10   7   7  238.09   13.85
  10  -7  -7  232.57   14.00
  10  -7  -7  231.40   19.20
 -10  -7   7  242.13   16.74
  10   7  -7  251.35   12.59
  10   7  -7  254.27   20.45
   5  -2 -13   88.59    7.59
   5  -2 -13   91.48    8.72
  -5   2  13   91.12    7.71
   5   2 -13  102.34    6.18
   5   2 -13   93.99    7.70
  -5  -2  13  103.33    4.84
   0  -4 -11   46.97    4.27
   0   4  11   40.62    4.28
   0  -4 -11   49.51    5.44
   0   6  10  300.14   19.83
   0  -6 -10  282.06   18.82
   9  -8  -2   49.16    4.92
  -9   8   2   37.85    7.55
  -9   8   2   56.82    4.90
   9  -8  -2   42.02    4.96
  -9  -8   2   53.13    5.89
   9   8  -2   41.93    5.14
   1  -2 -12  854.51   54.93
  -1   2  12  823.79   44.04
   1  -2 -12  833.74   61.89
  -1  -2  12  818.90   31.67
   1   2 -12  849.31   57.00
   1   2 -12  888.46   62.96
   1  -5 -11  364.15   17.43
   1  -5 -11  413.98   23.54
  -1   5  11  408.33   23.74
  13  -1  -6  166.71   12.82
  13  -1  -6  171.31   13.73
 -13   1   6  181.25   13.01
 -13  -1   6  155.55   12.34
  13   1  -6  189.32   11.96
  13   1  -6  163.85   18.36
  -7   2  13    5.24    3.67
   7  -2 -13    4.78    2.98
   7  -2 -13    0.73    1.72
  -7   2  13   10.61    3.53
  11  -4 -10   43.34    5.02
 -11   4  10   53.52    5.96
 -11   4  10   58.23    6.47
   7   2 -13    4.24    2.10
  -7  -2  13    4.98    2.30
  -7  -2  13    8.48    2.33
   7   2 -13    9.51    3.02
  11   4 -10   48.98    5.53
 -11  -4  10   50.29    5.65
  11   4 -10   47.41    4.78
  -8   1  13  286.52   19.88
  -8   1  13  256.19   21.09
   8  -1 -13  271.48   16.49
   8  -1 -13  263.30   17.22
  -8  -1  13  280.56   15.55
  -8  -1  13  253.47   14.68
   8   1 -13  265.30   16.99
   8   1 -13  266.30   18.12
  13   0  -5    7.90    4.63
 -13   0   5    9.06    4.95
  13   0  -5   -1.06    3.22
   8   3   5   22.24    2.62
   8  -3   5   18.95    2.36
   8  -3   5   13.83    3.40
  -8   3  -5   14.22    4.34
  -2   9   8  123.35    7.64
   2  -9  -8   92.26    8.93
   2  -9  -8  126.31    8.38
  12   0  -1   -1.07    2.95
  12   0  -1    8.77    2.88
 -10   2  12  144.66   10.42
  10  -2 -12  147.55   10.59
 -10   2  12  132.40   11.23
  10   2 -12  148.61   10.90
 -10  -2  12  144.89   11.61
  10   2 -12  148.53   11.07
   8   5   4  836.37   42.71
   8  -5   4  787.54   63.03
  -8   5  -4  862.77   60.29
   8  -5   4  857.52   68.97
  -8   9   5  151.60   12.05
   8  -9  -5  168.33    9.24
   8  -9  -5  165.85   11.63
   8   9  -5  167.73   12.77
  -8  -9   5  164.94   13.36
  -7   9   7   17.92    3.60
   7  -9  -7   11.09    3.67
   7  -9  -7   11.73    3.54
  -7  -9   7   11.86    2.45
   7   9  -7   14.25    2.39
   7   9  -7   15.65    2.43
  -3  -1 -10   31.68    3.59
   3   1  10   42.65    3.92
  -3  -1 -10   36.43    3.71
  -3   1 -10   34.26    3.03
  -3   1 -10   29.38    2.83
   3  -1  10   31.30    3.00
  -5  10   6  459.27   23.65
   5 -10  -6  481.29   29.65
   5 -10  -6  444.43   24.05
   5  10  -6  526.33   24.93
  -5 -10   6  467.66   28.01
  13  -1  -7  343.46   29.18
 -13   1   7  363.88   19.92
  13  -1  -7  345.32   23.84
  13   1  -7  336.31   22.34
 -13  -1   7  362.88   24.50
  11  -5  -9   75.04    8.33
 -11   5   9   78.29    8.06
 -11   5   9   80.00    8.15
  11   5  -9   69.53    5.83
 -11  -5   9   71.33    5.92
  11   5  -9   73.74    6.27
 -12   4   8  178.50   13.08
  12  -4  -8  164.63   15.06
  12  -4  -8  181.40   13.34
 -12   4   8  157.48   13.87
  12   4  -8  196.07   12.00
 -12  -4   8  187.53   13.46
  -6  10   5   27.39    4.04
   6 -10  -5   22.82    4.85
   6 -10  -5   28.97    4.21
   6  10  -5   27.94    3.66
  -6 -10   5   32.67    3.51
  -2 -11  -2  198.04   12.27
  -2 -11  -2  230.25   12.69
   2  11   2  230.60   12.03
  -2  11  -2  224.35   14.09
   2 -11   2  229.90   15.89
   2 -11   2  223.07   15.78
  11  -6  -7   35.00    5.38
 -11   6   7   39.85    5.93
  11  -6  -7   39.58    5.32
 -11  -6   7   34.65    4.55
  11   6  -7   34.83    4.51
  13  -1  -5   71.35    7.38
  13  -1  -5   68.24    7.31
 -13   1   5   51.35    8.31
 -13  -1   5   56.18    7.43
  13   1  -5   61.44    5.89
  13   1  -5   47.87    7.48
  12  -1  -1  231.89   13.23
  12  -1  -1  229.51   17.46
  12   1  -1  221.95   15.01
  12   1  -1  247.30   16.51
  12  -3  -2 1309.67  100.05
  12  -3  -2 1380.70   92.03
  12   3  -2 1393.64   69.09
  12   3  -2 1357.70   66.69
 -12  -3   2 1287.12   86.90
  -7   8   9    3.20    2.67
   7  -8  -9   -0.08    2.31
  -7   8   9   -0.57    3.32
   7  -8  -9   -8.54    3.44
   7   8  -9   -0.21    2.02
  -7  -8   9    1.52    1.79
   7   8  -9   -1.44    1.70
  -5   5  12  281.02   15.87
   5  -5 -12  268.22   17.04
   6  -5 -12  389.33   16.41
  -6   5  12  392.36   21.98
  -6  -5  12  378.61   25.07
   6   5 -12  398.41   24.18
   6   5 -12  379.20   30.04
  12  -2 -10  275.46   19.88
 -12   2  10  244.48   16.59
 -12   2  10  294.92   20.42
 -12  -2  10  273.80   28.40
  12   2 -10  253.67   18.18
  -2  11   4   68.35    5.29
   2 -11  -4   70.76    5.86
   2 -11  -4   85.21    5.73
  -2 -11   4   76.03    5.68
   2  11  -4   65.61    4.86
  -2 -11   4   77.06    5.61
   9  -7  -9   62.01    6.23
  -9   7   9   59.19    5.96
  -9   7   9   57.35    8.44
   9  -7  -9   36.52    6.56
  -2  -4 -10  103.32    6.00
   2   4  10   91.12    6.77
  -2  -4 -10   84.88    9.24
   9   7  -9   48.37    4.96
   9   7  -9   60.70    5.14
  -9  -7   9   62.08    5.23
   1   8   8  225.19   12.42
  -1  -8  -8  226.07   10.62
  10  -7  -2   70.69    7.08
  10  -7  -2   65.41    5.99
 -10   7   2   70.33    6.00
 -10  -7   2   65.37    6.01
  10   7  -2   71.49    5.65
  10  -5   1  150.96   13.95
 -10   5  -1  146.47   10.53
  10  -5   1  176.92   12.52
  10   5   1  156.60   10.70
  -2  -6  -9   66.37    4.79
   2   6   9   68.14    5.78
   1  11   3   29.01    3.03
  -1 -11  -3   26.07    3.66
  -1 -11  -3   25.91    3.83
   1 -11   3   28.21    3.25
   1 -11   3   28.10    2.94
  -1  11  -3   26.28    3.70
  -8   9   2  205.37   12.99
   8  -9  -2  208.78    9.82
   8  -9  -2  182.81   16.16
   8   9  -2  184.35   10.68
  -8  -9   2  188.72   12.04
   4 -11  -2    7.91    3.27
   4 -11  -2    8.62    3.78
  -4  11   2    6.33    4.08
  -4 -11   2   10.31    3.16
  -4 -11   2    8.77    3.22
   4  11  -2    7.51    2.91
   3  11   1  275.75   12.22
  -3 -11  -1  296.94   15.15
  -3 -11  -1  281.23   18.24
   3 -11   1  288.14   14.76
   3 -11   1  258.64   16.02
  -3  11  -1  271.31   19.64
  13   0  -8  509.53   33.10
 -13   0   8  458.62   31.15
  11  -2   1  337.42   22.22
  11  -2   1  355.45   27.91
  11   2   1  327.62   27.29
  11   2   1  358.40   24.71
   1 -11  -4  617.58   19.73
  -1  11   4  591.11   31.33
   1 -11  -4  568.74   27.38
  -1 -11   4  567.83   34.20
   1  11  -4  583.58   34.38
  -1 -11   4  560.11   28.28
  10   0   3    3.51    7.58
  10   0   3    2.36    2.08
  12  -4  -3  169.72   12.14
 -12   4   3  163.58   10.63
  12  -4  -3  170.56   15.65
 -12  -4   3  161.63   11.56
  12   4  -3  149.96   10.28
  -9   8   7 1449.61   78.26
   9  -8  -7 1411.39   95.09
   9  -8  -7 1449.70   49.13
   9   8  -7 1363.37   70.73
   9   8  -7 1454.27   91.84
  -9  -8   7 1454.06   78.42
 -11   6   3  231.79   14.17
  11  -6  -3  228.08   16.45
  11  -6  -3  246.07   14.98
  11   6  -3  216.41   11.28
 -11  -6   3  204.22   11.64
   4  -2 -13  204.71   13.67
   4  -2 -13  201.19   16.15
  -4   2  13  191.15   12.59
  -4  -2  13  197.90   13.16
   4   2 -13  208.53   15.89
   4   2 -13  209.89   18.00
   1  -8  -9  863.00   43.36
  -1   8   9  892.21   44.52
   4   3   9   -0.07    1.90
  -4  -3  -9    1.04    2.31
  -4   3  -9    2.02    1.95
   4  -3   9   -1.41    1.55
   4  -3   9    1.23    1.32
  -4  11   1   86.43    7.41
   4 -11  -1   88.77    7.32
   4 -11  -1   86.70    6.39
  -4 -11   1   84.05    5.27
  -4 -11   1  101.71    6.88
   4  11  -1   89.77    5.15
  10  -6   0  398.03   29.16
 -10   6   0  344.46   23.58
  10  -6   0  380.06   27.45
 -10   6   0  388.38   26.41
  10   6   0  392.10   20.25
 -10  -6   0  338.80   21.99
   6  -9  -8  842.94   50.02
   6  -9  -8  782.93   57.35
  -6   9   8  842.57   40.34
   6   9  -8  867.56   50.89
  -6  -9   8  808.30   60.64
   6   9  -8  853.31   44.02
   0 -10  -6   61.31    6.92
   0 -10  -6   42.90    4.36
   0  10   6   53.97    4.23
   0 -10   6   55.41    3.81
   0 -10   6   57.19    3.26
   0  10  -6   52.72    3.65
 -13   2   6  103.26    9.63
  13  -2  -6  110.62    8.38
 -13   2   6   81.24    7.27
  13  -2  -6  118.59   10.33
  13   2  -6  117.34    8.87
 -13  -2   6  112.46    8.24
   3 -11  -4   41.37    4.78
   3 -11  -4   43.22    5.36
  -3  11   4   41.64    5.25
   3  11  -4   44.14    3.36
  -3 -11   4   41.68    4.13
  -3 -11   4   45.99    3.99
  -8   2  13  134.38   12.52
   8  -2 -13  150.24   11.99
  -8   2  13  162.00   11.72
   8  -2 -13  125.26   13.85
  -8  -2  13  157.35    9.43
  -8  -2  13  145.30   10.20
   8   2 -13  162.78   12.99
   8   2 -13  137.49   10.34
 -11   3  11  277.61   18.57
  11  -3 -11  277.61   18.53
 -11   3  11  258.21   17.35
  11   3 -11  271.24   21.06
  11   3 -11  280.51   19.25
 -11  -3  11  301.51   19.47
   4 -11  -3  158.36    9.69
   4 -11  -3  150.91    9.12
  -4  11   3  165.26   10.46
   4  11  -3  170.55    8.33
  -4 -11   3  160.02   10.26
  -4 -11   3  163.07    8.32
  13   0  -4  699.80   41.06
  13   0  -4  682.98   52.48
 -13   1   8   57.25    6.68
 -13   1   8   56.60    6.52
  13  -1  -8   63.18    7.29
 -13  -1   8   60.53    7.14
  13   1  -8   52.58    5.50
  10   1   3  238.96   13.97
  10   1   3  242.44   20.22
  10  -1   3  240.83   18.23
  10  -1   3  221.26   14.47
   5   7   6  160.34   10.39
  -3   0  13   -1.79    2.24
   3   0 -13    1.14    1.98
   3   0 -13    0.87    2.03
   5  -7   6  154.96   12.04
  -5   7  -6  160.39   14.80
   4  -5 -12   17.57    3.42
  -4   5  12   20.61    4.11
   5   8   5  193.42   12.76
   5  -8   5  185.88   13.10
  -5   8  -5  192.29   13.52
   5  -8   5  198.53   14.52
  11  -4   0   87.25   18.93
  11  -4   0   76.27    8.04
  11   4   0   94.89    8.17
  11   4   0   90.53    7.30
  -3 -10  -4  310.25   14.90
  -3 -10  -4  320.44   18.77
   3  10   4  336.06   17.90
   3 -10   4  324.18   17.91
   3 -10   4  306.22   21.16
  -3  10  -4  324.57   23.23
  -7   5  12  224.11   19.88
   7  -5 -12  231.42   16.42
  -7   5  12  228.24   14.94
   7   5 -12  246.04   13.82
   7   5 -12  244.17   15.83
  -3  -2 -10  241.97   20.52
   3   2  10  255.59   16.54
  -3  -2 -10  247.51   17.42
  -1  -9  -7  148.14    8.19
   1   9   7  174.91    9.26
  -3   2 -10  247.78   21.86
   3  -2  10  219.01   19.65
   3  -2  10  255.26   10.81
  -3   2 -10  254.45   22.97
  11  -5  -1  322.55   24.55
  11  -5  -1  316.15   35.09
  11   5  -1  311.53   24.39
  11   5  -1  306.23   17.48
 -11  -5   1  308.88   19.27
   8  -8   1    4.38    2.65
   8  -8   1    3.94    1.86
  -8   8  -1    6.96    2.14
  -8   8  -1    0.54    2.34
  -8  -8  -1    3.66    3.86
   8   8   1    4.13    2.71
  -1  -3 -11  648.60   32.36
   1   3  11  700.08   37.61
  -1  -3 -11  673.30   44.74
 -13   2   7    6.68    3.30
  13  -2  -7    6.85    3.10
 -13   2   7   13.89    5.68
  13   2  -7    5.69    3.98
 -13  -2   7    7.03    5.03
   6   7   5   10.52    3.23
  -6   7  -5    8.33    2.46
   6  -7   5    6.49    2.31
   6  -7   5    9.63    2.07
   4  10   3   39.09    3.59
  -4 -10  -3   40.13    5.66
   4 -10   3   34.52    3.53
   4 -10   3   39.80    4.45
  -4  10  -3   42.96    3.41
   8  -9  -6  124.16   10.44
  -8   9   6  120.70    9.15
   8  -9  -6  119.80   11.15
  -8  -9   6  117.41    9.23
   8   9  -6  141.37    9.12
   8  -6 -11   11.59    3.22
  -8   6  11   11.80    3.59
  -8   6  11   18.06    4.22
  -8  -6  11   16.53    2.56
   8   6 -11   10.51    1.90
   8   6 -11    5.41    2.43
  -3  -5  -9   89.54    7.44
   3   5   9   96.53    7.34
  -1  -7  -9    4.91    2.08
   1   7   9    3.57    2.90
  -6   3  13    6.76    4.10
   6  -3 -13    6.73    3.06
   6  -3 -13    1.44    3.24
   6   3 -13    6.51    1.71
   6   3 -13    4.63    1.50
   8  -7 -10   53.94    5.15
  -8   7  10   66.04    5.90
  -8   7  10   45.01    6.32
   8   7 -10   58.69    5.24
  -8  -7  10   56.39    5.45
   8   7 -10   63.10    4.73
   2  -6 -11   23.61    3.19
  -2   6  11   16.89    3.29
   6 -10   0   73.24    6.22
  -6  10   0   71.40    5.27
  -6  10   0   74.26    7.10
   6 -10   0   73.39    8.15
   6  10   0   76.08    6.22
  -6 -10   0   81.47    6.47
   2  -4 -12  413.40   32.02
  -2   4  12  476.15   29.51
   2  -4 -12  490.36   28.78
  13  -2  -5    0.44    3.63
  13  -2  -5   -1.04    3.09
 -13  -2   5    3.76    4.36
  13   2  -5    6.90    3.14
   9  -6   2   31.54    4.00
   9  -6   2   33.62    5.95
  -9   6  -2   44.50    6.21
   9   6   2   37.63    5.52
  -9   0  13    3.95    3.48
   9   0 -13    2.06    3.12
  -9   0  13   -4.50    3.44
   9   0 -13   -0.51    2.86
   4   8   6   44.57    4.23
   4  -8   6   33.78    2.80
   4  -8   6   34.44    2.90
  13  -1  -4  573.09   36.04
  13  -1  -4  609.66   39.95
 -13  -1   4  553.95   41.91
  13   1  -4  576.52   40.76
  13   1  -4  588.89   32.63
  12  -2  -1   -0.09    3.69
  12  -2  -1    3.45    2.44
  12   2  -1   -0.97    4.37
  12   2  -1    3.59    2.87
   6   4   7    1.48    2.48
   6  -4   7   10.78    2.68
   6  -4   7    0.15    1.57
  -6   4  -7    4.88    2.75
  -3   1  13   48.31    5.94
   3  -1 -13   57.03    4.21
   3  -1 -13   58.18    5.06
   3   1 -13   50.22    4.00
   3   1 -13   47.03    4.05
  -3  -1  13   50.41    4.04
  -1   9   8   47.49    4.71
   1  -9  -8   44.40    4.25
   9  -4 -12 1128.20   70.45
  -9   4  12 1113.13   82.67
  -9   4  12 1166.14   63.72
  -9  -4  12 1092.47   80.54
   9   4 -12 1131.75   76.38
   9   4 -12 1124.53   91.73
  10  -4   2   76.87    7.30
 -10   4  -2   66.44    6.93
  10  -4   2   94.53    8.18
  10   4   2   79.37    6.78
   7   4   6   38.42    4.60
  -7   4  -6   48.14    5.01
   7  -4   6   46.51    5.23
   7  -4   6   49.74    4.62
   9   3   4   -5.09    2.21
   9  -3   4   -0.23    2.69
  -9   3  -4    2.72    5.72
   9  -3   4   -2.57    2.78
   6   8   4   27.15    4.29
   6  -8   4   27.73    3.37
  -6   8  -4   30.17    3.40
   6  -8   4   28.16    2.61
  -6   8  -4   25.22    3.52
   5  -3 -13  495.58   39.45
  -5   3  13  506.97   27.92
   5  -3 -13  483.41   33.09
  12  -5  -6  418.21   30.33
  12  -5  -6  425.55   34.82
 -12   5   6  395.66   25.60
   5   3 -13  548.86   34.28
   5   3 -13  500.18   28.82
 -12  -5   6  407.71   26.16
  12   5  -6  457.28   22.39
   1  -7 -10 1302.63   50.56
  -1   7  10 1263.78   68.38
   0 -11  -4  497.44   33.26
   0  11   4  521.61   27.64
   0 -11  -4  500.08   29.81
   0 -11   4  528.98   35.85
   0  11  -4  537.65   28.25
   0 -11   4  501.88   25.82
  -1   3  12  564.79   32.49
   1  -3 -12  589.42   36.20
   1  -3 -12  532.31   38.84
   7  -9   1   70.53    6.39
  -7   9  -1   69.30    6.62
  -7   9  -1   73.41    7.20
   7  -9   1   75.21    4.65
   7   9   1   81.86    6.39
  -7  -9  -1   69.44    5.89
   7  -3 -13    3.44    2.42
  -7   3  13    2.14    3.92
  -7   3  13    6.47    3.54
   7  -3 -13    1.34    5.53
   7   3 -13    5.71    2.26
  -7  -3  13    2.48    1.63
   7   3 -13    5.18    1.65
 -10   7   8   58.46    6.26
  10  -7  -8   54.59    5.67
  10  -7  -8   56.56    7.91
  10   7  -8   48.98    5.10
  10   7  -8   55.18    5.44
 -10  -7   8   56.41    5.97
 -12   5   5  355.75   21.34
  12  -5  -5  359.54   23.81
  12  -5  -5  320.71   27.72
  12   5  -5  349.87   15.11
 -12  -5   5  314.09   21.23
   9  -8  -1    1.48    3.10
   9  -8  -1    0.89    3.58
  -9   8   1    1.65    3.64
  -9  -8   1   -1.86    4.05
   9   8  -1    4.44    2.32
   4   7   7   35.10    3.67
   4  -7   7   38.09    2.44
   4  -7   7   41.54    2.47
   9  -1 -13  198.39   15.85
  -9   1  13  196.72   16.42
   9  -1 -13  184.31   16.06
  -9   1  13  195.04   13.82
  -9  -1  13  195.76   13.42
   9   1 -13  195.47   16.30
   9   1 -13  171.47   14.62
  -9  -1  13  185.06   12.09
  -3  10   7  111.41    7.34
   3 -10  -7  111.96    8.26
   3 -10  -7  104.58    6.66
 -10   3  12  573.64   35.48
  10  -3 -12  547.55   40.02
 -10   3  12  540.20   39.21
  10   3 -12  554.04   46.50
 -10  -3  12  537.75   40.46
  10   3 -12  550.73   37.27
   3  10  -7  121.19    8.09
  -3 -10   7  106.51    7.60
  -2 -10  -5   17.40    3.14
   2  10   5   11.32    3.58
   2 -10   5   11.50    1.86
  -2  10  -5   14.57    2.74
   2 -10   5   10.43    1.92
   4 -11   0  726.77   42.72
   4 -11   0  708.84   48.50
  -4  11   0  676.28   44.57
   4  11   0  724.07   31.37
  -4 -11   0  690.97   32.89
  -4 -11   0  698.18   37.67
  11  -6  -8   42.19    5.42
 -11   6   8   33.28    5.66
  11  -6  -8   48.75    5.69
 -11  -6   8   60.29    5.97
  11   6  -8   42.67    4.45
   0   0 -12 3218.30  160.30
   0   0  12 3157.83  114.24
   0   0 -12 3244.74  241.22
   4 -10  -7   12.08    3.54
   4 -10  -7    7.03    4.18
  -4  10   7    7.53    4.12
   4  10  -7    9.03    1.92
  -4 -10   7    8.02    1.87
  -4 -10   7   11.36    2.21
   9   5   3   32.93    4.09
  -9   5  -3   23.43    4.24
   9  -5   3   22.40    4.67
   9  -5   3   31.23    3.72
   5   4   8  145.75   10.13
  -5   4  -8  161.08   13.75
   5  -4   8  150.83    8.71
   5  10   2   81.47    5.46
  -5 -10  -2   81.03    6.39
   5 -10   2   79.72    5.90
  -5  10  -2   78.70    5.99
  -5  10  -2   80.47    6.34
   5 -10   2   75.07    6.63
   6 -10  -6   31.46    4.45
  -6  10   6   29.35    4.17
   6 -10  -6   32.88    5.45
   6  10  -6   34.77    3.71
  -6 -10   6   32.48    3.25
   7   7   4    3.56    2.48
   7  -7   4    3.93    2.09
   7  -7   4    2.47    2.70
  -7   7  -4    6.62    3.22
  11   0 -12  324.57   21.42
 -11   0  12  328.13   19.08
 -11   0  12  332.94   21.19
  -9   7  -1   24.93    5.35
  -9   7  -1   30.66    3.92
   9  -7   1   38.14    4.49
   9  -7   1   34.59    4.41
   9   7   1   31.37    3.67
  -9  -7  -1   23.76    6.13
  -4  11   4   28.57    3.77
   4 -11  -4   22.48    3.91
   4 -11  -4   26.22    5.90
  -4 -11   4   28.14    3.10
   4  11  -4   18.47    2.67
  -4 -11   4   26.11    3.93
  13  -2  -8    3.48    2.90
 -13   2   8    1.25    2.96
 -13   2   8    2.61    4.26
  13   2  -8    5.05    4.07
 -13  -2   8    5.05    3.77
  -8   9   1  101.15    8.75
   8  -9  -1  106.58   10.16
   8  -9  -1  107.78    6.76
  -8  -9   1  106.10    7.92
   8   9  -1  100.11    6.56
  10   2   3   46.92    6.54
  10   2   3   52.60    5.44
  10  -2   3   33.89    4.35
  10  -2   3   38.60    4.33
  12  -4  -9   16.78    3.99
 -12   4   9   22.08    5.17
 -12   4   9   10.25    3.67
  12   4  -9   21.32    3.89
 -12  -4   9   13.50    4.68
  12  -5  -7  189.37   12.98
  12  -5  -7  201.55   15.53
 -12   5   7  193.28   15.77
  12   5  -7  206.77   12.66
 -12  -5   7  183.17   14.90
   7 -10  -3  491.63   36.50
   7 -10  -3  542.63   34.83
  -7  10   3  515.07   29.99
   7  10  -3  517.46   26.84
  -7 -10   3  510.73   31.73
   6   6   6   15.60    2.81
  -6   6  -6   18.08    3.12
   6  -6   6   19.28    2.92
   6  -6   6   23.59    3.33
  12  -3 -10   11.19    3.30
 -12   3  10   18.50    4.20
 -12   3  10   17.94    4.60
 -12  -3  10   13.04    4.55
  12   3 -10    5.13    3.29
   2 -10  -7   43.01    3.97
   2 -10  -7   42.00    6.26
  -2  10   7   42.37    4.36
   2  10  -7   50.43    4.44
  -2 -10   7   44.35    3.84
  -2 -10   7   42.63    3.95
   0  -1 -12  710.02   44.82
   0   1  12  678.36   29.74
   0  -1 -12  667.53   55.81
   0   1 -12  688.04   54.55
   0  -1  12  661.84   43.40
   0   1 -12  660.92   56.17
  13   0  -9   -2.66    2.63
 -13   0   9    4.24    5.42
 -12   0  11   -5.58    4.36
  12   0 -11    6.74    3.99
 -12   0  11    2.88    4.31
   7 -10  -4  266.23   18.76
  -7  10   4  241.68   14.32
   7 -10  -4  250.70   16.22
  -7 -10   4  248.54   14.88
   7  10  -4  247.58   13.87
  -3  -8  -7  392.98   13.71
   3   8   7  371.31   20.80
   4   9   5   12.50    4.24
  -4   9  -5   12.37    2.08
   4  -9   5   11.66    1.94
   4  -9   5   10.05    1.91
   8   4   5   66.11    5.26
  -8   4  -5   66.13    7.70
   8  -4   5   67.09    6.17
   8  -4   5   69.83    7.35
  11  -1 -12  414.71   27.69
 -11   1  12  369.74   23.58
 -11   1  12  397.86   29.05
  11   1 -12  365.16   25.04
 -11  -1  12  408.29   24.27
 -11  -1  12  397.80   28.80
  13  -2  -4   21.75    4.51
  13  -2  -4   25.78    5.80
   5   6   7  129.48    8.41
 -13  -2   4   15.18    5.17
  13   2  -4   13.18    3.70
   5  -6   7  147.32    9.51
  -5   6  -7  149.15   13.34
   5  -6   7  150.98    8.52
  12  -5  -4   48.33    6.28
 -12   5   4   48.19    6.60
  12  -5  -4   60.18    6.45
  12   5  -4   46.01    5.53
 -12  -5   4   43.99    6.45
   3  -5 -12  465.55   23.42
  -3   5  12  479.50   27.24
  11  -3   1  202.31   11.24
  11  -3   1  209.90   16.15
  11   3   1  194.92   15.50
  11   3   1  199.41   13.49
   7   0   7    2.03    1.67
   7   0   7    0.10    3.19
  -7   0  -7    5.77    3.21
  -3   2  13   70.72    5.85
   3  -2 -13   70.32    5.48
   3  -2 -13   74.50    6.11
   3   2 -13   69.98    7.31
   3   2 -13   66.29    4.23
  -3  -2  13   67.29    4.73
   5   9   4   17.32    4.49
   5  -9   4   19.28   13.49
  -5   9  -4   17.28    2.78
   5  -9   4   18.37    2.63
  -5   9  -4   16.42    2.68
   2   0  11   -0.40    1.49
  -2   0 -11   -0.04    1.53
  -2   0 -11    0.59    2.14
   8  -5 -12    4.03    3.10
  -8   5  12    4.92    3.42
  -8   5  12   14.65    4.38
  -8  -5  12    6.33    2.27
   8   5 -12    7.84    2.38
   8   5 -12    3.91    1.88
  -2 -11  -3  518.29   29.75
  -2 -11  -3  468.56   26.81
   2  11   3  516.44   23.17
   2 -11   3  511.64   27.82
   2 -11   3  496.58   30.22
  -2  11  -3  520.75   38.51
  11  -6  -2 1964.70  127.50
  11  -6  -2 2106.94   94.40
 -11   6   2 2016.31  127.22
  11   6  -2 1976.85   97.16
 -11  -6   2 1959.24  124.01
  -5  -8  10  473.67   23.02
  -5  -8  10  358.50   17.41
   4  -3 -13  489.12   28.12
  -4   3  13  478.00   25.91
   4  -3 -13  434.41   34.46
   4   3 -13  433.80   19.68
   4   3 -13  516.96   22.28
   4  -8 -10    7.51    2.65
  -4   8  10    2.34    3.12
   3  11   2  386.94   16.83
  -3 -11  -2  390.17   21.46
  -3 -11  -2  367.90   24.71
   3 -11   2  375.81   23.45
   3 -11   2  365.32   22.14
  -3  11  -2  388.21   25.81
  13  -1  -9  148.05   10.35
 -13   1   9  137.88   13.00
 -13   1   9  148.65   12.41
  13   1  -9  152.93   11.36
 -13  -1   9  124.75    9.70
 -10   7   1  176.86   11.88
  10  -7  -1  186.64   15.73
  10  -7  -1  174.46   14.03
 -10  -7   1  163.71   14.80
  10   7  -1  176.39    8.75
  12  -1 -11  244.82   19.88
 -12   1  11  279.40   20.14
 -12   1  11  228.34   16.41
 -12  -1  11  245.65   18.95
  12   1 -11  249.28   17.09
  13  -3  -6  489.52   31.47
  13  -3  -6  536.20   26.51
 -13   3   6  536.38   32.44
   6   0   8  429.85   20.73
   6   0   8  407.91   31.11
  -6   0  -8  426.03   35.85
   7   6   5    7.85    2.94
 -13  -3   6  524.62   30.64
  13   3  -6  535.93   31.05
   7  -6   5   20.15    2.69
  -7   6  -5   15.85    3.17
   7  -6   5   15.59    3.82
  -7  10   2   17.60    3.96
   7 -10  -2   19.87    5.37
   7 -10  -2    9.05    2.85
   8  -8  -9   24.38    5.29
  -8   8   9   15.56    4.56
  -8   8   9   15.64    7.56
   7  10  -2   11.26    2.59
  -7 -10   2   22.42    4.38
  -5   7  11  146.36   11.30
   5  -7 -11  144.17    7.75
   8   8  -9   24.80    3.42
  -8  -8   9   26.69    3.79
   8   8  -9   21.25    3.17
  -8   3  13   52.01    6.39
   8  -3 -13   48.78    5.84
  -8   3  13   54.34    5.37
   8   3 -13   51.43    5.34
  -8  -3  13   92.78   14.54
   8   3 -13   59.96    5.66
  -9   2  13  681.11   42.17
   9  -2 -13  703.25   40.10
  -9   2  13  694.30   43.78
   9   2 -13  645.14   50.98
  -9  -2  13  645.11   50.36
  -9  -2  13  662.91   36.27
   9   2 -13  692.01   51.03
   7   8   3    8.26    3.73
  -7   8  -3    8.12    2.75
  -7   8  -3   12.23    3.61
   7  -8   3   10.72    2.57
   7  -8   3    8.82    3.35
  13   0  -3    5.70    4.21
  13   0  -3    2.14    2.98
   7   1   7   18.75    2.62
   7  -1   7   19.64    3.13
  -7   1  -7   14.08    3.56
   7  -1   7   17.69    2.85
  12  -4  -2    5.78    3.91
  12  -4  -2   -4.94    4.38
  12   4  -2    3.66    2.63
 -10   6  10 1055.58   55.77
 -10   6  10 1092.52   55.94
  10  -6 -10 1135.27   54.01
 -10  -6  10 1080.01   77.89
  10   6 -10 1119.48   54.82
  10   6 -10 1078.27   74.97
 -10   5  11  398.70   25.90
 -10   5  11  403.72   24.41
  10  -5 -11  438.02   29.30
  10   5 -11  442.78   32.96
 -10  -5  11  423.53   23.35
  10   5 -11  464.67   25.50
   2 -11  -5    0.87    4.69
  -2  11   5   19.24    4.32
   2 -11  -5    9.82    4.31
  -2 -11   5   16.91    3.00
  -2 -11   5    9.66    2.15
   2  11  -5   15.93    3.01
  -2  -1 -11    2.61    2.03
  -2  -1 -11    1.39    1.71
   2   1  11    3.42    2.71
  -2   1 -11    3.58    1.95
   2  -1  11    2.21    1.62
  -2   1 -11    4.80    1.58
   5 -10  -7  127.84    9.28
   5 -10  -7  126.92    8.87
  -5  10   7  112.55    8.31
  -7   9   8   10.19    3.75
   7  -9  -8   22.16    3.55
   7  -9  -8   -3.90    5.20
  -5 -10   7  116.86   13.53
  -5 -10   7  123.01    7.98
   5  10  -7  125.14    6.66
   7   9  -8   14.67    2.56
  -7  -9   8   18.95    3.14
   7   9  -8   12.81    2.25
   3   3  10   99.79    7.52
  -3  -3 -10   90.44    6.56
  -3  -3 -10   78.64    7.46
   3  -3  10   93.20    8.43
  -3   3 -10   91.64    5.16
   3  -3  10   88.26    4.78
  -3   3 -10   85.30    8.15
   9  -8  -8   17.15    3.77
  -9   8   8   21.75    4.71
  -9  -8   8   20.65    3.89
   9   8  -8   21.36    3.84
   9   8  -8   23.92    2.66
  13  -3  -7    0.00    2.57
 -13   3   7    3.95    3.20
  13   3  -7    0.09    2.41
 -13  -3   7   -1.78    4.59
   8   0   6  215.78   14.30
   8   0   6  214.09   17.01
  -8   0  -6  189.68   13.03
   0  -5 -11   64.71    5.41
   0   5  11   68.75    6.24
  -3  11   5  968.55   46.91
   3 -11  -5  934.86   49.86
   3 -11  -5  905.73   49.73
  -3 -11   5  866.98   45.16
   3  11  -5  918.74   52.62
  -3 -11   5  908.42   63.65
   3   9   6   20.72    3.79
  -3  -9  -6   19.67    3.10
   3  -9   6   20.46    2.08
   3  -9   6   17.12    2.04
   3   7   8 1356.94   79.07
  -3  -7  -8 1317.53   43.82
   8  -9  -7   10.44    5.16
   8  -9  -7    1.33    3.50
  -8   9   7   -5.57    4.53
   6   1   8  230.81   12.77
  -6  -1  -8  194.30   19.51
   6  -1   8  229.35   11.91
   6  -1   8  236.97   16.72
  -6   1  -8  220.80   12.05
  -8  -9   7    1.73    2.79
   8   9  -7    0.44    1.48
   8   9  -7    3.85    2.60
   6  -7 -11  432.96   28.10
  -6   7  11  446.86   26.70
  -6  -7  11  423.06   27.20
   6   7 -11  439.25   28.62
   6   7 -11  419.06   30.18
  11  -5 -10    2.30    2.65
 -11   5  10    2.45    3.39
 -11   5  10    3.77    3.88
  11   5 -10    2.37    3.37
 -11  -5  10    4.04    3.65
  11   5 -10   -2.45    3.46
   5 -11  -2   44.46    5.06
   5 -11  -2   31.56    3.95
  -5  11   2   25.36    4.64
  -5 -11   2   35.29    4.99
   5  11  -2   31.91    3.77
   4  -7 -11   13.26    3.75
  -4   7  11   12.52    4.38
  13  -3  -5   17.20    4.27
 -13   3   5   18.24    4.54
  13  -3  -5   11.83    3.90
  13   3  -5   17.99    3.91
 -13  -3   5   19.39    4.52
  -7  10   5  255.71   17.00
   7 -10  -5  221.51   18.10
   7 -10  -5  252.48   14.82
  13  -1  -3  200.60   16.03
  13  -1  -3  216.53   16.28
  13   1  -3  230.03   13.10
  13   1  -3  213.36   17.19
   7  10  -5  242.87   13.29
  -7 -10   5  238.35   18.99
  12  -3  -1   98.61    7.99
  12  -3  -1   95.35   12.26
  12   3  -1   89.53    7.78
  12   3  -1   88.91   10.00
   1  10   6    6.22    3.77
  -1 -10  -6    7.62    3.35
  -1  10  -6    8.12    2.08
   1 -10   6    9.38    1.54
   1 -10   6    6.60    1.49
  -5  11   3  131.57    9.31
   5 -11  -3  132.39    9.97
   5 -11  -3  136.71   10.05
  -5 -11   3  142.37   10.42
   5  11  -3  138.52    8.68
   6  -8 -10  804.38   34.10
  -6   8  10  759.48   44.44
  -6  -8  10  781.10   54.24
   6   8 -10  818.40   48.98
   6   8 -10  770.59   62.00
  -1 -11  -4  304.69   23.24
   1  11   4  323.30   16.88
  -1 -11  -4  333.17   19.02
   1 -11   4  326.96   19.91
   1 -11   4  307.71   21.46
  -1  11  -4  328.74   23.09
   0   2  12   44.47    4.52
   0  -2 -12   50.71    5.91
   0  -2 -12   48.66    4.38
   0  -2  12   53.09    3.52
   0   2 -12   53.64    4.07
   0   2 -12   54.03    4.78
   6   9   3  439.26   22.09
  -6  -9  -3  416.56   25.67
  -6   9  -3  443.41   15.26
   6  -9   3  429.81   27.68
   6  -9   3  468.17   29.31
  -6   9  -3  446.06   33.90
   4   4   9  215.71   13.06
   4  -4   9  221.53   13.26
   4  -4   9  230.54   20.90
  -4   4  -9  211.24   16.99
   0  -8  -9   28.58    3.37
   0   8   9   29.72    4.00
   1   6  10   17.97    3.05
  -1  -6 -10   10.75    2.87
   3  -8 -10   56.31    4.93
  -3   8  10   75.44    6.38
   8   1   6    2.34    3.12
   8   1   6   14.04    3.53
   8  -1   6   11.84    3.66
   8  -1   6   10.85    2.81
  -8   1  -6    7.35    3.06
  10  -8  -5  209.40   11.78
 -10   8   5  190.14   13.86
  10  -8  -5  206.57   18.73
  10   8  -5  184.08   10.87
 -10  -8   5  195.38   12.40
 -12   5   8  455.73   33.64
  12  -5  -8  446.84   33.93
  12   5  -8  443.24   28.88
 -12  -5   8  419.64   26.45
   4 -11   1  441.36   31.78
   4 -11   1  416.65   24.21
  -4  11  -1  417.52   29.53
  -4 -11  -1  442.10   27.08
   4  11   1  453.20   23.02
  -4 -11  -1  446.34   21.05
   4   6   8    5.38    2.66
   1 -11  -5  694.17   40.10
  -1  11   5  678.04   36.96
   1 -11  -5  698.64   46.72
  -4   6  -8    2.42    0.30
   4  -6   8    2.96    0.42
   4  -6   8    4.02    0.51
  -1 -11   5  708.94   38.56
   1  11  -5  709.49   54.06
  -1 -11   5  721.88   52.42
   1 -10  -7  138.37    8.30
  -1  10   7  126.65    8.12
  -1 -10   7  110.19    9.49
  -1 -10   7  121.21    8.79
   1  10  -7  118.57    9.30
  12   0   0 1539.20  127.03
  12   0   0 1537.02  101.34
  -2   0  13    4.28    2.23
   2   0 -13    0.61    1.81
   2   0 -13    0.91    1.81
 -11   4  11  244.63   17.49
 -11   4  11  229.33   17.54
  11  -4 -11  246.19   18.67
  11   4 -11  229.80   17.22
 -11  -4  11  239.68   14.46
  11   4 -11  197.56   12.74
  11  -2 -12  234.47   16.07
 -11   2  12  219.09   20.10
 -11   2  12  229.02   16.22
 -11  -2  12  223.57   18.36
  11   2 -12  209.17   22.54
  11   2 -12  230.70   14.58
  -4   9   9  163.21    9.58
   4  -9  -9  166.73   10.83
   4   9  -9  148.59   10.53
   4   9  -9  165.58   13.17
  -4  -9   9  164.87    7.81
  -4  -9   9  151.55    8.59
  10  -8  -4   32.83    4.93
 -10   8   4   31.37    4.93
  10  -8  -4   29.71    6.55
 -10  -8   4   33.37    5.50
  10   8  -4   40.84    4.81
  -6  10  -1    8.85    3.42
   6 -10   1   10.04    3.27
  -6  10  -1    2.80    2.28
   6 -10   1    4.48    2.85
   6  10   1    2.28    2.53
  -6 -10  -1   12.69    4.83
   0  -9  -8  362.15   19.21
   0   9   8  352.14   20.79
   8   7   3   31.00    3.41
  -8   7  -3   19.82    3.89
   8  -7   3   21.44    3.90
   9  -6 -11    7.65    3.86
  -9   6  11    4.56    4.21
  -9   6  11    2.94    4.65
  -9  -6  11   13.78    3.03
   9   6 -11    7.08    3.12
   9   6 -11    6.50    2.21
   5   0   9   -0.73    2.06
  -5   0  -9   -1.99    1.73
   1   4  11  138.84    9.53
  -1  -4 -11  137.15    9.66
   2   5  10  496.00   33.58
  -2  -5 -10  502.98   32.36
  -5  11   1  185.61   12.99
   5 -11  -1  175.89   11.87
   5 -11  -1  154.90   10.64
  -5 -11   1  181.93   10.39
   5  11  -1  170.28   10.49
 -13   2   9   62.69    7.94
 -13   2   9   63.18    7.44
  13  -2  -9   62.08    6.51
  13   2  -9   67.51    7.23
 -13  -2   9   69.81    7.45
 -12   2  11  101.72   10.50
  12  -2 -11  102.80    9.81
 -12   2  11  109.02    8.90
  12   2 -11  118.88    9.16
 -12  -2  11  108.15    8.54
   6  -4 -13    7.33    2.81
  -6   4  13    3.04    2.72
   6   4 -13    5.33    1.29
   1  -6 -11    2.16    2.70
  -1   6  11    6.26    3.34
   5  -9  -9 1266.32   77.69
  -5   9   9 1308.43   76.68
  11  -7  -5    8.08    2.79
 -11   7   5    9.00    3.84
  11  -7  -5   13.92    4.26
 -11  -7   5   11.48    3.56
  11   7  -5   13.91    3.82
   5   9  -9 1317.61   83.64
  -5  -9   9 1260.10   76.37
  -5  -9   9 1264.22   79.90
   5   9  -9 1238.90  110.09
  11   0   2 1248.23   84.57
  11   0   2 1183.75   97.04
  12  -1   0   34.66    4.33
  12  -1   0   23.04    5.91
  12   1   0   31.67    5.78
  12   1   0   31.48    4.71
  -2   1  13   54.04    5.09
   2  -1 -13   60.46    5.44
   2  -1 -13   49.18    5.34
  -2  -1  13   50.53    3.92
   2   1 -13   60.56    4.67
   2   1 -13   54.85    5.67
  10   0 -13   -1.66    3.30
 -10   0  13    6.33    3.89
 -10   0  13    0.08    2.45
   4 -11  -5    5.64    3.90
   4 -11  -5    5.56    3.77
  -4  11   5    2.73    4.31
  -4 -11   5    3.38    1.59
   4  11  -5    2.96    1.91
  -4 -11   5    5.32    2.86
 -13   3   8  132.19   11.80
  13  -3  -8  121.92   10.19
 -13  -3   8  117.79   10.04
  13   3  -8  134.55   10.20
  10   3   3  172.48   10.79
  10   3   3  178.30   14.39
  10  -3   3  175.70   17.87
  10  -3   3  205.58   11.58
  10  -8  -6   67.50    7.73
 -10   8   6   69.19    5.86
  10  -8  -6   73.78    8.45
   7   2   7  652.75   27.84
   7  -2   7  677.92   39.91
  -7   2  -7  673.81   59.60
   7  -2   7  649.71   55.61
 -10  -8   6   62.23    5.62
  10   8  -6   66.19    5.99
  12  -5  -3  286.49   24.70
 -12   5   3  300.01   17.94
  12  -5  -3  276.09   21.19
  12   5  -3  299.36   14.90
 -12  -5   3  267.99   18.63
   3  -9  -9   36.14    4.16
  -3   9   9   29.97    4.00
   8   6   4  181.19   12.68
   8  -6   4  154.20   13.44
   8  -6   4  177.33   14.26
  -8   6  -4  173.59   14.91
  -2  -2 -11   21.81    4.01
  -2  -2 -11   23.30    3.19
   2   2  11   19.92    2.73
   2  -2  11   22.80    2.96
  -2   2 -11   27.38    2.70
   2  -2  11   30.53    2.51
  -2   2 -11   21.86    2.46
  -7  10   1   62.96    6.63
   7 -10  -1   58.35    7.07
   7 -10  -1   75.25    7.17
  -7 -10   1   58.45    5.24
   7  10  -1   64.04    5.70
   5 -11  -4    4.18    2.68
  -5  11   4    3.00    2.90
   5 -11  -4    2.53    4.73
  -5 -11   4    3.09    3.43
   5  11  -4    2.78    2.09
  11  -7  -6  117.72    7.09
 -11   7   6  117.76   11.72
  11  -7  -6  110.74   10.18
 -11  -7   6   91.14    7.91
  11   7  -6  101.49    8.50
   5   1   9  132.49    8.90
  -5  -1  -9  119.49    9.54
  -5   1  -9  122.46   11.16
   5  -1   9  120.96   13.52
   5  -1   9  123.81    9.06
  -9   7  10  214.79   14.54
   9  -7 -10  213.59   15.06
  -9   7  10  204.15   16.88
   9   4   4  155.62   11.96
  -9   4  -4  149.35   15.29
   9  -4   4  161.26   13.10
   9  -4   4  145.31   14.29
  -9  -7  10  206.29   15.86
   9   7 -10  232.80   17.63
   9   7 -10  207.28   20.74
   5  -4 -13   14.48    3.30
  -5   4  13   12.65    4.81
 -11   6   9   40.81    6.59
  11  -6  -9   39.38    5.46
  11   6  -9   46.02    4.70
 -11  -6   9   43.92    5.46
  -2  -8  -8  121.00    9.01
   2   8   8  117.90    8.62
  -7   7  11   11.35    5.52
  -7   7  11   16.43    3.54
   7  -7 -11    8.00    2.81
   7   7 -11   10.39    1.93
  -7  -7  11    7.97    2.06
   7   7 -11   10.14    1.91
  -1   4  12  391.52   19.32
   1  -4 -12  381.67   19.69
   6   2   8  112.36    7.63
   6  -2   8  108.32    6.27
  -6   2  -8  108.76   10.68
   6  -2   8   95.51    8.54
  11  -1   2  171.33   10.92
  11  -1   2  171.86   12.27
  11   1   2  145.39   14.01
  11   1   2  180.13   11.78
  -7   4  13  344.99   23.88
  -7   4  13  339.95   27.32
   7  -4 -13  325.34   23.24
   7   4 -13  368.71   22.70
   7   4 -13  360.68   24.47
   3  -7 -11    7.26    2.40
  -3   7  11    8.80    3.08
  10  -1 -13  246.74   20.42
 -10   1  13  226.04   17.13
 -10   1  13  218.02   14.36
 -10  -1  13  242.26   13.17
 -10  -1  13  239.67   17.11
  10   1 -13  228.44   18.69
  10   1 -13  223.86   15.68
   9  -9  -4    8.28    4.01
  -9   9   4    2.32    4.46
   9  -9  -4    3.27    3.63
  -9  -9   4    4.91    2.70
   9   9  -4    2.43    3.23
   9  -8   0  162.69   15.03
   9  -8   0  177.49   15.12
  -9   8   0  167.63   13.23
   9   8   0  186.60   10.81
  -9  -8   0  188.27   12.42
  13  -2  -3    7.96    3.18
  13  -2  -3   13.16    4.79
  13   2  -3   17.26    4.46
  13  -3  -4  804.84   66.75
  13  -3  -4  845.43   45.68
  13   3  -4  749.41   38.36
  10  -7  -9  193.81   16.26
 -10   7   9  198.19   13.50
  11  -7  -4   58.20    6.06
 -11   7   4   44.60    6.27
  11  -7  -4   46.19    6.75
  11   7  -4   53.79    5.29
 -11  -7   4   39.30    5.86
  10   7  -9  165.85   17.04
 -10  -7   9  181.21   13.60
  10   7  -9  195.19   12.60
  10  -4 -12  538.26   38.69
 -10   4  12  454.98   38.10
 -10   4  12  547.81   32.73
   9   0   5    0.17    2.99
   9   0   5   -1.08    3.26
 -10  -4  12  487.03   42.47
  10   4 -12  512.64   41.56
  10   4 -12  519.17   39.67
   3  -3 -13   18.61    3.62
   3  -3 -13   17.98    2.64
  -3   3  13   19.28    3.18
   5  -6 -12    6.06    2.97
  -5   6  12    4.04    4.27
  11  -5   0  161.42   13.13
  11  -5   0  151.45   13.74
  11   5   0  167.27   11.65
  -6   6  12 1656.13  102.56
   6  -6 -12 1633.80   85.56
  -8   9   0   25.05    4.83
   8  -9   0   37.33    4.67
   8  -9   0   31.53    5.59
   8   9   0   30.26    3.62
  -8  -9   0   25.83    5.41
  10  -8  -3    7.12    3.47
 -10   8   3   -3.12    2.90
  10  -8  -3    4.10    4.31
  10   8  -3    0.82    2.17
 -10  -8   3    1.72    2.80
   9  -9  -5  302.70   22.96
  -9   9   5  321.39   16.38
   9  -9  -5  295.10   23.46
  -9  -9   5  317.22   20.42
   9   9  -5  327.91   20.26
   0 -12   0 1471.07   93.18
   0  12   0 1608.10   95.25
   0 -12   0 1545.02   79.61
  10  -6   1   45.72    5.48
  10  -6   1   48.26    5.49
  10   6   1   49.18    4.52
  -2  -9  -7   48.01    4.46
   2   9   7   50.87    5.21
   8   2   6    3.44    2.51
   8  -2   6    0.74    2.88
  -8   2  -6    7.88    2.52
   8  -2   6    5.72    2.07
   0   7  10   -4.78    4.17
   0  -7 -10   -2.25    2.83
   6 -10  -7   28.90    4.53
   6 -10  -7   35.81    4.85
  -6  10   7   38.68    5.07
   6  10  -7   28.09    3.21
  -6 -10   7   21.29    3.10
  -2   5  12 1082.18   56.86
   2  -5 -12 1026.96   62.66
   9  -3 -13  198.35   14.41
  -9   3  13  192.98   13.01
  -9   3  13  184.16   14.53
   9   3 -13  207.78   13.48
   9   3 -13  200.55   14.36
  -9  -3  13  203.09   15.16
  -7   8  10    9.52    3.99
   7  -8 -10    7.30    2.90
  -7   8  10    8.04    4.89
   7   8 -10    4.92    1.58
   7   8 -10    1.19    1.81
  -7  -8  10    4.93    2.08
 -13   0  10    0.76    3.30
 -13   0  10   -3.53    4.80
  13   0 -10    6.68    3.48
   6   5   7  234.21   16.19
  -6   5  -7  235.18   17.97
   6  -5   7  229.78   18.25
   6  -5   7  239.81   23.28
   9   1   5   33.53    4.35
   9   1   5   29.44    4.31
   9  -1   5   34.73    4.74
   9  -1   5   39.79    3.71
   7 -10  -6  350.01   15.22
   7 -10  -6  301.99   25.64
  -7  10   6  338.84   21.21
   7  10  -6  336.53   20.11
  -7 -10   6  317.31   27.64
  -9   5  12   47.62    5.82
  -9   5  12   54.40    7.01
   9  -5 -12   44.73    5.73
  -9  -5  12   59.86    6.06
   9   5 -12   44.77    4.62
   9   5 -12   53.55    5.33
   0 -11  -5    9.56    3.98
   0  11   5   -2.51    2.32
   0 -11  -5   -0.82    2.27
   0 -11   5    0.97    1.87
   0 -11   5    2.19    1.94
   0  11  -5   -3.51    2.20
   9  -9  -3   24.63    5.36
  -9   9   3   13.58    5.30
   9  -9  -3   18.66    4.45
  -9  -9   3   21.99    3.65
   9   9  -3   21.70    3.36
  10  -5   2  955.04   75.76
  10  -5   2  977.83   77.76
  10   5   2  891.08   49.63
   0 -12  -1   39.80    4.70
   0  12   1   38.63    4.40
   0 -12  -1   31.86    4.96
   0  12  -1   39.17    5.12
   0 -12   1   34.52    4.58
   0 -12   1   38.69    3.99
 -12   4  10   40.91    6.07
 -12   4  10   55.36    7.28
  12  -4 -10   41.91    5.44
 -12  -4  10   46.16    5.17
  12   4 -10   51.88    6.28
   8  -8   2  161.42   11.93
   8  -8   2  143.57   13.86
  -8   8  -2  146.01   10.39
  -8   8  -2  132.32   12.30
   8   8   2  166.36    9.44
  -1  12   0  227.18   15.89
   1 -12   0  267.46   14.83
   1 -12   0  223.61   18.53
  -1 -12   0  258.28   13.63
  -1 -12   0  245.68   15.28
   1  12   0  245.88   15.66
   7   5   6  371.28   24.01
   7  -5   6  373.09   41.79
   7  -5   6  356.54   26.26
  -7   5  -6  364.57   32.34
   6  -9  -9  502.00   19.07
  -6   9   9  476.43   26.17
  -6  -9   9  462.20   34.20
   6   9  -9  487.64   39.83
   6   9  -9  502.45   36.71
   1 -12  -1  200.41   14.42
   1 -12  -1  190.81   12.38
  -1  12   1  228.50   14.29
  -1 -12   1  213.15   13.83
   1  12  -1  213.18   15.82
  -1 -12   1  227.45   11.80
   2  -8 -10   73.52    5.30
  -2   8  10   66.18    5.92
   4  10   4  395.01   23.81
  -4  10  -4  402.24   33.09
   4 -10   4  389.19   26.81
   4 -10   4  376.76   24.14
  12  -2   0  356.92   27.88
  12  -2   0  324.30   29.21
  12   2   0  333.28   25.43
  12   2   0  341.94   31.09
 -11   7   7   13.20    5.79
  11  -7  -7   13.67    4.48
  11  -7  -7   23.34    5.23
 -11  -7   7   15.07    4.72
  11   7  -7   19.96    3.87
   2  -2 -13  172.63   10.18
   2  -2 -13  175.87   15.71
  -2   2  13  179.08   13.68
   2   2 -13  180.10   12.58
   2   2 -13  176.55   17.34
  -2  -2  13  165.31   12.21
   7  -9   2  429.00   25.07
   7  -9   2  394.97   38.18
  -7   9  -2  401.45   32.45
  -7   9  -2  405.39   31.94
   7   9   2  419.52   20.16
   5 -11   0  489.79   33.50
  -5  11   0  480.65   35.65
   5 -11   0  498.92   29.16
   5  11   0  495.89   29.11
  -5 -11   0  474.83   29.62
  13  -1 -10   86.26    7.86
 -13   1  10   87.79   10.75
 -13   1  10   77.13    7.47
 -13  -1  10   64.15    8.12
  13   1 -10   78.40    8.80
  11  -4   1    7.27    4.44
  11  -4   1    3.99    2.23
  11   4   1   15.87    5.18
  11   4   1    9.13    2.91
   4  -6 -12   21.51    3.42
  -4   6  12   22.50    4.09
  -7   6  12  184.96   15.88
  -7   6  12  186.95   14.15
   7  -6 -12  191.27   14.62
  -7  -6  12  198.75   14.29
   7   6 -12  206.25   13.55
   7   6 -12  196.36   13.94
   2  -9  -9    4.65    3.63
  -2   9   9    8.21    4.16
  11  -6  -1    3.10    2.11
  11  -6  -1    6.12    3.32
 -11   6   1    7.29    2.71
  11   6  -1   -2.02    2.60
   4  -4 -13   15.17    3.33
  -4   4  13   20.29    3.69
   5   2   9  727.89   48.02
   5  -2   9  761.04   35.98
  -5   2  -9  718.36   66.03
   5  -2   9  698.42   63.38
   0  -3 -12   57.83    7.84
   0   3  12   81.63    6.35
   0  -3 -12   85.50    6.68
  10  -8  -7  162.18   12.85
 -10   8   7  178.56   11.85
  10  -8  -7  172.66   15.38
   3  10   5   91.71    8.36
  -3 -10  -5  100.02    5.92
  10   8  -7  182.83   12.53
 -10  -8   7  167.68   11.91
  -3  10  -5   98.93    7.65
   3 -10   5  102.65    7.63
   3   6   9   20.94    4.01
  -3  -6  -9   19.82    3.63
  -2  -7  -9   14.94    3.24
   2   7   9   15.65    3.68
 -13   4   6  271.70   18.06
  13  -4  -6  250.43   21.27
  13  -4  -6  256.45   18.93
  13   4  -6  260.95   16.22
 -13  -4   6  237.25   15.05
   5   5   8    6.26    3.21
   5  -5   8   11.39    2.57
   5  -5   8    9.69    1.67
  -5   5  -8   10.33    2.52
  11  -2   2  528.57   41.57
  11  -2   2  473.78   36.45
  11   2   2  477.65   39.18
  11   2   2  528.65   34.66
  -9   9   6   -0.83    3.33
   9  -9  -6    5.86    3.88
   9  -9  -6    0.37    2.53
   9   9  -6    4.58    2.52
  -9  -9   6    7.04    3.37
  13   0  -2 1707.58  113.77
  13   0  -2 1739.87  138.39
   8  -4 -13  194.08   12.32
  -8   4  13  180.78   13.86
  -8   4  13  215.55   18.25
   8   4 -13  187.96   12.66
  -8  -4  13  180.28   11.89
   8   4 -13  186.04   12.68
  10  -2 -13   29.08    5.26
 -10   2  13   22.79    4.45
 -10   2  13   18.86    4.16
  -3 -11  -3    6.98    2.97
  -3 -11  -3    9.49    3.74
   3  11   3   10.29    2.74
  10   2 -13   24.75    4.05
  10   2 -13   26.93    3.68
 -10  -2  13   21.67    3.30
 -10  -2  13   23.31    3.86
  -3  11  -3   11.53    3.36
   3 -11   3    8.50    3.17
   3 -11   3    5.38    2.81
 -11   3  12  311.00   25.60
 -11   3  12  308.16   23.68
  11  -3 -12  328.21   24.67
 -11  -3  12  322.00   25.12
  11   3 -12  302.98   27.14
   5  10   3  132.98    9.87
  -5 -10  -3  137.08    9.73
  -6   0  14  125.94    7.62
   6   0 -14  135.62   12.10
   6   0 -14  140.39   11.89
   5 -10   3  128.55    8.58
  -5  10  -3  128.36   10.75
   5 -10   3  130.58   10.75
   0 -10  -7  140.40    9.41
   0  10   7  149.70    9.10
   0 -10   7  119.71    5.49
   0 -10   7  129.06    6.45
   0  10  -7  129.73    7.67
  12  -5  -9    7.59    3.30
 -12   5   9    2.59    3.49
 -12  -5   9    4.09    3.30
  12   5  -9    8.13    3.03
  -4   0 -10   11.99    3.29
   4   0  10   12.67    2.06
   7   0 -14  551.09   44.18
  -7   0  14  494.08   35.74
   7   0 -14  550.44   37.91
  -7   0  14  551.04   39.64
  11  -7  -3   70.79    8.18
 -11   7   3   79.21    7.88
  11  -7  -3   77.47    8.59
  11   7  -3   72.95    6.05
 -11  -7   3   71.71    7.68
  -1 -12  -1  276.97   19.32
   1  12   1  307.94   20.86
  -1 -12  -1  309.09   20.23
   1 -12   1  303.57   18.95
  -1  12  -1  275.28   18.14
   1 -12   1  288.78   20.45
   3   4  10  941.31   59.71
  -3  -4 -10  962.58   66.14
  -5  11   5   16.37    4.28
   5 -11  -5   17.17    4.83
   5 -11  -5   21.37    4.16
  -5 -11   5   18.90    3.41
  -5 -11   5   24.62    3.00
   5  11  -5   21.87    2.49
 -13   4   7  561.36   37.26
  13  -4  -7  579.10   30.56
 -13  -4   7  523.74   34.67
  13   4  -7  539.35   30.48
  -1  12   2  998.22   61.06
   1 -12  -2 1073.25   49.81
   1 -12  -2  987.70   56.37
  -1 -12   2 1021.49   59.13
   1  12  -2 1024.88   61.06
  -1 -12   2  995.07   80.66
   2 -12  -1   10.34    2.67
  -2  12   1   11.85    3.06
   2 -12  -1   15.95    3.29
  -2 -12   1   16.08    3.44
  -2 -12   1   10.33    3.48
   2  12  -1   10.22    3.24
  12  -6  -6 1290.09   74.12
  12  -6  -6 1388.95  105.67
 -12   6   6 1345.12   84.61
  12   6  -6 1307.31   70.21
 -12  -6   6 1297.82   96.01
 -13   3   9  -18.64    7.12
  13  -3  -9    3.45    3.14
 -13   3   9    3.55    3.20
 -13  -3   9    7.45    3.41
  13   3  -9    4.68    2.71
  10  -7   0 1537.95  110.63
 -10   7   0 1596.77  111.39
  10  -7   0 1536.04  109.16
  10   7   0 1617.52   78.77
 -12   3  11  411.35   28.45
  12  -3 -11  434.48   26.14
 -12   3  11  423.40   33.85
 -12  -3  11  462.46   25.98
  12   3 -11  424.83   34.63
   2  11   4  783.58   39.64
  -2 -11  -4  796.53   42.89
  -2 -11  -4  744.58   47.51
   2 -11   4  743.53   54.53
   2 -11   4  732.82   43.73
  -2  11  -4  791.27   55.03
   8  -9  -8  166.33   13.47
  -8   9   8  157.99   14.16
   8   9  -8  174.45   12.54
   8   9  -8  149.32   21.79
  -8  -9   8  155.06   11.85
 -12   6   5   13.08    5.05
  12  -6  -5   10.38    4.73
  12  -6  -5    3.82    5.43
  12   6  -5    6.61    3.04
 -12  -6   5    4.90    5.19
  13  -1  -2  516.36   27.86
  13  -1  -2  481.79   28.74
  13   1  -2  535.54   37.08
  13   1  -2  486.12   36.36
  13  -4  -5  747.55   58.61
  13  -4  -5  682.93   51.47
 -13   4   5  736.57   44.70
 -13  -4   5  707.43   48.36
  13   4  -5  730.01   37.32
   8   5   5  495.87   26.67
  -8   5  -5  473.04   44.44
   8  -5   5  490.76   56.19
   8  -5   5  480.71   40.07
  -6   1  14  101.11    9.01
   6  -1 -14  109.15    8.56
   6  -1 -14   97.22    7.95
   6   1 -14   89.09    9.86
  -6  -1  14  102.31    8.44
   6   1 -14   85.60    8.54
  12  -4  -1  136.39   13.56
  12  -4  -1  145.74   10.50
  12   4  -1  143.54    9.69
   9   2   5    2.45    3.38
   9   2   5   -1.33    2.23
   9  -2   5    7.20    2.21
   9  -2   5    0.62    2.14
   7   3   7   93.72    7.10
  -7   3  -7   93.47    8.39
   7  -3   7  101.62    7.85
   7  -3   7   95.63    9.63
   4  11   2  312.92   15.68
  -4 -11  -2  317.45   21.89
  -4 -11  -2  318.82   19.71
   4 -11   2  339.62   20.53
   4 -11   2  276.75   24.41
  -4  11  -2  316.02   24.21
  -4  -1 -10 1143.24   98.95
   4   1  10 1192.53   74.32
   4  -1  10 1187.27   77.53
  -4   1 -10 1155.65   77.95
   4  -1  10 1178.09   75.49
   7  -1 -14   38.03    4.46
   7  -1 -14   36.32    4.90
  -7   1  14   39.00    4.97
  -7   1  14   37.16    5.02
   7   1 -14   36.18    4.14
   7   1 -14   37.62    4.37
  -7  -1  14   31.46    4.98
  -7  -1  14   43.50    4.11
  -2  -3 -11   81.95    7.74
   2   3  11   78.67    6.05
   2  -3  11   82.02    5.05
  -2   3 -11   83.00    7.23
   2  -3  11   86.59    6.48
  -2   3 -11   79.83    7.66
   0  12   2  851.65   45.45
   0 -12  -2  783.41   52.18
   0 -12  -2  821.16   49.28
   0 -12   2  776.18   58.04
   0 -12   2  842.35   45.90
   0  12  -2  811.37   54.23
   4 -10  -8  141.50    9.99
  -4  10   8  170.96    9.82
   2 -12   0   18.26    3.85
  -2  12   0   20.02    4.03
   2 -12   0    5.45    3.67
  -2 -12   0   19.98    2.73
  -2 -12   0   12.43    3.60
   2  12   0   14.34    3.34
   4  10  -8  172.62   12.14
  -4 -10   8  139.38   10.11
   4  10  -8  157.96   11.75
  -4 -10   8  158.71   13.43
   3 -11  -6  231.22   15.02
   3 -11  -6  247.29   15.50
  -3  11   6  223.90   12.79
  -3 -11   6  224.80   18.44
   3  11  -6  243.99   17.78
  -3 -11   6  228.06   15.13
   9  -8  -9  915.70   66.38
  -9   8   9  917.17   54.69
  -9  -8   9  897.52   61.38
   9   8  -9  934.70   53.44
   9   8  -9  937.43   63.11
  10  -8  -2  604.89   47.96
  10  -8  -2  605.54   44.70
 -10   8   2  600.78   41.84
 -10  -8   2  577.03   43.80
  10   8  -2  602.13   32.41
  -8   7  11   59.87    7.54
  -8   7  11   65.05    7.80
   8  -7 -11   65.33    6.51
   8   7 -11   59.81    5.49
   8   7 -11   48.73    4.72
  -8  -7  11   66.48    5.40
   7 -10   0    6.98    2.50
  -7  10   0    4.34    3.77
   7 -10   0    2.69    3.35
   7  10   0    0.06    3.03
  -7 -10   0    0.21    2.84
   2 -12  -2    9.52    3.30
  -2  12   2   -0.36    4.13
   2 -12  -2    3.53    2.16
   2  12  -2    3.27    3.11
  -2 -12   2    2.70    2.92
  -2 -12   2    7.72    3.87
   9  -9  -2   12.64    3.76
  -9   9   2   17.74    4.96
   9  -9  -2    9.08    2.98
  -9  -9   2   18.12    3.88
   9   9  -2   16.43    3.10
  -3  10   8   18.05    3.63
   3 -10  -8   20.42    3.25
   3  10  -8   22.19    2.35
   3  10  -8   24.59    2.08
  -3 -10   8   15.72    1.99
  -3 -10   8   20.10    1.93
   6   3   8 1327.12   73.16
   6  -3   8 1188.82  119.18
   6  -3   8 1266.96   92.53
  -6   3  -8 1237.87  100.13
   9   6   3    4.98    3.31
  -9   6  -3    1.49    3.22
   9  -6   3    3.53    2.13
   9  -6   3    1.54    2.95
   5   0 -14 2437.57  230.38
   5   0 -14 2661.46  182.40
  -5   0  14 2610.69  146.42
  -2   7  11   -0.52    2.72
   2  -7 -11    0.78    2.13
  -2  11   6  667.95   37.01
   2 -11  -6  622.84   34.31
   2 -11  -6  697.22   29.98
   2  11  -6  733.44   50.87
  -2 -11   6  699.67   43.50
  -2 -11   6  687.64   59.63
  -9   7  -2  675.19   54.55
   9  -7   2  698.18   50.83
   9  -7   2  719.03   61.26
   9   7   2  714.30   42.95
  13  -3  -3  278.12   24.88
  13  -3  -3  308.89   21.94
  13   3  -3  293.30   18.80
 -13   2  10   25.79    5.45
 -13   2  10   15.45    4.38
  13  -2 -10   19.91    3.57
  13   2 -10   16.55    4.24
 -13  -2  10   22.31    4.41
  12  -5  -2  112.64    9.80
  12  -5  -2  117.78    9.22
 -12   5   2  114.16    9.99
  12   5  -2  121.82    8.96
 -12   6   7  219.29   15.34
  12  -6  -7  239.54   19.34
 -12  -6   7  238.52   14.57
  12   6  -7  222.55   11.91
  -1   0 -12   24.50    2.61
   1   0  12   20.99    2.74
  -1   0 -12   21.95    3.62
   6 -11  -3  190.37   13.16
   6 -11  -3  175.77   16.12
  -6  11   3  193.86   16.05
   6  11  -3  179.73   11.80
  -6 -11   3  186.84   13.09
   2  10   6   64.20    7.15
  -2 -10  -6   49.83    4.55
   2 -10   6   61.74    3.90
   2 -10   6   59.53    5.20
  -2  10  -6   60.12    3.94
  -8   0  14   25.58    4.31
  -8   0  14   13.91    3.57
   8   0 -14   18.05    3.59
   8   0 -14   16.49    4.11
   8   3   6   75.39    6.93
   8  -3   6   91.83    5.88
   8  -3   6   73.93    8.67
  -8   3  -6   79.05    9.20
  10   0   4   15.16    3.42
   5  -1 -14   21.08    2.86
  -5   1  14   21.73    4.24
   5  -1 -14   17.63    3.31
   5   1 -14   19.92    2.79
   5   1 -14   32.19    4.71
  -5  -1  14   21.20    3.30
 -12   0  12  759.90   58.95
  12   0 -12  841.11   68.49
 -12   0  12  837.12   58.32
  -8  10   4  122.48    9.71
   8 -10  -4  107.54    8.48
   8 -10  -4  107.77   11.37
   8  10  -4  109.16    8.10
  -8 -10   4  107.27    8.83
   6 -11  -2  320.48   17.79
   6 -11  -2  251.09   22.26
  -6  11   2  301.92   18.11
  -6 -11   2  257.27   17.97
   6  11  -2  280.20   14.81
   4 -11  -6  189.51   13.21
  -4  11   6  194.10   12.57
   4 -11  -6  219.35   13.58
  -4 -11   6  193.32   12.40
   4  11  -6  206.59   13.15
 -12   6   4 1223.46   72.59
  12  -6  -4 1150.71   64.83
  12  -6  -4 1229.55   97.21
 -12  -6   4 1167.22   78.07
  12   6  -4 1200.18   65.39
   3  -6 -12  359.02   22.42
  -3   6  12  337.42   17.90
  -5  10   8   21.71    6.01
   5 -10  -8   18.13    4.64
 -13   4   8   69.61    7.13
  13  -4  -8   50.45    7.22
   5  10  -8   14.98    2.70
  -5 -10   8   19.20    2.26
   5  10  -8   18.94    2.40
  13   4  -8   70.49    6.86
 -13  -4   8   76.25    8.26
  10   4   3   58.89    5.37
  10  -4   3   48.66    4.49
  10  -4   3   43.01    6.16
   5   8   6   19.03    3.74
   5  -8   6   20.63    2.31
  -5   8  -6   18.16    2.51
   5  -8   6   25.16    2.99
   7  -9  -9   29.75    4.91
  -7   9   9   26.52    5.16
   7   9  -9   29.52    3.23
   7   9  -9   28.03    3.49
  -1  -1 -12   20.86    2.94
   1   1  12   23.30    2.65
  -1  -1 -12   20.83    3.49
   1  -1  12   25.96    2.86
  -1   1 -12   24.83    3.28
  -1   1 -12   29.76    3.55
  -8   6  12  204.87   17.38
  -8   6  12  187.17   16.46
   8  -6 -12  194.98   17.36
  11  -7  -8  271.48   20.91
 -11   7   8  282.65   19.84
   8   6 -12  192.86   19.71
   8   6 -12  199.96   13.07
  11   7  -8  294.00   18.92
 -11  -7   8  274.06   18.95
   8 -10  -3    9.95    3.65
  -8  10   3   14.75    4.31
   8 -10  -3   10.76    5.11
   8  10  -3   12.00    3.87
  -8 -10   3    5.89    4.14
  -6 -10  -2  273.48   16.89
   6  10   2  284.10   17.32
  -6  10  -2  280.36   24.12
   6 -10   2  287.79   19.50
  -6  10  -2  276.12   15.09
   6 -10   2  264.71   19.58
   8  -1 -14  136.49   12.91
  -8   1  14  144.33   12.94
  -8   1  14  128.04   10.68
   8   1 -14  124.41   11.64
  -8  -1  14  151.50   10.13
  -8  -1  14  118.81   12.71
   8   1 -14  129.85    9.81
   6   8   5  241.44   13.51
   6  -8   5  217.45   17.28
  -6   8  -5  224.49   21.56
   1   9   8   12.12    4.37
  -1  -9  -8   20.78    4.22
   4   5   9  491.45   28.38
   4  -5   9  486.90   27.14
   4  -5   9  410.41   26.81
  -4   5  -9  412.37   34.77
  -4   5  -9  475.91   34.66
  -6  11   4   14.55    3.59
   6 -11  -4    9.45    3.03
   6 -11  -4   12.87    5.34
   6  11  -4   12.57    3.56
  -6 -11   4    8.43    3.05
   1   8   9    1.92    4.21
  -1  -8  -9   10.00    3.19
  -1   0  13   -2.20    1.98
   1   0 -13    1.78    1.53
   1   0 -13    0.27    1.82
   1  11   5  138.31    8.95
  -1 -11  -5  151.50    9.74
  10   1   4  148.27   11.53
  10   1   4  127.00   12.45
  10  -1   4  147.80    8.43
  10  -1   4  146.65   13.54
  -1  11  -5  135.86   10.19
   1 -11   5  130.46    8.42
  -8   8  10  136.53    9.76
   8  -8 -10  123.87    9.54
   8   8 -10  125.38   10.53
   8   8 -10  126.90    8.94
 -12   1  12  238.38   19.59
  12  -1 -12  226.01   20.42
 -12   1  12  239.24   16.01
 -12  -1  12  226.91   15.47
  12   1 -12  213.31   17.11
 -12  -1  12  254.92   20.54
  12  -3   0  660.61   36.95
  12  -3   0  763.20   49.14
  12   3   0  675.25   42.23
  12   3   0  613.90   55.38
  13  -2  -2  318.42   25.20
  13  -2  -2  314.24   27.98
  13   2  -2  350.81   28.01
  -2   3  13   22.40    3.82
   2  -3 -13   23.95    3.58
 -11   5  11  234.29   20.41
 -11   5  11  271.99   19.17
  11  -5 -11  229.58   16.99
   2 -10  -8  787.14   44.97
  -2  10   8  813.90   43.44
  11   5 -11  282.85   19.07
 -11  -5  11  256.90   18.53
  13  -4  -4    7.66    5.68
  13  -4  -4   15.00    4.41
 -13   4   4   12.74    4.68
  13   4  -4    3.49    4.21
   6  -2 -14  386.00   30.88
  -6   2  14  401.62   27.81
   6   2 -14  405.59   32.42
   6   2 -14  360.71   34.93
  -6  -2  14  383.59   22.97
   1  12   2    1.32    3.68
  -1 -12  -2    3.97    3.38
  -1 -12  -2    7.29    3.75
   1 -12   2   11.63    3.31
  -1  12  -2    2.42    2.47
   1 -12   2    6.94    2.20
  -2 -12  -1   98.71    6.63
   2  12   1  106.67    8.40
  -2 -12  -1   91.35    8.52
  -2  12  -1   86.60    9.28
   2 -12   1   87.61    8.62
   2 -12   1  112.64    8.31
   9  -9  -7  129.08   10.41
  -9   9   7  138.65   11.65
   9  -9  -7  103.03   13.05
  -3   4  13   83.70    6.38
   3  -4 -13   74.12    9.49
   9   9  -7  129.36   10.32
  -9  -9   7  133.59    9.67
   4   2  10  424.83   24.14
 -10   6  11   22.59    4.69
 -10   6  11   29.02    6.98
  10  -6 -11   30.34    4.17
  -4   2 -10  435.08   39.65
   4  -2  10  437.72   21.33
 -10  -6  11   19.04    4.34
  10   6 -11   36.23    4.02
  10   6 -11   28.00    4.53
   8 -10  -5  296.30   26.28
  -8  10   5  337.19   21.71
   8 -10  -5  344.61   26.93
  -7   2  14   34.50    4.45
   7  -2 -14   31.23    4.18
   7   2 -14   32.05    4.07
  -7  -2  14   26.73    3.75
   7   2 -14   29.03    3.13
   8  10  -5  353.43   17.93
  -8 -10   5  357.03   21.58
   7 -10  -7  542.88   43.87
  -7  10   7  613.68   39.96
   7 -10  -7  600.23   40.22
  -7 -10   7  581.61   47.31
   7  10  -7  629.49   35.25
  -1  11   6  396.49   23.93
   1 -11  -6  390.46   24.13
   1 -12  -3    3.19    3.07
  -1  12   3    1.07    2.47
   1 -12  -3    2.75    4.67
   1  12  -3    5.07    2.98
  -1 -12   3    3.11    2.80
  -1 -12   3    5.54    2.59
   6   7   6   72.90    6.40
  -1 -11   6  401.57   28.32
   1  11  -6  414.75   38.62
  -6   7  -6   75.63    7.99
   6  -7   6   77.87    6.64
   5   3   9   28.48    4.75
   5  -3   9   30.01    3.20
  -5   3  -9   32.02    4.74
  -1  -5 -11    5.78    2.65
   1   5  11   -0.09    2.47
   5 -11   1  207.34   16.30
   5 -11   1  211.53   15.37
  -5  11  -1  215.73   16.16
   5  11   1  217.20   10.68
  -5 -11  -1  210.04   14.16
  -1   9   9  238.32   13.75
   1  -9  -9  256.44   16.10
   3 -12  -1   -0.80    2.60
   3 -12  -1    1.28    2.36
  -3  12   1    1.87    2.37
  -3 -12   1    0.57    2.13
   3  12  -1   -1.30    2.31
  -3 -12   1    3.14    2.51
   2 -12  -3  143.78    9.94
   2 -12  -3  144.70   10.71
  -2  12   3  149.88   11.01
  -2 -12   3  144.10   11.80
   2  12  -3  153.36   10.71
  -2 -12   3  147.62   11.24
   0   6  11   46.51    4.92
   0  -6 -11   43.04    4.06
   1  -1 -13    6.18    2.39
   1  -1 -13    8.23    2.90
  -1   1  13    9.61    2.07
   1   1 -13    8.28    2.08
   1   1 -13    7.18    1.93
  -1  -1  13   12.29    2.49
   1  -8 -10    1.61    2.59
  -1   8  10    2.47    2.58
  14   0  -7    1.61    4.93
   6  -5 -13  320.08   26.34
  -6   5  13  342.37   22.37
  -3  12   2   27.64    4.22
   3 -12  -2   31.81    4.62
   3 -12  -2   36.75    5.67
  -3 -12   2   35.04    3.42
   3  12  -2   31.42    4.54
  -3 -12   2   34.17    5.12
  11  -3   2  152.16   13.89
  11  -3   2  159.46   14.41
  11   3   2  157.51   10.92
  11   3   2  137.04   13.01
  11  -6 -10  187.06   15.17
 -11   6  10  184.90   15.04
  11   6 -10  156.61   13.36
 -11  -6  10  190.05   13.66
 -10   8   8   47.28    6.40
  10  -8  -8   59.83    6.39
 -10  -8   8   66.17    6.02
  10   8  -8   60.36    4.57
  14   0  -6   64.82    7.97
   4   8   7 1349.38   84.96
 -11   0  13    2.21    3.24
 -11   0  13   -1.06    2.76
  11   0 -13    3.97    2.82
   4  -8   7 1424.12   64.95
   4  -8   7 1279.11   60.74
   9  -4 -13    3.80    2.60
  -9   4  13    5.23    4.70
  -9   4  13    3.53    5.29
 -10   3  13  373.00   23.97
 -10   3  13  329.19   27.94
  10  -3 -13  352.89   20.28
   9   4 -13    5.69    2.87
   9   4 -13    4.73    2.51
  10   3 -13  331.35   29.73
  10   3 -13  330.74   28.01
 -10  -3  13  333.69   32.14
   5   7   7   20.58    3.72
   5  -7   7   22.70    2.58
   5  -7   7   24.07    2.29
  -5   7  -7   24.87    2.17
   5   9   5  426.71   26.08
   5  -9   5  418.25   34.76
  -5   9  -5  439.76   24.50
 -11   7   2  478.73   35.57
  11  -7  -2  438.40   31.65
  11  -7  -2  487.04   33.39
  11   7  -2  438.99   24.60
 -11  -7   2  406.11   27.31
  -6  11   1  108.44    9.19
   6 -11  -1   98.13    7.15
   6 -11  -1   83.07    9.05
  -6 -11   1   81.99    7.58
   6  11  -1   98.12    7.63
   8  -9   1    3.27    3.47
   8  -9   1    0.72    1.97
  -8   9  -1   -3.24    2.61
   8   9   1   -1.67    2.61
   9   5   4  409.84   23.28
   4   0 -14   94.50   10.06
   4   0 -14  101.67   10.02
  -4   0  14   98.15    8.14
  -9   5  -4  324.66   27.35
   9  -5   4  408.07   32.46
   9  -5   4  380.45   45.20
  -5   5  13   -0.32    4.35
   5  -5 -13   -1.88    3.26
  14  -1  -7  270.19   17.83
  14   1  -7  276.97   15.91
  12  -6  -8   47.31    6.40
 -12   6   8   40.47    6.09
 -12  -6   8   27.47    5.58
  12   6  -8   44.33    4.68
   1  -5 -12  275.36   19.68
  -1   5  12  296.48   18.31
   7   7   5   17.91    3.77
   7  -7   5    9.57    1.86
  -7   7  -5    6.05    3.19
   8 -10  -2  740.48   61.52
  -8  10   2  815.04   49.60
   8 -10  -2  776.03   42.49
   5  -2 -14  223.42   16.33
   5  -2 -14  213.62   20.59
  -5   2  14  223.15   15.37
   8  10  -2  765.03   43.17
  -8 -10   2  698.00   49.24
   5   2 -14  244.87   15.79
  -5  -2  14  235.19   12.27
   5   2 -14  231.09   26.21
  -7   5  13    0.66    3.20
   7  -5 -13    4.30    2.54
   7   5 -13    2.21    1.17
  -7  -5  13   -0.48    1.36
   7   5 -13   -0.67    1.38
  14  -1  -6  823.46   62.66
  14   1  -6  847.50   52.51
   7   8   4   20.94    3.72
   7  -8   4   21.07    3.14
  -7   8  -4   16.76    3.13
 -11   1  13    4.57    4.47
  11  -1 -13    6.33    4.48
 -11   1  13   -3.97    3.65
 -11  -1  13    0.70    3.02
  11   1 -13   -0.92    2.80
 -11  -1  13   -7.22    3.82
   4   9   6  113.81    9.84
   4  -9   6  105.53    7.07
   4  -9   6  104.58    6.99
   9  -8   1  189.79   15.16
  -9   8  -1  197.21   14.85
   9  -8   1  181.57   17.31
   9   8   1  178.44   13.75
   0  12   3  386.77   25.18
   0 -12  -3  367.64   26.99
   0 -12  -3  410.64   18.68
   0 -12   3  409.79   25.35
   0  12  -3  392.18   29.38
  10  -5 -12   16.06    3.59
 -10   5  12   20.49    3.98
 -10   5  12   17.87    4.60
   9   3   5    3.05    2.82
   9  -3   5    5.94    3.45
   9  -3   5    4.29    2.74
  10   5 -12   23.90    3.64
  10   5 -12   12.92    3.37
 -10   7  10  622.01   38.00
  10  -7 -10  648.09   27.20
 -10  -7  10  605.91   51.43
  10   7 -10  617.01   37.85
  10   7 -10  584.24   53.31
   1   2  12   44.78    4.06
  -1  -2 -12   43.12    4.39
  -1  -2 -12   30.27    5.01
   1  -2  12   41.54    4.77
   1  -2  12   40.07    3.33
  -1   2 -12   37.36    3.71
  -1   2 -12   45.02    5.14
  -3  12   0    5.59    3.48
   3 -12   0    2.32    2.75
   3 -12   0    5.80    3.32
  -3 -12   0    8.32    3.84
  -3 -12   0    3.70    3.44
   3  12   0    6.92    3.23
  13   0 -11   -1.20    2.96
 -13   0  11    1.55    4.93
 -13   0  11    6.79    5.06
   5 -11  -6  341.53   15.78
  -5  11   6  292.63   20.82
   5 -11  -6  290.25   17.43
   5  11  -6  310.92   20.00
  -5 -11   6  300.88   18.75
 -14   0   8   52.81   12.80
  14   0  -8   85.99    8.38
   8  -2 -14  752.01   54.00
  -8   2  14  708.79   49.32
  -8   2  14  772.66   44.78
   8   2 -14  752.56   64.48
   8   2 -14  722.78   49.28
  -8  -2  14  739.99   46.82
   2   6  10 1204.59   64.61
  -2  -6 -10 1216.16   69.43
   4  -1 -14    4.08    2.48
   4  -1 -14    4.54    2.16
  -4   1  14    9.58    3.24
   4   1 -14   -0.72    1.62
  -4  -1  14    1.68    2.22
   4   1 -14    0.77    2.07
   0   4  12   25.95    4.02
   0  -4 -12   35.04    3.52
   6   9   4  521.79   25.51
  -6   9  -4  548.77   37.95
   6  -9   4  550.33   32.22
  -6   9  -4  571.41   30.58
  12   0   1    2.33    2.80
  12   0   1    0.54    4.14
  -9   0  14  753.88   46.93
  -9   0  14  690.22   59.76
   9   0 -14  739.61   51.62
   6 -10  -8    7.93    3.82
  -6  10   8   10.18    3.54
   6  10  -8   14.85    2.95
   6  10  -8   17.73    2.95
  -6  11   5  289.39   20.51
   6 -11  -5  258.18   24.13
   6 -11  -5  295.71   23.74
   6  11  -5  299.28   20.85
  -6 -11   5  277.78   20.81
  10   2   4  627.29   35.51
  10   2   4  528.16   48.80
  10  -2   4  580.99   45.90
  10  -2   4  591.37   43.24
 -12   2  12   18.12    4.05
 -12   2  12   16.92    4.74
  12  -2 -12   22.16    4.70
 -12  -2  12   31.63    6.00
  12   2 -12   35.47    6.08
   3 -12  -3   73.43    8.32
  -3  12   3   76.72    7.04
   3 -12  -3   90.49    7.10
  -3 -12   3  104.19    8.24
   3  12  -3   98.48    7.61
  -3 -12   3   81.97    6.74
  -9   9   1   54.80    6.35
   9  -9  -1   74.42    6.55
   9  -9  -1   61.06    8.90
  -9  -9   1   68.18    8.00
   9   9  -1   54.56    5.86
  14   0  -5   -0.52    2.97
 -11   4  12    0.24    3.74
 -11   4  12    7.11    3.57
  11  -4 -12    4.91    2.83
 -11  -4  12    7.16    3.47
  11   4 -12    6.41    3.55
   3   0  11    2.89    2.09
  -3   0 -11    0.28    1.73
  -3   0 -11   -0.30    2.45
 -13   3  10  847.53   59.04
  13  -3 -10  817.97   61.84
 -13   3  10  762.34   67.34
 -13  -3  10  778.65   48.57
  13   3 -10  882.19   51.56
  12  -6  -3  116.96   12.44
  12  -6  -3  145.34   13.29
 -12   6   3  130.46   10.73
  12   6  -3  142.63   10.72
   1  10   7   77.72    6.15
  -1 -10  -7   90.63   10.13
 -13   1  11    5.53    4.03
  13  -1 -11    6.57    3.97
 -13   1  11    4.86    3.44
  13   1 -11    1.87    4.50
 -13  -1  11    1.33    4.35
  14  -1  -8  121.95   10.67
  14   1  -8  136.07   10.68
 -14  -1   8  114.65   11.07
 -12   5  10  285.43   24.60
  12  -5 -10  289.20   21.52
  12   5 -10  300.66   25.31
 -12  -5  10  280.13   18.83
   8 -10  -6  114.57   11.22
   8 -10  -6  112.08    9.16
  -8  10   6  121.02   10.71
  -8 -10   6   97.62    8.76
   8  10  -6  101.47    9.31
  12  -1   1  335.54   26.36
  12  -1   1  329.67   25.38
  12   1   1  334.05   26.30
  12   1   1  332.03   22.10
   9  -1 -14  643.01   54.80
  -9   1  14  602.67   53.17
  -9   1  14  683.20   49.95
   9   1 -14  638.71   52.93
  -9  -1  14  616.08   42.40
   9   1 -14  604.19   43.74
   1   7  10   21.00    3.75
  -1  -7 -10   17.90    2.92
 -13   4   9  239.93   17.58
  13  -4  -9  242.53   17.20
 -13  -4   9  227.38   21.21
  13   4  -9  246.46   18.52
   1  -2 -13  483.84   52.86
   1  -2 -13  566.78   31.81
  -1   2  13  566.86   29.81
  -1  -2  13  533.90   31.66
   1   2 -13  536.04   45.66
   1   2 -13  574.19   42.95
  10  -8  -1  287.33   23.77
 -10   8   1  295.15   22.42
  10  -8  -1  270.22   22.44
  10   8  -1  264.38   17.57
  12  -4 -11  104.66    8.85
 -12   4  11  119.64   16.54
 -12   4  11  121.06   11.26
 -12  -4  11  112.73    9.82
  12   4 -11  122.47   12.57
   4   7   8  669.63   42.55
  -5   8  11    7.77    5.39
   5  -8 -11    2.00    3.69
  14  -1  -5   38.55    5.94
  14   1  -5   38.24    8.03
   3   1  11    7.26    2.78
  -3  -1 -11   10.13    2.31
  -3  -1 -11    7.95    3.41
  -3   1 -11    6.82    1.80
  -3   1 -11    8.45    2.64
   3  -1  11   13.94    2.56
  11  -5   1  430.21   36.03
  11  -5   1  445.00   36.24
  11   5   1  441.43   29.38
   7   4   7  163.47   12.38
   7  -4   7  159.12   14.01
  -7   4  -7  143.26   16.24
   1 -10  -8   -0.72    2.22
  -1  10   8    6.55    3.31
  -2  -4 -11   36.71    4.35
   2   4  11   37.47    4.70
  11  -6   0  461.00   38.14
  11  -6   0  453.29   34.63
  11   6   0  462.74   25.69
   4  -5 -13  121.09    9.05
  -4   5  13  118.38   11.33
  -9   7  11    3.25    3.93
   9  -7 -11    2.62    2.61
   9   7 -11    0.70    2.91
   9   7 -11    7.77    2.41
  14  -2  -7   34.39    7.83
  14   2  -7   13.21    5.04
  13   0  -1    6.83    7.29
  13   0  -1   -0.82    2.75
  -3  -8  -8   68.16    5.45
   3   8   8   56.47    7.31
   0 -11  -6    3.20    2.68
   0  11   6   -0.09    2.92
  -1   7  11    0.12    2.68
   1  -7 -11   -2.41    2.18
  13  -5  -6    4.30    4.36
 -13   5   6    4.26    5.33
   0  11  -6    1.17    2.57
   0 -11   6   -1.43    1.76
   6   4   8  272.23   20.39
  -6   4  -8  285.15   25.67
   6  -4   8  287.30   22.36
 -13  -5   6    6.76    3.75
  13   5  -6    2.15    2.76
   3   9   7   42.95    5.79
  -3  -9  -7   38.79    4.76
  -6   8  11  191.68   14.28
   6  -8 -11  187.77   12.01
   2  12   2   23.83    4.55
  -2 -12  -2   27.46    4.86
  -2 -12  -2   35.26    4.78
   2 -12   2   38.75    4.78
  -2  12  -2   24.03    4.65
   6   8 -11  196.88   13.95
   6   8 -11  174.03    9.64
  -6  -8  11  197.00   10.33
  -6  -8  11  180.74   11.64
   7 -10   1    6.30    2.62
   7 -10   1    4.35    2.72
  -7  10  -1    7.88    3.22
  -7 -10  -1    0.84    3.25
   7  10   1    1.31    4.07
  14  -2  -6   -0.28    3.17
  14   2  -6   -1.10    3.26
   4  -8 -11   16.39    4.42
  -4   8  11   18.08    3.85
  13  -3  -2   41.69    5.11
  13  -3  -2   37.45    6.64
  -8   5  13  284.08   18.52
   8  -5 -13  326.81   26.70
  -8   5  13  306.22   26.89
  13   3  -2   37.03    5.41
  11  -2 -13  136.34   10.64
 -11   2  13  124.66   13.78
 -11   2  13  139.25   11.67
  -2   6  12   17.21    3.99
   2  -6 -12   13.23    2.86
   8   5 -13  325.03   25.52
   8   5 -13  341.43   31.66
  11   2 -13  136.64   11.91
 -11  -2  13  127.34   10.71
  13  -4  -3  592.63   43.63
  13  -4  -3  542.56   33.74
  13   4  -3  573.69   36.89
  -6   3  14 1149.61   77.29
   6  -3 -14 1113.12   99.20
   6   3 -14 1123.24   82.62
   6   3 -14 1168.75   87.38
   6   6   7   31.40    4.74
   6  -6   7   32.16    3.88
  -6   6  -7   30.29    4.04
   4   3  10   13.49    3.68
   4  -3  10   19.33    2.60
  -4   3 -10   12.43    2.43
  -4   3 -10   16.47    3.04
  -9   6  12   34.39    6.24
   9  -6 -12   32.85    5.03
  -9   6  12   28.29    7.32
   8   7   4  250.05   14.09
   8  -7   4  241.73   15.21
  -8   7  -4  222.95   20.29
   9   6 -12   31.46    4.35
   9   6 -12   32.50    3.89
  -7   3  14   -2.73    3.21
   7  -3 -14    1.43    2.32
   7   3 -14    4.45    1.67
   7   3 -14    3.38    2.23
   3  11   4  315.67   20.12
  -3 -11  -4  291.22   18.35
   3 -11   4  302.75   12.73
  -3  11  -4  293.92   21.49
  -3  -5 -10  425.47   20.46
   3   5  10  396.18   22.30
  -5   9  10  286.96   17.82
   5  -9 -10  276.30   19.30
  10  -6   2   70.24    7.84
  10  -6   2   68.65    8.60
  10   6   2   65.45    6.20
  13  -5  -7  184.62   15.50
 -13   5   7  182.86   15.72
  -2  12   4   43.79    4.70
   2 -12  -4   40.24    6.55
   2 -12  -4   40.99    4.53
  13   5  -7  185.80   13.18
 -13  -5   7  180.14   14.98
   2  12  -4   41.81    4.63
  -2 -12   4   49.29    4.45
   4  -9 -10   76.59    6.26
  -4   9  10   83.50    6.84
   7   6   6  124.11    9.07
  -7   6  -6  115.48   10.08
   7  -6   6  135.92   11.69
   4  -2 -14  616.73   60.23
  -4   2  14  728.22   48.01
   4  -2 -14  670.93   61.50
   4   2 -14  677.28   76.51
  -4  -2  14  692.90   46.08
   4   2 -14  724.35   49.47
  -4 -11  -3  536.05   26.55
   4  11   3  472.54   29.32
  -4  11  -3  534.66   35.26
   4 -11   3  532.54   25.53
   8   4   6   36.93    4.92
  -8   4  -6   33.47    5.36
   8  -4   6   30.19    3.26
  11  -7  -9    8.49    6.45
 -11   7   9    5.46    5.46
  11   7  -9    5.59    3.29
 -11  -7   9    5.98    3.23
  13  -1  -1   48.91    7.24
  13  -1  -1   64.99    6.85
  13   1  -1   46.21    8.07
  13   1  -1   69.73    7.43
  -1 -12  -3   43.85    5.47
  -1 -12  -3   32.96    4.72
   1  12   3   47.56    3.97
  -1  12  -3   47.80    4.54
   1 -12   3   38.29    4.72
   4 -12  -2  269.05   16.05
   4 -12  -2  245.30   22.82
  -4  12   2  244.31   17.68
  -6  11   0   22.17    4.62
   6 -11   0   28.65    4.29
   6 -11   0   22.31    5.05
   6  11   0   17.63    4.51
  -6 -11   0   22.07    4.45
   4  12  -2  242.65   15.76
  -4 -12   2  238.50   15.26
  -4 -12   2  211.67   16.86
  -8   9   9   13.63    6.68
   8  -9  -9    4.98    3.03
   8   9  -9    2.08    3.06
   8   9  -9    7.40    3.07
  13  -5  -5   65.72    6.99
 -13   5   5   60.30    7.29
  13  -5  -5   41.77    7.99
  13   5  -5   70.36    6.42
  -3 -12  -1    7.73    4.77
  -3 -12  -1    2.59    3.79
   3  12   1    4.47    4.05
   3 -12   1   -0.65    2.45
  -3  12  -1   -0.22    2.39
   3 -12   1    2.03    2.62
   7   9   3   36.19    9.02
  -7   9  -3   31.95    3.66
  -7   9  -3   25.02    4.66
   7  -9   3   33.09    4.05
 -14   0   9    1.07    3.46
  14   0  -9   -2.03    3.14
  12  -5  -1  195.21   17.17
  12  -5  -1  196.31   14.15
  12   5  -1  172.24   11.63
   8 -10  -1  103.18    8.21
  -8  10   1  121.68   11.47
   8 -10  -1  104.75   10.00
  -8 -10   1   99.43    9.61
   8  10  -1  105.45    8.17
   1 -12  -4  375.51   24.07
  -1  12   4  372.94   25.38
   1 -12  -4  407.33   18.80
  -1 -12   4  380.88   25.66
   1  12  -4  399.62   28.32
  -5   7  12   31.82    5.50
   5  -7 -12   31.07    4.28
  -6   7  12  411.85   30.66
   6  -7 -12  384.39   29.05
   9  -9  -8   35.80    5.69
  -9   9   8   28.87    5.59
  13  -2 -11  812.96   63.36
 -13   2  11  772.05   64.12
 -13   2  11  806.07   59.99
  13   2 -11  764.14   62.88
 -13  -2  11  815.11   58.91
   9   9  -8   46.83    5.48
   8   8   3   16.43    3.78
  -8   8  -3   26.17    4.18
[truncated: 123,886 more chars]
