# Supplementary material for: Crystal structure of 4,4′-(disulfanedi­yl)dipyridinium chloride triiodide
Source: Acta Crystallogr E Crystallogr Commun. 2024 May 21;80(Pt 6):641–4. doi: 10.1107/S2056989024004213 (PMC11151313; doi:10.1107/S2056989024004213)
Supplement: Supplementary file 2 [file e-80-00641-Isup2.hkl]

data_I                                                                          
_shelx_title ' 04slh018_xplan_a.res in P2(1)/c'                                 
_shelx_refln_list_code          4                                               
_shelx_F_calc_maximum      458.42                                               
_exptl_crystal_F_000      1168.00                                               
_reflns_d_resolution_high  0.7683                                               
                                                                                
loop_                                                                           
 _space_group_symop_operation_xyz                                               
 'x, y, z'                                                                      
 '-x, y+1/2, -z+1/2'                                                            
 '-x, -y, -z'                                                                   
 'x, -y-1/2, z-1/2'                                                             
                                                                                
_cell_length_a    12.9631                                                       
_cell_length_b    11.3802                                                       
_cell_length_c    13.1675                                                       
_cell_angle_alpha  90.000                                                       
_cell_angle_beta  117.624                                                       
_cell_angle_gamma  90.000                                                       
                                                                                
_shelx_F_squared_multiplier     1.000                                           
                                                                                
loop_                                                                           
 _refln_index_h                                                                 
 _refln_index_k                                                                 
 _refln_index_l                                                                 
 _refln_F_squared_calc                                                          
 _refln_F_squared_meas                                                          
 _refln_F_squared_sigma                                                         
 _refln_observed_status                                                         
   2   0   0       6200.78       5856.12       184.17 o                         
   3   0   0        173.33        337.15        40.17 o                         
   4   0   0      75982.42      75620.16      1360.93 o                         
   5   0   0      23597.53      22917.13       398.38 o                         
   6   0   0      15644.11      15211.99       270.62 o                         
   7   0   0       2684.30       2954.67        75.22 o                         
   8   0   0      42113.65      42416.15       724.09 o                         
   9   0   0        292.72        341.59        28.50 o                         
  10   0   0       2733.99       2831.08       102.83 o                         
  11   0   0        836.84        984.85        96.05 o                         
  12   0   0      29671.76      30868.18      1590.10 o                         
  13   0   0      20654.68      20486.93      1316.39 o                         
  14   0   0       5014.97       5025.94       490.44 o                         
   2   1   0       2580.96       2478.66        48.09 o                         
   3   1   0       1828.41       1844.97        30.30 o                         
   4   1   0     143082.59     144234.84      2050.16 o                         
   5   1   0      16667.74      16080.09       238.89 o                         
   6   1   0        131.27        147.81        13.27 o                         
   7   1   0      10123.20       9883.52       134.18 o                         
   8   1   0      57747.14      59210.56       767.09 o                         
   9   1   0      30728.77      31545.92       483.43 o                         
  10   1   0       9062.48       9109.93       191.65 o                         
  11   1   0       2399.05       2366.01        70.28 o                         
  12   1   0        564.94        629.55        50.31 o                         
  13   1   0        363.20        352.93        51.30 o                         
  14   1   0         37.27         41.21        72.30 o                         
   0   2   0       7644.55       6664.66       167.78 o                         
   1   2   0      23545.83      22690.83       435.99 o                         
   2   2   0        173.59        201.75        15.38 o                         
   3   2   0      86029.98      87267.90      1262.95 o                         
   4   2   0       1579.40       1577.92        30.58 o                         
   5   2   0        477.54        530.86        17.86 o                         
   6   2   0       2147.49       2036.28        37.61 o                         
   7   2   0        247.17        228.11        23.44 o                         
   8   2   0        208.87        238.49        17.84 o                         
   9   2   0       9133.99       9306.18       144.76 o                         
  10   2   0       1605.54       1602.39        55.77 o                         
  11   2   0      18073.71      18605.77       483.18 o                         
  12   2   0       6745.86       6776.20       281.22 o                         
  13   2   0       1794.16       1516.50       145.44 o                         
  14   2   0        108.57         43.21        53.48 o                         
   1   3   0     144802.14     146938.47      2003.57 o                         
   2   3   0         89.42        149.16         8.61 o                         
   3   3   0       1553.65       1458.62        29.36 o                         
   4   3   0        771.68        931.09        32.00 o                         
   5   3   0      34461.26      33106.14       416.21 o                         
   6   3   0       2488.07       2480.60        39.71 o                         
   7   3   0      54502.07      55663.84       723.59 o                         
   8   3   0        676.70        702.34        29.68 o                         
   9   3   0       8423.93       8493.05       161.99 o                         
  10   3   0        814.59        815.51        35.22 o                         
  11   3   0       5424.86       5285.93       185.32 o                         
  12   3   0      13473.58      13623.30       508.42 o                         
  13   3   0      14619.17      14129.28       813.93 o                         
  14   3   0       2299.38       2159.39       156.87 o                         
   0   4   0       1742.89       1951.02        48.11 o                         
   1   4   0        418.63        415.76        16.78 o                         
   2   4   0       1901.36       2042.44        42.05 o                         
   3   4   0      72374.95      71362.23       922.07 o                         
   4   4   0       4351.54       4224.74        61.78 o                         
   5   4   0      41887.91      41416.11       488.35 o                         
   6   4   0       3636.85       3602.83        56.58 o                         
   7   4   0      18858.93      19326.17       259.39 o                         
   8   4   0       4782.03       4781.40        88.50 o                         
   9   4   0      55025.23      57223.39       988.22 o                         
  10   4   0       9001.09       9041.54       214.89 o                         
  11   4   0       1813.80       1755.09        87.44 o                         
  12   4   0        152.04        150.66        38.00 o                         
  13   4   0         61.04          7.41        73.80 o                         
  14   4   0         18.42         11.65        62.94 o                         
   1   5   0      32925.50      32107.92       380.46 o                         
   2   5   0      73555.41      73080.98       873.47 o                         
   3   5   0      11013.98      11095.08       124.59 o                         
   4   5   0       6773.14       6824.57        86.63 o                         
   5   5   0       2568.96       2631.27        44.32 o                         
   6   5   0        141.17        141.62        21.04 o                         
   7   5   0          0.83         11.92        13.25 o                         
   8   5   0        150.77        157.43        18.06 o                         
   9   5   0       1356.51       1353.69        45.22 o                         
  10   5   0      14829.68      15190.41       391.23 o                         
  11   5   0       3286.87       3214.62       146.79 o                         
  12   5   0        266.55        242.78        52.36 o                         
  13   5   0       2261.65       2281.31       188.62 o                         
   0   6   0      22861.25      23950.59       359.10 o                         
   1   6   0      14101.93      14545.49       186.16 o                         
   2   6   0      42812.28      42506.88       454.15 o                         
   3   6   0        444.35        434.51        38.25 o                         
   4   6   0         65.41         78.34        12.09 o                         
   5   6   0        725.89        728.66        24.69 o                         
   6   6   0     106691.83     108289.37      1328.21 o                         
   7   6   0      14356.07      14800.36       225.32 o                         
   8   6   0      10679.78      11051.36       187.70 o                         
   9   6   0         35.92         43.87        22.50 o                         
  10   6   0       7375.12       7450.36       197.30 o                         
  11   6   0       9032.13       9183.37       362.46 o                         
  12   6   0       1052.76       1082.28       166.47 o                         
  13   6   0        748.07        710.22       103.33 o                         
   1   7   0       2818.14       2880.38        41.89 o                         
   2   7   0      62413.51      62122.11       699.82 o                         
   3   7   0      34876.86      35841.22       380.13 o                         
   4   7   0      13421.76      13763.00       173.26 o                         
   5   7   0        138.61        194.61        15.36 o                         
   6   7   0        239.33        279.13        23.35 o                         
   7   7   0       6676.51       6542.63       122.98 o                         
   8   7   0       4972.59       4849.56       114.07 o                         
   9   7   0         16.85         52.23        22.66 o                         
  10   7   0      29468.24      31739.49       994.30 o                         
  11   7   0       3277.21       3204.72       144.03 o                         
  12   7   0       2367.36       2640.30       195.70 o                         
  13   7   0       1780.69       1548.99       136.82 o                         
   0   8   0      11751.63      12115.50       211.15 o                         
   1   8   0        125.73        139.25        12.79 o                         
   2   8   0       7692.95       7701.35       139.47 o                         
   3   8   0      11212.27      10823.62       152.57 o                         
   4   8   0        286.52        321.56        33.84 o                         
   5   8   0      18166.75      18683.62       282.48 o                         
   6   8   0      14769.81      15394.78       263.86 o                         
   7   8   0       5732.15       5718.04       132.16 o                         
   8   8   0        179.61        193.73        24.81 o                         
   9   8   0       3500.47       3569.41       116.04 o                         
  10   8   0       1882.65       1797.16        90.55 o                         
  11   8   0       1170.07       1053.92        90.02 o                         
  12   8   0        331.20        274.76        62.49 o                         
   1   9   0      19034.97      19725.32       270.94 o                         
   2   9   0        176.18        225.40        17.45 o                         
   3   9   0        274.48        303.36        20.49 o                         
   4   9   0       2774.86       2801.05        57.98 o                         
   5   9   0      15586.68      16236.30       270.94 o                         
   6   9   0       2886.74       3026.98        79.77 o                         
   7   9   0      22884.89      24015.85       567.00 o                         
   8   9   0        685.66        614.31        41.46 o                         
   9   9   0        804.10        754.00        45.18 o                         
  10   9   0          0.23         83.76        51.65 o                         
  11   9   0       6343.60       5851.11       310.86 o                         
   0  10   0         52.53         42.72        20.97 o                         
   1  10   0      15363.20      15697.26       210.45 o                         
   2  10   0       1070.69       1156.06        43.26 o                         
   3  10   0      23911.87      25235.53       401.29 o                         
   4  10   0       1482.36       1466.96        45.38 o                         
   5  10   0       2782.40       2936.25        77.78 o                         
   6  10   0       1440.76       1494.07        52.10 o                         
   7  10   0         36.95         58.61        26.82 o                         
   8  10   0       1115.12       1015.26        68.73 o                         
   9  10   0       9190.94       9279.14       455.49 o                         
  10  10   0        639.30        651.17       131.96 o                         
  11  10   0      10385.01      10239.84       695.33 o                         
   1  11   0       3324.34       3398.23        74.34 o                         
   2  11   0        889.85        935.08        37.70 o                         
   3  11   0       4815.57       4905.41       112.59 o                         
   4  11   0      13300.38      14109.15       311.46 o                         
   5  11   0       9552.12       9763.59       277.73 o                         
   6  11   0        513.56        464.48        40.69 o                         
   7  11   0       3881.88       3797.63       260.69 o                         
   8  11   0       9298.83       9774.18       438.82 o                         
   9  11   0       1184.63       1110.86        96.95 o                         
  10  11   0        166.58         40.21        80.13 o                         
   0  12   0      29377.27      30962.11      1025.27 o                         
   1  12   0       4984.31       4944.98       125.80 o                         
   2  12   0        338.30        329.20        38.69 o                         
   3  12   0         64.80        105.35        26.79 o                         
   4  12   0      11614.18      12377.99       326.72 o                         
   5  12   0       8089.17       8077.35       253.71 o                         
   6  12   0        505.90        463.41        53.08 o                         
   7  12   0         56.89         76.80        50.44 o                         
   8  12   0       4420.87       4077.37       226.86 o                         
   1  13   0       2129.50       2083.06        84.32 o                         
   2  13   0       5512.98       5553.22       243.48 o                         
   3  13   0       3618.79       3492.53       174.89 o                         
   4  13   0      17669.62      18696.75       988.85 o                         
   5  13   0        131.41         34.79        42.07 o                         
   6  13   0        741.73        667.76        67.84 o                         
   7  13   0        360.95        270.94        66.15 o                         
   0  14   0       6274.60       6255.06       329.77 o                         
   1  14   0       1507.04       1407.03        75.82 o                         
   2  14   0        452.70        473.27        51.42 o                         
   3  14   0        185.35        215.14        44.36 o                         
   4  14   0       1328.12       1404.91       102.29 o                         
 -15   1   1         21.14         29.32        61.01 o                         
 -14   1   1       1481.07       1409.12       162.10 o                         
 -13   1   1       1367.32       1191.96       113.96 o                         
 -12   1   1       4678.87       4639.35       152.59 o                         
 -11   1   1        638.99        651.71        35.61 o                         
 -10   1   1       8208.29       8484.34       151.36 o                         
  -9   1   1         77.67        159.71        22.48 o                         
  -8   1   1      18618.48      18758.67       222.52 o                         
  -7   1   1       4780.07       4819.99        84.95 o                         
  -6   1   1          0.55         19.05         8.66 o                         
  -5   1   1      19843.95      19157.68       235.47 o                         
  -4   1   1        166.02        236.05        19.32 o                         
  -3   1   1       2933.05       2825.96        45.93 o                         
  -2   1   1       1747.45       1408.10        39.56 o                         
   1   1   1        464.26        480.90         9.90 o                         
   2   1   1        441.80        387.59        10.36 o                         
   3   1   1      23809.49      23548.52       340.43 o                         
   4   1   1      27720.03      27013.88       347.25 o                         
   5   1   1       7762.25       7766.35       113.23 o                         
   6   1   1         10.16         23.28        13.22 o                         
   7   1   1       7525.65       7604.08       109.19 o                         
   8   1   1        467.63        507.88        23.41 o                         
   9   1   1       5059.70       5085.27        90.26 o                         
  10   1   1        331.43        270.37        25.38 o                         
  11   1   1         95.74        149.39        27.99 o                         
  12   1   1       6671.18       6641.66       247.89 o                         
  13   1   1        711.20        575.14        66.94 o                         
  14   1   1       2385.71       2416.92       189.07 o                         
 -15   2   1         73.82         19.93       126.17 o                         
 -14   2   1       2215.85       2239.78       190.84 o                         
 -13   2   1       4732.23       4714.25       223.79 o                         
 -12   2   1         10.80         38.32        30.93 o                         
 -11   2   1        147.24        192.27        24.93 o                         
 -10   2   1        867.99        855.53        32.99 o                         
  -9   2   1      37585.41      38480.91       599.21 o                         
  -8   2   1       6560.04       6791.22       100.04 o                         
  -7   2   1         43.95         37.72        10.65 o                         
  -6   2   1      12737.66      12637.59       155.02 o                         
  -5   2   1          1.71         -0.02        14.84 o                         
  -4   2   1      36992.92      36248.84       484.14 o                         
  -3   2   1      15215.97      14886.54       219.28 o                         
  -2   2   1       1685.15       1551.64        32.42 o                         
  -1   2   1      29667.49      28454.59       467.21 o                         
   0   2   1      22063.65      20978.38       390.31 o                         
   1   2   1      24423.23      23322.78       340.39 o                         
   2   2   1       6365.67       6032.51        84.47 o                         
   3   2   1      36845.83      36402.18       449.51 o                         
   4   2   1      57829.03      57618.75       718.36 o                         
   5   2   1       2159.59       2194.93        38.60 o                         
   6   2   1         10.28         15.33        13.41 o                         
   7   2   1        313.86        338.13        19.60 o                         
   8   2   1      24159.46      24561.44       367.98 o                         
   9   2   1        988.13        995.22        34.38 o                         
  10   2   1        218.46        248.89        31.61 o                         
  11   2   1       6758.48       6886.06       251.74 o                         
  12   2   1          6.92         17.98        46.99 o                         
  13   2   1       7990.52       7641.69       508.09 o                         
  14   2   1        922.70        868.40        89.84 o                         
 -14   3   1        259.21        225.65        88.80 o                         
 -13   3   1       3683.15       3535.37       176.52 o                         
 -12   3   1       1807.10       1860.55        90.23 o                         
 -11   3   1       8041.51       8322.06       193.92 o                         
 -10   3   1       4406.18       4517.74        97.21 o                         
  -9   3   1         84.69        126.59        17.54 o                         
  -8   3   1       2794.72       2859.64        51.40 o                         
  -7   3   1       7834.34       7881.79       164.05 o                         
  -6   3   1       3461.63       3667.67        54.26 o                         
  -5   3   1      49515.20      50339.23       639.42 o                         
  -4   3   1      20660.67      20034.61       273.30 o                         
  -3   3   1        141.71        155.46        10.11 o                         
  -2   3   1       1587.12       1616.94        51.67 o                         
  -1   3   1      82635.36      81581.20      1064.59 o                         
   0   3   1      45892.16      44666.45       578.98 o                         
   1   3   1       6678.20       6725.53       120.53 o                         
   2   3   1      10504.03      10097.89       135.67 o                         
   3   3   1        111.61        148.04        22.33 o                         
   4   3   1       1646.94       1611.86        27.83 o                         
   5   3   1      17000.36      16356.31       195.01 o                         
   6   3   1       9364.37       9166.17       134.81 o                         
   7   3   1       4889.78       4986.39        75.74 o                         
   8   3   1       6613.85       6660.70       133.08 o                         
   9   3   1       1267.81       1295.06        47.21 o                         
  10   3   1        283.79        267.77        27.03 o                         
  11   3   1       4016.29       4022.13       136.36 o                         
  12   3   1      11266.20      10669.90       536.12 o                         
  13   3   1       1771.67       1684.97       139.21 o                         
  14   3   1          0.76          2.99       109.23 o                         
 -14   4   1        565.27        438.28        75.55 o                         
 -13   4   1        771.33        748.41        75.73 o                         
 -12   4   1       2912.49       2849.68       125.75 o                         
 -11   4   1         22.73         21.08        20.71 o                         
 -10   4   1       5628.16       5962.60       116.60 o                         
  -9   4   1       1421.09       1441.55        49.43 o                         
  -8   4   1      13563.85      13963.74       192.61 o                         
  -7   4   1      12704.27      12642.77       147.55 o                         
  -6   4   1       1761.79       1726.19        35.60 o                         
  -5   4   1       2243.19       2303.97        39.62 o                         
  -4   4   1       3863.25       3900.60        65.85 o                         
  -3   4   1      20848.53      20048.85       252.54 o                         
  -2   4   1      20568.60      20160.25       242.75 o                         
  -1   4   1         13.24        110.43        16.24 o                         
   0   4   1       4718.37       4785.13        73.81 o                         
   1   4   1        240.08        274.70        13.12 o                         
   2   4   1      49043.02      47979.50       600.23 o                         
   3   4   1      11456.22      11173.25       149.55 o                         
   4   4   1      12425.77      12484.58       149.97 o                         
   5   4   1      19409.44      19759.12       241.44 o                         
   6   4   1       2142.60       2162.12        43.21 o                         
   7   4   1      13077.23      13542.24       186.00 o                         
   8   4   1       1222.13       1140.86        40.45 o                         
   9   4   1       9289.53       9362.17       202.49 o                         
  10   4   1       3856.96       3669.26       101.43 o                         
  11   4   1        116.29        159.38        39.53 o                         
  12   4   1          9.03         49.88        40.47 o                         
  13   4   1          0.78        -26.98        70.66 o                         
 -14   5   1       2721.32       2556.15       209.26 o                         
 -13   5   1         42.48         81.91        49.62 o                         
 -12   5   1       3745.30       3701.51       158.81 o                         
 -11   5   1       6664.68       6216.69       198.47 o                         
 -10   5   1       1108.37       1160.29        44.00 o                         
  -9   5   1         34.84         54.70        18.51 o                         
  -8   5   1       3911.90       3925.96        73.01 o                         
  -7   5   1       2390.29       2515.24        61.02 o                         
  -6   5   1      16347.39      16217.52       204.47 o                         
  -5   5   1       5239.99       5315.32        94.44 o                         
  -4   5   1       7409.38       7601.22        93.34 o                         
  -3   5   1      12431.55      12158.56       153.72 o                         
  -2   5   1      24311.68      23664.44       269.84 o                         
  -1   5   1        422.05        515.64        16.94 o                         
   0   5   1       2559.21       2693.94        44.47 o                         
   1   5   1      33432.66      32224.95       418.32 o                         
   2   5   1         63.50        104.81        15.40 o                         
   3   5   1      15315.77      15291.41       200.70 o                         
   4   5   1         74.69         60.57        12.30 o                         
   5   5   1         39.07         44.93        11.49 o                         
   6   5   1      12832.11      13131.76       168.74 o                         
   7   5   1        137.82        134.70        18.93 o                         
   8   5   1        192.68        204.85        25.32 o                         
   9   5   1       6733.72       6800.61       171.40 o                         
  10   5   1       3406.72       3146.42       116.60 o                         
  11   5   1       8494.87       8773.26       385.03 o                         
  12   5   1       1568.63       1454.04       130.90 o                         
  13   5   1       1747.06       1716.90       153.32 o                         
 -14   6   1        587.26        425.80       105.25 o                         
 -13   6   1         75.43         67.80        73.05 o                         
 -12   6   1         60.37         71.86        41.39 o                         
 -11   6   1         40.91         68.13        35.47 o                         
 -10   6   1          2.67         -5.42        25.93 o                         
  -9   6   1        653.78        684.29        39.60 o                         
  -8   6   1        972.03        966.92        34.67 o                         
  -7   6   1       6916.67       7042.24       141.72 o                         
  -6   6   1       4611.02       4604.27        67.74 o                         
  -5   6   1       7842.64       7819.33       105.18 o                         
  -4   6   1       1886.70       1933.44        39.41 o                         
  -3   6   1        176.06        221.99        13.50 o                         
  -2   6   1        179.15        175.01        24.40 o                         
  -1   6   1       2264.14       2197.47        37.19 o                         
   0   6   1      12753.32      12623.47       142.34 o                         
   1   6   1       3690.69       3748.52        55.26 o                         
   2   6   1       2965.99       2752.77        39.50 o                         
   3   6   1          9.76         58.21        18.26 o                         
   4   6   1       1086.60       1173.49        25.73 o                         
   5   6   1         65.95         55.31        15.41 o                         
   6   6   1       1557.97       1460.23        56.10 o                         
   7   6   1       5275.91       5366.67        97.15 o                         
   8   6   1        771.96        765.11        38.11 o                         
   9   6   1         39.05         86.42        27.38 o                         
  10   6   1       1111.95        956.21        58.68 o                         
  11   6   1       4395.64       4068.20       199.53 o                         
  12   6   1         27.94         -8.33        54.35 o                         
  13   6   1       2005.66       2142.85       150.13 o                         
 -13   7   1        872.77        939.03       136.96 o                         
 -12   7   1        770.01        700.47        63.67 o                         
 -11   7   1       2609.32       2503.00       169.75 o                         
 -10   7   1       3580.00       3509.19       108.45 o                         
  -9   7   1        113.88        101.44        27.37 o                         
  -8   7   1        230.13        251.77        25.87 o                         
  -7   7   1       2583.10       2725.12        59.37 o                         
  -6   7   1       6493.99       6668.83        96.48 o                         
  -5   7   1          1.90         36.15        14.99 o                         
  -4   7   1       1351.51       1343.02        30.11 o                         
  -3   7   1        235.25        224.27        18.34 o                         
  -2   7   1       7548.17       7525.84        93.79 o                         
  -1   7   1        145.25        183.49        12.32 o                         
   0   7   1        212.73        222.45        13.58 o                         
   1   7   1       5330.96       5332.62        72.75 o                         
   2   7   1       1796.18       1845.74        61.73 o                         
   3   7   1       2450.88       2542.31        43.47 o                         
   4   7   1        429.13        445.58        24.17 o                         
   5   7   1       6624.48       6873.93        99.04 o                         
   6   7   1      11008.83      11098.77       184.06 o                         
   7   7   1        450.13        473.27        28.28 o                         
   8   7   1       3116.07       3096.40        73.89 o                         
   9   7   1        759.49        639.44        38.87 o                         
  10   7   1       2122.53       1948.42        89.74 o                         
  11   7   1        119.28        200.22        62.57 o                         
  12   7   1         28.47        -46.02        72.05 o                         
 -12   8   1       2062.24       1882.00       104.81 o                         
 -11   8   1       2896.44       2723.55       138.68 o                         
 -10   8   1       5552.54       5539.92       210.55 o                         
  -9   8   1         25.00         33.77        28.07 o                         
  -8   8   1       2111.44       2086.60        59.18 o                         
  -7   8   1      10335.60      10486.89       196.70 o                         
  -6   8   1        172.54        180.16        22.14 o                         
  -5   8   1         77.56         83.23        15.71 o                         
  -4   8   1       1228.84       1249.20        48.35 o                         
  -3   8   1      34859.07      35540.08       462.49 o                         
  -2   8   1      26446.59      27122.18       378.10 o                         
  -1   8   1        145.52        119.56        13.81 o                         
   0   8   1       6118.33       6418.53        79.99 o                         
   1   8   1       3024.11       2904.94        45.07 o                         
   2   8   1      25858.82      26336.29       299.89 o                         
   3   8   1       2075.46       2066.07        54.23 o                         
   4   8   1          1.94         54.14        14.33 o                         
   5   8   1       7053.26       7052.61       130.77 o                         
   6   8   1         22.72         98.03        40.76 o                         
   7   8   1       4758.75       4783.51       110.57 o                         
   8   8   1         70.28         80.47        19.59 o                         
   9   8   1       3669.98       3730.82       150.75 o                         
  10   8   1      12603.84      13369.05       643.21 o                         
  11   8   1        878.13        963.04       208.83 o                         
  12   8   1        658.03        568.86       150.90 o                         
 -12   9   1        900.82        564.44        74.19 o                         
 -11   9   1       7578.81       7758.23       405.03 o                         
 -10   9   1       1329.06       1189.53        84.81 o                         
  -9   9   1       1299.28       1253.88        69.92 o                         
  -8   9   1       2199.25       2079.31        68.89 o                         
  -7   9   1      16729.52      17653.34       341.87 o                         
  -6   9   1      23969.88      24818.49       459.99 o                         
  -5   9   1       1007.90       1054.94        36.98 o                         
  -4   9   1       1847.22       1941.18        48.57 o                         
  -3   9   1        149.68        134.57        19.67 o                         
  -2   9   1       5925.40       6224.59        85.60 o                         
  -1   9   1       2239.60       2358.39        69.31 o                         
   0   9   1        239.78        248.16        17.02 o                         
   1   9   1      22823.77      23829.03       295.64 o                         
   2   9   1       9029.24       9247.06       134.79 o                         
   3   9   1       4276.24       4337.48        87.72 o                         
   4   9   1         12.11          9.89        13.77 o                         
   5   9   1       5965.05       6049.17       116.40 o                         
   6   9   1      18437.50      19308.05       404.35 o                         
   7   9   1       1531.02       1469.92        48.92 o                         
   8   9   1          6.75         -7.32        25.60 o                         
   9   9   1         16.58        -25.49        41.61 o                         
  10   9   1       2512.12       2316.64       119.35 o                         
  11   9   1       2881.49       2540.93       295.46 o                         
 -11  10   1        518.28        408.69        58.08 o                         
 -10  10   1       1546.53       1395.63        95.50 o                         
  -9  10   1         47.78         61.67        40.28 o                         
  -8  10   1       2328.62       2116.93        82.63 o                         
  -7  10   1       1269.73       1267.84        55.42 o                         
  -6  10   1        244.19        275.11        27.71 o                         
  -5  10   1        157.55        166.04        25.12 o                         
  -4  10   1       5826.29       5959.65       120.55 o                         
  -3  10   1       2555.02       2736.29        65.31 o                         
  -2  10   1      11707.48      12037.36       186.93 o                         
  -1  10   1       5383.37       5462.87       100.72 o                         
   0  10   1       1220.00       1207.64        34.94 o                         
   1  10   1       2755.69       2736.58        57.68 o                         
   2  10   1      12358.47      12750.15       226.67 o                         
   3  10   1       4479.55       4698.67        95.41 o                         
   4  10   1        694.73        686.37        45.79 o                         
   5  10   1        128.23        136.93        24.35 o                         
   6  10   1         72.60        120.35        32.71 o                         
   7  10   1         74.34         86.87        27.32 o                         
   8  10   1       3420.19       3316.88       147.15 o                         
   9  10   1       5318.40       4890.30       242.36 o                         
  10  10   1       2971.21       2872.27       176.39 o                         
 -10  11   1       3483.58       3590.93       273.14 o                         
  -9  11   1       1241.94       1067.38        89.98 o                         
  -8  11   1       1935.79       1863.27       133.49 o                         
  -7  11   1        517.06        479.53        42.50 o                         
  -6  11   1       1893.50       1888.54        89.58 o                         
  -5  11   1       3507.25       3461.30        99.48 o                         
  -4  11   1       1742.36       1782.76        50.45 o                         
  -3  11   1       3693.25       3736.28        89.30 o                         
  -2  11   1       1867.03       1854.57        54.41 o                         
  -1  11   1        118.55        112.05        20.69 o                         
   0  11   1       5478.55       5558.43       133.50 o                         
   1  11   1         82.22         64.65        18.02 o                         
   2  11   1       1766.42       1691.25        49.09 o                         
   3  11   1       5624.88       5583.57       125.89 o                         
   4  11   1       8581.37       8749.74       206.55 o                         
   5  11   1       4253.52       4254.87       124.74 o                         
   6  11   1        170.66        230.79        41.33 o                         
   7  11   1       6023.12       6080.70       232.55 o                         
   8  11   1         16.31         26.12        58.83 o                         
   9  11   1       3024.00       2984.20       198.35 o                         
  -9  12   1       1989.90       1603.96       141.64 o                         
  -8  12   1       1243.17       1024.86        88.48 o                         
  -7  12   1       2423.41       2311.52       122.16 o                         
  -6  12   1       5216.45       5035.45       216.33 o                         
  -5  12   1        286.43        317.68        31.68 o                         
  -4  12   1        506.25        464.10        33.49 o                         
  -3  12   1          6.66         15.59        19.25 o                         
  -2  12   1        289.24        254.30        25.70 o                         
  -1  12   1       4273.76       4254.12       110.44 o                         
   0  12   1        791.89        746.80        37.26 o                         
   1  12   1       5837.97       5856.87       159.62 o                         
   2  12   1       1938.46       1968.88        78.05 o                         
   3  12   1         12.55         39.53        24.50 o                         
   4  12   1        280.84        298.76        41.80 o                         
   5  12   1       2417.79       2245.55       102.58 o                         
   6  12   1        609.80        458.11        69.45 o                         
   7  12   1       4750.82       4290.73       290.14 o                         
   8  12   1        412.07        305.14        66.16 o                         
  -7  13   1         39.46         16.22        59.10 o                         
  -6  13   1        167.27        173.06        42.05 o                         
  -5  13   1          8.08         61.40        36.91 o                         
  -4  13   1        654.16        642.66        47.83 o                         
  -3  13   1       1428.30       1366.59        65.34 o                         
  -2  13   1        342.29        265.99        38.44 o                         
  -1  13   1       1856.05       1775.11        72.77 o                         
   0  13   1       2436.84       2215.40        94.61 o                         
   1  13   1       1582.92       1603.73        72.29 o                         
   2  13   1          6.77         34.34        25.61 o                         
   3  13   1       3381.86       3143.26       117.76 o                         
   4  13   1        868.78        848.37        60.71 o                         
   5  13   1         29.00         77.32        41.03 o                         
   6  13   1        269.75        255.74        68.11 o                         
  -5  14   1       6074.90       5627.69       571.15 o                         
  -4  14   1       4278.65       3804.54       154.59 o                         
  -3  14   1        101.11        104.85        48.36 o                         
  -2  14   1         57.75          8.55        31.14 o                         
  -1  14   1       1961.80       1915.25        92.44 o                         
   0  14   1        523.85        463.31        48.22 o                         
   1  14   1        394.16        379.55        53.16 o                         
   2  14   1         12.33        -38.88        47.19 o                         
   3  14   1       5844.98       5837.78       277.42 o                         
   4  14   1       4838.89       4364.54       285.94 o                         
 -15   0   2      10050.15      10620.72      1025.64 o                         
 -14   0   2         23.13         -2.99        96.27 o                         
 -13   0   2      34806.19      34576.39      1765.93 o                         
 -12   0   2       9592.00       9934.58       325.25 o                         
 -11   0   2       3157.66       2847.88       106.78 o                         
 -10   0   2       1724.76       1819.08        65.72 o                         
  -9   0   2       1663.22       1611.52        58.59 o                         
  -8   0   2       7811.14       7635.19       163.95 o                         
  -7   0   2      40221.65      39510.19       693.27 o                         
  -6   0   2      12378.80      12597.09       245.20 o                         
  -5   0   2     210151.59     220403.94      3422.60 o                         
  -4   0   2      20181.25      19182.59       341.62 o                         
  -3   0   2         10.36         -9.70         9.70 o                         
  -2   0   2         21.96         64.62         6.87 o                         
  -1   0   2      39751.39      39118.09       898.25 o                         
   1   0   2      16017.00      14792.66       335.16 o                         
   2   0   2       2516.41       2423.63        57.38 o                         
   3   0   2      16038.04      16209.37       334.79 o                         
   4   0   2      20042.29      20154.52       393.05 o                         
   5   0   2       1428.68       1501.34        56.04 o                         
   6   0   2      21285.56      21807.24       377.46 o                         
   7   0   2      84477.30      88245.49      1743.65 o                         
   8   0   2      32147.42      32445.85       673.98 o                         
   9   0   2       2600.94       2716.96       115.81 o                         
  10   0   2       1582.86       1687.04        84.02 o                         
  11   0   2      23737.56      24478.14      1277.91 o                         
  12   0   2      20336.94      19971.10      1288.26 o                         
  13   0   2        235.67        447.89        80.73 o                         
 -15   1   2       2779.16       2421.12       210.24 o                         
 -14   1   2       3150.96       3092.30       218.42 o                         
 -13   1   2       9927.36      10078.71       316.57 o                         
 -12   1   2       2637.03       2733.61        85.40 o                         
 -11   1   2       5489.92       5698.74       120.61 o                         
 -10   1   2        999.56       1052.08        34.99 o                         
  -9   1   2      62345.35      60797.28       825.59 o                         
  -8   1   2      20620.71      20597.88       293.34 o                         
  -7   1   2        512.81        549.00        21.21 o                         
  -6   1   2         20.78        112.00        12.63 o                         
  -5   1   2      22390.61      21355.24       312.29 o                         
  -4   1   2      68294.56      66605.86       918.71 o                         
  -3   1   2      44979.58      43156.42       635.95 o                         
  -2   1   2        584.09        611.21        11.54 o                         
  -1   1   2      32207.54      30776.54       431.12 o                         
   0   1   2      15443.83      14637.36       286.03 o                         
   1   1   2       3268.51       3147.95        51.48 o                         
   2   1   2       3746.77       3676.35        53.75 o                         
   3   1   2     147909.05     151037.91      1846.07 o                         
   4   1   2      71577.90      71291.01       931.14 o                         
   5   1   2       3488.42       3366.35        54.10 o                         
   6   1   2       7426.50       7437.60       101.43 o                         
   7   1   2       7765.98       8083.76       123.34 o                         
   8   1   2      11240.72      11350.90       179.18 o                         
   9   1   2          5.47         29.14        18.08 o                         
  10   1   2       3365.61       3434.61        86.89 o                         
  11   1   2       3443.46       3386.67       120.67 o                         
  12   1   2       1208.77       1137.08       112.19 o                         
  13   1   2        250.56        201.65        62.50 o                         
 -15   2   2        185.94        200.27        75.21 o                         
 -14   2   2       2289.38       2282.00       270.51 o                         
 -13   2   2       6458.47       6545.57       310.74 o                         
 -12   2   2       1462.75       1423.27        60.20 o                         
 -11   2   2         73.50        105.92        23.76 o                         
 -10   2   2       8706.60       8887.22       166.12 o                         
  -9   2   2       1359.64       1393.88        32.07 o                         
  -8   2   2      17420.19      17419.65       184.16 o                         
  -7   2   2       1744.97       1657.88        31.30 o                         
  -6   2   2       3873.27       4069.53        57.07 o                         
  -5   2   2       8561.33       8149.43       106.12 o                         
  -4   2   2      85646.74      83319.66      1176.81 o                         
  -3   2   2      12397.06      11141.67       162.98 o                         
  -2   2   2      65750.46      62813.93      1131.96 o                         
  -1   2   2      65230.21      64925.55      1063.94 o                         
   0   2   2      39271.66      37361.96      1067.22 o                         
   1   2   2         49.44         52.43         6.38 o                         
   2   2   2       7352.79       6711.21        94.59 o                         
   3   2   2      33261.08      33072.63       457.25 o                         
   4   2   2       7848.60       7455.93        95.92 o                         
   5   2   2       7539.41       7087.48       102.18 o                         
   6   2   2       5188.44       5216.45        78.90 o                         
   7   2   2       2175.37       2208.57        47.86 o                         
   8   2   2      14227.63      14072.79       270.01 o                         
   9   2   2       6888.79       7026.16       137.75 o                         
  10   2   2       7761.94       7936.82       170.08 o                         
  11   2   2       9590.32      10059.59       376.50 o                         
  12   2   2       3217.11       3025.59       153.58 o                         
  13   2   2          2.78         47.45        84.31 o                         
 -15   3   2        244.11        201.51        79.59 o                         
 -14   3   2       9366.40       9458.19       579.44 o                         
 -13   3   2        927.75        780.12        64.63 o                         
 -12   3   2      26196.70      27157.24       716.06 o                         
 -11   3   2          0.48         73.04        19.66 o                         
 -10   3   2      11714.00      11930.33       190.22 o                         
  -9   3   2         12.95         32.35        15.49 o                         
  -8   3   2      17619.68      17540.09       214.09 o                         
  -7   3   2       6627.86       6814.65        91.41 o                         
  -6   3   2     132148.84     136130.16      1785.00 o                         
  -5   3   2        558.09        467.30        16.55 o                         
  -4   3   2      26425.88      25354.14       327.39 o                         
  -3   3   2        306.64        403.04        13.31 o                         
  -2   3   2       7434.56       7175.31       102.49 o                         
  -1   3   2      10154.18       9427.73       129.41 o                         
   0   3   2      81956.70      79106.20      1070.95 o                         
   1   3   2      36557.06      34528.96       570.42 o                         
   2   3   2      27259.49      26269.93       337.72 o                         
   3   3   2       1072.47       1062.60        21.51 o                         
   4   3   2       1614.82       1597.80        52.23 o                         
   5   3   2      29777.14      29436.62       375.61 o                         
   6   3   2      21646.95      21190.86       396.17 o                         
   7   3   2      36601.09      36914.50       558.84 o                         
   8   3   2       6947.37       7015.30       138.41 o                         
   9   3   2       3245.06       3189.46        87.14 o                         
  10   3   2        134.15        178.69        40.43 o                         
  11   3   2       3161.68       3037.39       127.98 o                         
  12   3   2       3267.19       3453.78       236.92 o                         
  13   3   2      10771.36      11328.05       586.77 o                         
 -15   4   2       1680.29       1753.61       217.33 o                         
 -14   4   2       7202.18       7514.49       448.58 o                         
 -13   4   2       1038.79        950.98       141.68 o                         
 -12   4   2         46.28         40.17        58.09 o                         
 -11   4   2        488.67        422.94        29.56 o                         
 -10   4   2      27830.96      28774.71       488.95 o                         
  -9   4   2         12.95         38.53        16.99 o                         
  -8   4   2      10616.09      10675.90       192.47 o                         
  -7   4   2       7279.99       7368.09        95.18 o                         
  -6   4   2       7870.23       7819.35       110.16 o                         
  -5   4   2       7745.10       7570.41       100.54 o                         
  -4   4   2      11791.32      10972.07       150.07 o                         
  -3   4   2      30507.18      30523.96       346.55 o                         
  -2   4   2      64296.59      63656.29       901.22 o                         
  -1   4   2       5171.00       5003.87        72.23 o                         
   0   4   2       9302.88       8939.36       122.33 o                         
   1   4   2       1494.94       1462.03        25.65 o                         
   2   4   2      67867.18      66220.02       759.51 o                         
   3   4   2       7828.79       7556.38        98.06 o                         
   4   4   2      56457.65      57052.01       670.96 o                         
   5   4   2      32048.10      31923.62       369.18 o                         
   6   4   2        441.12        504.28        31.92 o                         
   7   4   2         19.62         80.01        18.83 o                         
   8   4   2        123.09         87.70        27.95 o                         
   9   4   2      10729.83      10875.69       288.56 o                         
  10   4   2       1622.99       1582.36        88.04 o                         
  11   4   2       4183.08       4013.93       157.18 o                         
  12   4   2       4587.39       4762.10       312.30 o                         
  13   4   2         27.73         32.50        60.11 o                         
 -14   5   2       8335.05       8605.46       530.65 o                         
 -13   5   2        739.17        740.92        75.69 o                         
 -12   5   2       2204.05       2333.36        94.37 o                         
 -11   5   2       5826.40       5746.83       144.97 o                         
 -10   5   2       3941.42       3978.09        93.41 o                         
  -9   5   2       2420.02       2494.10        57.01 o                         
  -8   5   2        234.85        265.11        20.97 o                         
  -7   5   2      19022.53      19351.28       261.74 o                         
  -6   5   2      14329.30      14082.57       162.24 o                         
  -5   5   2       1534.53       1338.66        47.79 o                         
  -4   5   2      10319.62      10020.74       163.88 o                         
  -3   5   2      90796.30      91424.51      1105.38 o                         
  -2   5   2      35799.62      35541.93       426.53 o                         
  -1   5   2       3954.03       4003.16        61.78 o                         
   0   5   2       8224.22       7901.62        92.93 o                         
   1   5   2      15599.84      15063.62       206.64 o                         
   2   5   2      12411.01      11892.30       140.96 o                         
   3   5   2       1994.17       2256.86        36.29 o                         
   4   5   2        949.77        922.15        22.89 o                         
   5   5   2       4663.83       4832.20        70.60 o                         
   6   5   2      10728.08      11046.66       144.66 o                         
   7   5   2        618.02        629.91        25.58 o                         
   8   5   2       1402.54       1412.99        42.96 o                         
   9   5   2      19235.00      20326.58       485.61 o                         
  10   5   2      18503.48      18554.02       733.13 o                         
  11   5   2          2.29         12.00        38.90 o                         
  12   5   2       6104.61       6050.57       391.57 o                         
  13   5   2       5227.67       5242.80       630.51 o                         
 -14   6   2        362.79        214.01       116.71 o                         
 -13   6   2       9836.92       9332.72       852.25 o                         
 -12   6   2       5052.15       4927.55       196.64 o                         
 -11   6   2      39150.41      40555.66       997.86 o                         
 -10   6   2       3592.83       3572.42        98.05 o                         
  -9   6   2       4122.80       4192.40        95.56 o                         
  -8   6   2        132.54        173.08        18.01 o                         
  -7   6   2      67448.97      68761.19       820.38 o                         
  -6   6   2      34858.68      35128.63       421.27 o                         
  -5   6   2       1523.04       1495.40        47.80 o                         
  -4   6   2         26.20         51.98        11.93 o                         
  -3   6   2       5055.26       5002.01        61.86 o                         
  -2   6   2      15519.52      15703.79       185.52 o                         
  -1   6   2       2025.63       1904.72        36.25 o                         
   0   6   2       1459.84       1454.64        28.57 o                         
   1   6   2     125942.57     128892.16      1627.56 o                         
   2   6   2      22380.13      21733.74       242.49 o                         
   3   6   2        759.79        781.23        20.85 o                         
   4   6   2        231.75        238.18        16.00 o                         
   5   6   2      36433.67      36995.70       468.65 o                         
   6   6   2      49170.64      50531.89       791.14 o                         
   7   6   2        601.14        602.10        27.91 o                         
   8   6   2       5837.06       6060.87       152.51 o                         
   9   6   2        646.97        720.55        51.56 o                         
  10   6   2       1675.57       1349.66        84.41 o                         
  11   6   2       1172.61       1165.41       104.47 o                         
  12   6   2       1430.23       1535.48       124.48 o                         
 -13   7   2          4.74         23.64        41.75 o                         
 -12   7   2       1625.05       1494.60        92.00 o                         
 -11   7   2       9451.56       8910.45       265.07 o                         
 -10   7   2       1431.21       1370.27        54.35 o                         
  -9   7   2       3732.81       3742.96        94.21 o                         
  -8   7   2       2912.14       3049.76        80.68 o                         
  -7   7   2      12290.38      12497.32       187.01 o                         
  -6   7   2        534.34        454.56        24.54 o                         
  -5   7   2       3345.35       3453.92        56.70 o                         
  -4   7   2       1362.64       1476.00        33.43 o                         
  -3   7   2      96718.80     100757.68      1001.75 o                         
  -2   7   2      40979.44      41053.70       550.33 o                         
  -1   7   2       5216.08       5146.49        98.76 o                         
   0   7   2         58.49         58.36        10.47 o                         
   1   7   2      17246.30      17086.57       177.64 o                         
   2   7   2      32148.60      31872.44       377.20 o                         
   3   7   2      10955.91      10759.28       195.47 o                         
   4   7   2        462.11        549.23        21.60 o                         
   5   7   2      19814.64      20018.84       288.91 o                         
   6   7   2       1101.61       1074.86        42.78 o                         
   7   7   2        794.57        711.91        31.63 o                         
   8   7   2       1010.55        949.46        38.05 o                         
   9   7   2      14376.78      14055.92       511.00 o                         
  10   7   2      22875.41      23965.85      1118.15 o                         
  11   7   2        678.87        402.28        99.47 o                         
  12   7   2       1539.31       1462.49       138.63 o                         
 -13   8   2        634.05        598.70        72.05 o                         
 -12   8   2         19.98         24.06        45.74 o                         
 -11   8   2       5573.29       5445.17       249.97 o                         
 -10   8   2      11706.87      11964.25       366.14 o                         
  -9   8   2       1069.64        966.05        55.44 o                         
  -8   8   2       3014.36       2933.89        76.82 o                         
  -7   8   2      15818.40      15737.47       278.38 o                         
  -6   8   2        274.76        271.48        20.29 o                         
  -5   8   2       2629.60       2614.66        61.45 o                         
  -4   8   2        795.27        845.89        31.90 o                         
  -3   8   2        920.70        933.95        37.43 o                         
  -2   8   2       4027.28       4029.16        60.04 o                         
  -1   8   2        951.31        908.81        27.20 o                         
   0   8   2       3192.44       3361.91        91.79 o                         
   1   8   2       6108.98       6068.36        79.40 o                         
   2   8   2      12939.43      12966.63       190.20 o                         
   3   8   2       1535.65       1648.20        38.48 o                         
   4   8   2       2649.89       2601.73        50.52 o                         
   5   8   2      12938.61      13117.90       240.64 o                         
   6   8   2      13999.46      14711.47       259.53 o                         
   7   8   2        395.16        408.50        31.44 o                         
   8   8   2       3185.13       3051.54       117.41 o                         
   9   8   2       1560.16       1413.83        78.79 o                         
  10   8   2         13.78        -20.32        60.49 o                         
  11   8   2       2593.93       2600.37       293.85 o                         
 -12   9   2      10313.02      10520.23       570.03 o                         
 -11   9   2        371.29        350.54        63.11 o                         
 -10   9   2       1150.14       1056.00        63.08 o                         
  -9   9   2        290.34        299.05        31.74 o                         
  -8   9   2       3777.28       3914.63       108.71 o                         
  -7   9   2        449.60        467.06        32.79 o                         
  -6   9   2      14992.09      15680.05       307.65 o                         
  -5   9   2       6159.14       5966.02       112.53 o                         
  -4   9   2       5995.96       6080.90       104.25 o                         
  -3   9   2        827.79        790.47        29.06 o                         
  -2   9   2       4648.45       4636.49        74.08 o                         
  -1   9   2       9904.60      10125.29       151.66 o                         
   0   9   2      24578.69      25105.28       366.64 o                         
   1   9   2      11061.66      11161.89       172.23 o                         
   2   9   2      12781.05      12963.03       180.98 o                         
   3   9   2       1846.12       1956.36        50.98 o                         
   4   9   2       1623.05       1681.44        45.27 o                         
   5   9   2       1674.66       1657.29        46.33 o                         
   6   9   2       6741.06       6981.87       170.17 o                         
   7   9   2       8085.61       8286.08       244.56 o                         
   8   9   2       1595.55       1613.12       114.90 o                         
   9   9   2       1866.30       1915.35       109.61 o                         
  10   9   2        368.67        368.36        73.57 o                         
 -11  10   2        919.02        857.77        76.15 o                         
 -10  10   2       5348.72       5188.74       261.42 o                         
  -9  10   2        170.79        121.96        36.18 o                         
  -8  10   2      14764.63      15266.46       428.97 o                         
  -7  10   2        310.86        306.04        48.29 o                         
  -6  10   2        385.05        401.18        29.94 o                         
  -5  10   2         24.25        -15.43        26.10 o                         
  -4  10   2      26211.20      26939.00       480.13 o                         
  -3  10   2       3526.16       3767.84        71.33 o                         
  -2  10   2      22564.51      23399.12       355.87 o                         
  -1  10   2       6000.73       6169.29       115.87 o                         
   0  10   2       1254.64       1242.79        41.95 o                         
   1  10   2       4504.02       4372.60        84.27 o                         
   2  10   2       6054.22       6057.98       116.70 o                         
   3  10   2      10578.51      10718.59       198.13 o                         
   4  10   2       4424.64       4339.15       114.68 o                         
   5  10   2       1555.90       1587.57        49.50 o                         
   6  10   2       5660.52       5542.56       147.99 o                         
   7  10   2         13.05         37.52        35.82 o                         
   8  10   2       2351.53       2146.88       133.75 o                         
   9  10   2       5476.11       5177.58       322.66 o                         
 -10  11   2       2442.80       2457.57       152.58 o                         
  -9  11   2       7792.00       7777.68       389.69 o                         
  -8  11   2      12041.94      12326.33       442.76 o                         
  -7  11   2       1610.44       1436.81        73.18 o                         
  -6  11   2       5217.96       5714.44       239.85 o                         
  -5  11   2        676.03        678.23        49.72 o                         
  -4  11   2        208.79        165.98        27.17 o                         
  -3  11   2       1566.76       1511.40        52.78 o                         
  -2  11   2          0.20          3.47        16.71 o                         
  -1  11   2       5288.50       5302.59       122.99 o                         
   0  11   2       4413.10       4310.61        93.05 o                         
   1  11   2        765.48        808.97        40.53 o                         
   2  11   2       4401.55       4442.79       110.22 o                         
   3  11   2       7492.43       7595.10       177.19 o                         
   4  11   2       6184.29       6308.32       165.85 o                         
   5  11   2       4659.55       4623.01       203.47 o                         
   6  11   2       6289.10       6427.75       265.73 o                         
   7  11   2       6178.57       6627.19       307.23 o                         
   8  11   2        415.88        426.62       109.14 o                         
  -9  12   2        512.23        440.02        69.27 o                         
  -8  12   2       1694.71       1565.87       117.18 o                         
  -7  12   2        580.02        684.79        66.93 o                         
  -6  12   2        201.28        182.59        38.39 o                         
  -5  12   2      18602.62      19019.17       529.16 o                         
  -4  12   2       4812.32       4852.87       138.22 o                         
  -3  12   2        638.64        656.70        36.02 o                         
  -2  12   2         67.47         86.76        24.97 o                         
  -1  12   2      19478.71      20482.30       486.49 o                         
   0  12   2      15824.18      16397.97       410.53 o                         
   1  12   2        172.05        114.43        26.97 o                         
   2  12   2        602.46        616.79        59.07 o                         
   3  12   2       2395.10       2302.25        85.68 o                         
   4  12   2        123.80        103.12        27.80 o                         
   5  12   2         13.78         32.57        37.23 o                         
   6  12   2        151.26        104.34        45.35 o                         
   7  12   2      10450.08      10813.99       698.93 o                         
  -7  13   2        889.38        959.77       162.50 o                         
  -6  13   2        876.67        732.53        57.94 o                         
  -5  13   2       5188.01       5008.12       205.49 o                         
  -4  13   2       3594.94       3391.64       149.43 o                         
  -3  13   2       1242.74       1186.99        86.64 o                         
  -2  13   2       1035.67        908.26        53.07 o                         
  -1  13   2       7344.84       7462.53       235.80 o                         
   0  13   2         37.14         56.39        28.78 o                         
   1  13   2        252.41        286.26        35.26 o                         
   2  13   2         57.94         60.78        30.85 o                         
   3  13   2      11957.12      12474.27       521.42 o                         
   4  13   2      14997.99      15319.18       737.49 o                         
   5  13   2       1287.26       1237.95        78.45 o                         
   6  13   2         65.88         78.84        85.75 o                         
  -5  14   2       4537.24       4138.26       187.31 o                         
  -4  14   2       1833.90       1690.45        88.06 o                         
  -3  14   2        156.16        154.27        54.86 o                         
  -2  14   2        208.27        187.10        48.28 o                         
  -1  14   2       8648.09       9081.78       351.45 o                         
   0  14   2       2865.52       2911.60       139.38 o                         
   1  14   2        369.03        303.86        46.41 o                         
   2  14   2        243.91        167.06        51.52 o                         
   3  14   2        203.74        260.89       132.25 o                         
 -15   1   3       4067.14       4172.38       248.30 o                         
 -14   1   3       1425.83       1439.17        98.13 o                         
 -13   1   3       4601.17       4338.97       153.60 o                         
 -12   1   3       2122.73       2065.64        63.33 o                         
 -11   1   3       2166.78       2168.43        59.06 o                         
 -10   1   3       8874.56       9058.69       157.51 o                         
  -9   1   3         17.20        196.95        36.74 o                         
  -8   1   3       4514.89       4535.54        67.53 o                         
  -7   1   3         70.01         72.20        12.89 o                         
  -6   1   3      19711.08      19642.78       219.05 o                         
  -5   1   3      47575.53      47498.77       573.97 o                         
  -4   1   3      29017.23      29057.11       343.05 o                         
  -3   1   3      10735.61      10482.83       151.15 o                         
  -2   1   3       3307.69       3321.12        71.87 o                         
  -1   1   3     107840.95     109936.04      1467.90 o                         
   0   1   3       2446.48       2257.39        37.48 o                         
   1   1   3        103.48         88.95         9.79 o                         
   2   1   3      20111.33      20058.29       280.80 o                         
   3   1   3        944.10       1018.88        31.10 o                         
   4   1   3       5871.77       5735.72        77.68 o                         
   5   1   3       1035.70       1086.70        28.04 o                         
   6   1   3       1498.76       1576.55        34.48 o                         
   7   1   3      33088.98      33485.04       498.84 o                         
   8   1   3        471.75        525.06        29.73 o                         
   9   1   3       2150.36       2132.60        64.74 o                         
  10   1   3       4864.10       4683.80       161.04 o                         
  11   1   3       3942.30       3810.94       163.90 o                         
  12   1   3       3396.06       3085.64       331.80 o                         
  13   1   3       1024.72       1097.33       115.43 o                         
 -15   2   3       2042.12       2073.57       167.17 o                         
 -14   2   3      14622.42      15179.17       718.14 o                         
 -13   2   3         96.90        251.29        46.29 o                         
 -12   2   3         14.94        100.59        32.18 o                         
 -11   2   3      10422.65      10325.10       196.96 o                         
 -10   2   3       5067.25       5238.47        93.60 o                         
  -9   2   3      28287.88      28692.04       348.82 o                         
  -8   2   3        234.59        211.79        16.06 o                         
  -7   2   3      14835.62      14915.60       179.42 o                         
  -6   2   3       5436.60       5438.24        75.49 o                         
  -5   2   3      30006.53      29632.54       376.57 o                         
  -4   2   3       6720.45       6463.60        84.79 o                         
  -3   2   3         43.63         52.31         5.60 o                         
  -2   2   3     117059.72     116428.01      1762.46 o                         
  -1   2   3      58760.23      58308.82       741.19 o                         
   0   2   3       9444.01       9125.31       208.55 o                         
   1   2   3        483.12        528.07        13.16 o                         
   2   2   3      11155.48      11249.29       150.40 o                         
   3   2   3      54869.62      53950.11       702.61 o                         
   4   2   3       3543.24       3693.90        52.42 o                         
   5   2   3        419.63        422.08        18.30 o                         
   6   2   3      16298.25      16548.24       203.50 o                         
   7   2   3       3842.07       3866.13        72.14 o                         
   8   2   3      28443.75      29131.88       515.37 o                         
   9   2   3         57.32         74.44        18.97 o                         
  10   2   3        840.85        845.35        77.78 o                         
  11   2   3       5459.88       5358.48       212.30 o                         
  12   2   3       1699.77       1624.93       117.36 o                         
  13   2   3        353.07        252.36        88.90 o                         
 -15   3   3        722.56        706.39        97.85 o                         
 -14   3   3         66.62        -37.35        52.32 o                         
 -13   3   3       6148.59       5887.49       247.16 o                         
 -12   3   3       3056.37       2824.21        94.50 o                         
 -11   3   3       2662.40       2614.25        67.63 o                         
 -10   3   3      17029.49      17435.92       279.10 o                         
  -9   3   3       1063.14       1032.41        29.39 o                         
  -8   3   3        136.44        206.49        24.09 o                         
  -7   3   3       2263.38       2375.00        39.90 o                         
  -6   3   3      26350.29      25306.83       325.43 o                         
  -5   3   3      16459.42      16616.45       203.79 o                         
  -4   3   3       9276.80       9093.10       129.60 o                         
  -3   3   3       7281.62       7163.98        97.14 o                         
  -2   3   3        368.26        407.84        17.27 o                         
  -1   3   3       6001.92       5668.58       112.27 o                         
   0   3   3      55371.97      53759.70       827.99 o                         
   1   3   3       1074.83        960.08        18.29 o                         
   2   3   3      10012.29       9666.16       176.43 o                         
   3   3   3        267.13        276.27        17.32 o                         
   4   3   3      10885.46      11016.80       150.24 o                         
   5   3   3        634.15        574.91        29.08 o                         
   6   3   3      16155.23      16311.87       251.22 o                         
   7   3   3      16479.78      16409.02       280.85 o                         
   8   3   3        570.37        632.58        33.81 o                         
   9   3   3        666.57        716.13        42.18 o                         
  10   3   3       3588.75       3700.08       144.13 o                         
  11   3   3       2254.79       1922.80       106.29 o                         
  12   3   3       2219.80       2020.85       160.66 o                         
  13   3   3        576.06        545.80       115.82 o                         
 -15   4   3       1524.39       1351.62       126.97 o                         
 -14   4   3         26.48        -54.31        65.69 o                         
 -13   4   3      10919.21      11315.56       432.08 o                         
 -12   4   3       3099.63       3230.08       104.17 o                         
 -11   4   3       2686.24       2548.59        66.89 o                         
 -10   4   3        417.42        444.06        26.17 o                         
  -9   4   3       5296.53       5397.84        76.66 o                         
  -8   4   3      24301.83      24464.95       280.55 o                         
  -7   4   3       2165.97       2156.42        66.73 o                         
  -6   4   3       2697.08       2585.35        83.99 o                         
  -5   4   3       1651.17       1640.19        39.13 o                         
  -4   4   3       3350.52       3326.34        45.79 o                         
  -3   4   3      29510.39      28651.77       361.99 o                         
  -2   4   3          5.04        -11.66        11.66 o                         
  -1   4   3       3366.91       3110.51        93.72 o                         
   0   4   3      19494.35      18760.86       249.02 o                         
   1   4   3      12496.51      11839.14       164.94 o                         
   2   4   3      17362.61      17089.15       206.29 o                         
   3   4   3        532.06        466.93        15.08 o                         
   4   4   3      18980.96      18756.40       233.09 o                         
   5   4   3       4961.24       4894.91        89.80 o                         
   6   4   3       6693.07       6845.04       116.73 o                         
   7   4   3       1933.01       1921.63        53.52 o                         
   8   4   3         72.41         91.57        23.67 o                         
   9   4   3      15061.63      15513.97       410.59 o                         
  10   4   3       1024.78       1021.79        86.80 o                         
  11   4   3        193.77        225.87        78.44 o                         
  12   4   3       1767.30       1728.18       125.58 o                         
 -15   5   3        556.67        521.68       131.76 o                         
 -14   5   3          7.07         -0.12        53.90 o                         
 -13   5   3       2022.56       1749.74        91.76 o                         
 -12   5   3       5644.89       5762.69       166.56 o                         
 -11   5   3       1889.74       1823.47        59.14 o                         
 -10   5   3       8603.12       8621.34       169.41 o                         
  -9   5   3       7557.96       7649.31       123.37 o                         
  -8   5   3       3313.00       3272.38        58.39 o                         
  -7   5   3      15168.02      15425.49       185.57 o                         
  -6   5   3       1040.22       1025.70        36.99 o                         
  -5   5   3       5408.48       5192.89        75.24 o                         
  -4   5   3      41722.75      41816.76       483.32 o                         
  -3   5   3       4055.75       4156.98        63.37 o                         
  -2   5   3      35952.18      35694.02       414.48 o                         
  -1   5   3        280.83        264.45        10.73 o                         
   0   5   3       2902.70       2893.50        41.50 o                         
   1   5   3      23366.58      23132.02       296.71 o                         
   2   5   3       6120.73       5983.33        80.66 o                         
   3   5   3        168.62        185.08        18.57 o                         
   4   5   3      18211.36      18313.88       238.40 o                         
   5   5   3      25686.85      26317.14       338.63 o                         
   6   5   3       2557.48       2597.25        62.08 o                         
   7   5   3       2532.48       2482.29        62.96 o                         
   8   5   3       8495.26       8884.41       223.56 o                         
   9   5   3        634.29        574.26        52.74 o                         
  10   5   3       5815.65       5938.06       312.27 o                         
  11   5   3       1197.84       1087.14        87.40 o                         
  12   5   3         72.14         46.46        64.83 o                         
 -14   6   3        951.76        815.77       116.03 o                         
 -13   6   3        696.21        697.28       115.17 o                         
 -12   6   3       2697.82       2688.44       116.73 o                         
 -11   6   3       4434.63       4450.29       124.26 o                         
 -10   6   3       1225.33       1226.21        40.91 o                         
  -9   6   3        510.38        524.49        35.08 o                         
  -8   6   3       2527.31       2522.87        56.72 o                         
  -7   6   3        952.15        941.82        29.16 o                         
  -6   6   3       1253.26       1246.24        33.04 o                         
  -5   6   3       3486.11       3569.52        49.70 o                         
  -4   6   3         35.06         27.22        11.34 o                         
  -3   6   3       1090.10       1091.68        29.98 o                         
  -2   6   3       1374.74       1374.43        29.28 o                         
  -1   6   3       1720.14       1638.75        33.42 o                         
   0   6   3       7549.93       7475.04       102.60 o                         
   1   6   3        527.03        505.79        18.61 o                         
   2   6   3       3983.56       3920.79        51.85 o                         
   3   6   3          5.03         10.81        10.03 o                         
   4   6   3       4479.16       4610.03       105.04 o                         
   5   6   3          2.41         20.15        15.88 o                         
   6   6   3       3921.82       3897.27        80.91 o                         
   7   6   3        158.10        146.30        20.71 o                         
   8   6   3       4265.99       4200.19       138.91 o                         
   9   6   3         44.23         58.16        27.56 o                         
  10   6   3        339.98        339.22        52.08 o                         
  11   6   3        174.51        180.30        66.63 o                         
  12   6   3         59.87         82.12        55.21 o                         
 -14   7   3         36.55        -30.07        54.40 o                         
 -13   7   3        462.89        408.48        56.01 o                         
 -12   7   3        915.11        778.97        60.36 o                         
 -11   7   3       1570.17       1481.60        66.88 o                         
 -10   7   3         55.64         99.08        25.83 o                         
  -9   7   3       6030.21       6127.85       135.98 o                         
  -8   7   3        629.27        553.56        29.71 o                         
  -7   7   3      11426.99      11421.04       159.90 o                         
  -6   7   3        113.60        101.09        17.60 o                         
  -5   7   3        104.40        125.19        20.05 o                         
  -4   7   3       2651.41       2631.75        63.78 o                         
  -3   7   3        170.09        175.00        14.76 o                         
  -2   7   3        396.08        413.66        19.62 o                         
  -1   7   3          1.48          9.42         9.20 o                         
   0   7   3       6428.57       6453.61        90.18 o                         
   1   7   3      18100.93      18013.52       199.15 o                         
   2   7   3       2612.56       2564.61        50.89 o                         
   3   7   3         68.54         87.21        18.63 o                         
   4   7   3         55.66         86.20        14.92 o                         
   5   7   3      10839.55      10946.76       188.61 o                         
   6   7   3        550.89        530.10        25.90 o                         
   7   7   3          3.22          9.52        16.94 o                         
   8   7   3        618.75        513.89        72.92 o                         
   9   7   3         59.94         82.33        43.48 o                         
  10   7   3        809.69        802.50        83.03 o                         
  11   7   3         32.81         33.71        53.72 o                         
 -13   8   3       1776.67       1582.88       120.03 o                         
 -12   8   3       2047.23       1752.87       109.27 o                         
 -11   8   3       6451.01       6179.46       235.40 o                         
 -10   8   3         15.47         34.58        26.98 o                         
  -9   8   3        749.12        665.82        38.77 o                         
  -8   8   3      28626.40      29456.06       594.10 o                         
  -7   8   3       1598.54       1581.88        47.65 o                         
  -6   8   3         70.45         84.60        15.75 o                         
  -5   8   3       5055.72       5108.20        98.86 o                         
  -4   8   3       8907.64       9287.56       126.72 o                         
  -3   8   3      38139.05      39244.01       679.16 o                         
  -2   8   3        996.63       1028.30        35.26 o                         
  -1   8   3         57.17         75.18        11.06 o                         
   0   8   3       6610.97       6484.33        76.05 o                         
   1   8   3       9487.43       9545.58       115.21 o                         
   2   8   3       8841.82       8814.40       138.71 o                         
   3   8   3       2608.04       2566.40        53.88 o                         
   4   8   3       7800.67       7993.56       144.56 o                         
   5   8   3      17170.33      17861.39       353.57 o                         
   6   8   3       5057.74       5079.32       109.31 o                         
   7   8   3        189.00        194.69        27.61 o                         
   8   8   3        601.49        530.10        73.78 o                         
   9   8   3      14485.36      14967.48       728.37 o                         
  10   8   3       1946.53       2035.31       130.74 o                         
 -12   9   3      12745.63      13244.86       669.25 o                         
 -11   9   3       7475.58       8230.76       515.56 o                         
 -10   9   3       1125.42       1115.67        61.90 o                         
  -9   9   3        424.49        417.56        37.37 o                         
  -8   9   3        497.50        514.08        55.75 o                         
  -7   9   3      10838.57      11347.48       233.33 o                         
  -6   9   3       5296.42       5139.62       113.32 o                         
  -5   9   3         59.92         54.21        20.07 o                         
  -4   9   3      16827.76      17308.67       266.82 o                         
  -3   9   3        152.06        139.14        36.72 o                         
  -2   9   3       3639.47       3734.26        65.09 o                         
  -1   9   3         83.54        158.53        20.00 o                         
   0   9   3       7532.18       7764.77       119.79 o                         
   1   9   3      37961.39      39045.77       545.39 o                         
   2   9   3       3460.73       3507.76        65.40 o                         
   3   9   3        122.66        144.02        19.32 o                         
   4   9   3        431.07        446.01        24.01 o                         
   5   9   3      15618.70      16232.71       368.44 o                         
   6   9   3       8704.14       8800.34       188.72 o                         
   7   9   3        659.93        624.30        45.26 o                         
   8   9   3        202.51        188.61        44.75 o                         
   9   9   3       1492.23       1454.26       127.26 o                         
  10   9   3       2424.45       2391.18       308.20 o                         
 -12  10   3         17.75         20.02        79.53 o                         
 -11  10   3         16.42         -4.11        50.55 o                         
 -10  10   3       2112.02       1813.21       119.75 o                         
  -9  10   3        865.85        740.89        49.44 o                         
  -8  10   3        299.76        214.31        36.87 o                         
  -7  10   3      10119.15      10315.68       280.66 o                         
  -6  10   3       5900.10       5749.13       139.73 o                         
  -5  10   3        233.72        215.19        21.97 o                         
  -4  10   3       4581.72       4652.06       109.01 o                         
  -3  10   3      17620.68      18252.24       314.55 o                         
  -2  10   3       7251.62       7413.78       129.96 o                         
  -1  10   3        258.28        266.73        18.95 o                         
   0  10   3       1830.85       1782.20        44.08 o                         
   1  10   3        251.94        246.51        22.08 o                         
   2  10   3         96.02        130.06        18.99 o                         
   3  10   3      14593.63      15123.73       287.46 o                         
   4  10   3        840.18        786.12        34.94 o                         
   5  10   3       2717.34       2623.95        87.70 o                         
   6  10   3       2110.51       2041.48        84.02 o                         
   7  10   3       2410.83       2325.81       126.83 o                         
   8  10   3       2025.52       1907.51       115.91 o                         
   9  10   3       1613.72       1491.16       126.67 o                         
 -11  11   3       3722.10       2970.65       371.11 o                         
 -10  11   3       5762.12       5874.06       302.02 o                         
  -9  11   3       1470.52       1252.22        97.27 o                         
  -8  11   3       1710.32       1654.35        82.80 o                         
  -7  11   3        524.09        508.94        47.59 o                         
  -6  11   3       3917.27       3696.99       122.50 o                         
  -5  11   3       2719.54       2719.05        85.84 o                         
  -4  11   3       3207.38       3230.06        75.30 o                         
  -3  11   3       1131.45       1088.43        42.30 o                         
  -2  11   3       2207.26       2273.05        58.07 o                         
  -1  11   3       6359.34       6551.41       143.07 o                         
   0  11   3         13.68         31.38        20.16 o                         
   1  11   3        528.55        549.13        27.25 o                         
   2  11   3       9729.22      10091.06       231.54 o                         
   3  11   3        212.00        174.16        25.06 o                         
   4  11   3      10032.83      10409.16       284.80 o                         
   5  11   3        167.92        140.49        36.42 o                         
   6  11   3          0.60         19.15        60.79 o                         
   7  11   3       2640.86       2256.21       154.64 o                         
   8  11   3       1073.73        837.87        84.34 o                         
  -9  12   3         21.74        -17.64        48.57 o                         
  -8  12   3        969.50        862.39        76.72 o                         
  -7  12   3          6.99         15.55        39.51 o                         
  -6  12   3       7050.70       6763.08       278.71 o                         
  -5  12   3        746.25        605.13        40.91 o                         
  -4  12   3       2203.34       2115.62        70.71 o                         
  -3  12   3       1863.62       1761.81        90.72 o                         
  -2  12   3       3003.44       2937.89        88.40 o                         
  -1  12   3          0.13         69.07        23.74 o                         
   0  12   3       7787.67       7932.83       216.19 o                         
   1  12   3       1016.86        863.63        49.13 o                         
   2  12   3       1434.44       1339.86        75.43 o                         
   3  12   3          3.02         -2.24        35.94 o                         
   4  12   3        456.12        298.84        40.57 o                         
   5  12   3         61.09         77.14        38.96 o                         
   6  12   3       1397.75       1324.92       103.05 o                         
  -8  13   3       1523.95       1014.25       110.73 o                         
  -7  13   3          0.05        -45.08        45.08 o                         
  -6  13   3       1718.60       1601.08        92.89 o                         
  -5  13   3       3169.92       3140.50       129.00 o                         
  -4  13   3       2165.11       1986.84       107.49 o                         
  -3  13   3          7.84         48.29        29.39 o                         
  -2  13   3       4217.04       4281.28       177.83 o                         
  -1  13   3       3098.17       3030.58       128.40 o                         
   0  13   3         27.47        -28.07        33.39 o                         
   1  13   3          0.22        -26.08        37.87 o                         
   2  13   3        252.52        178.98        39.11 o                         
   3  13   3         38.24         12.03        37.03 o                         
   4  13   3        697.52        609.99        60.62 o                         
   5  13   3          0.37        -50.45        55.02 o                         
  -5  14   3       1389.83       1097.86       121.79 o                         
  -4  14   3        617.67        470.99       115.81 o                         
  -3  14   3        841.43        619.00        85.02 o                         
  -2  14   3       6546.04       6384.26       311.30 o                         
  -1  14   3       1268.02       1319.70        79.73 o                         
   0  14   3         59.55        139.20        58.84 o                         
   1  14   3       1708.03       1576.82       106.32 o                         
   2  14   3       2438.91       2466.20       157.66 o                         
 -16   0   4        300.38        148.10       102.26 o                         
 -15   0   4       1163.50       1068.82       151.12 o                         
 -14   0   4       3867.45       3493.95       292.26 o                         
 -13   0   4      13442.54      13868.03       646.67 o                         
 -12   0   4       9845.75      10148.49       368.49 o                         
 -11   0   4       5216.23       5167.46       156.41 o                         
 -10   0   4      30825.37      31409.47       588.14 o                         
  -9   0   4       1527.17       1570.84        50.79 o                         
  -8   0   4       7783.72       7956.56       120.55 o                         
  -7   0   4       6290.11       6219.89       117.04 o                         
  -6   0   4      74292.02      74167.95      1172.34 o                         
  -5   0   4     127936.15     121989.84      2011.28 o                         
  -4   0   4       6175.60       6141.85       104.30 o                         
  -3   0   4        906.93       1055.32        28.79 o                         
  -2   0   4      11002.58      10375.24       205.46 o                         
   0   0   4       1797.97       1796.07        41.68 o                         
   1   0   4      29618.55      28703.95       530.42 o                         
   2   0   4      26965.64      25385.25       484.60 o                         
   3   0   4       7521.22       7296.47       135.60 o                         
   4   0   4        338.22        298.03        28.61 o                         
   5   0   4        347.78        405.88        29.50 o                         
   6   0   4      24978.67      25290.33       571.61 o                         
   7   0   4      50826.90      54668.39      1232.13 o                         
   8   0   4        230.51        247.50        31.19 o                         
   9   0   4       9556.06       9674.16       355.98 o                         
  10   0   4        382.32        302.20        68.17 o                         
  11   0   4       9582.45       9243.34      1075.78 o                         
  12   0   4       3949.18       3618.41       368.24 o                         
 -16   1   4       2352.80       2003.79       177.77 o                         
 -15   1   4          3.66         70.66        57.91 o                         
 -14   1   4      11078.98      12051.40       526.12 o                         
 -13   1   4      11175.81      11628.76       337.49 o                         
 -12   1   4       5039.24       5254.30       126.17 o                         
 -11   1   4        326.68        340.15        26.58 o                         
 -10   1   4      38962.88      40187.24       521.88 o                         
  -9   1   4      40646.02      40253.04       547.03 o                         
  -8   1   4        317.91        301.78        16.07 o                         
  -7   1   4       2336.66       2403.18        37.63 o                         
  -6   1   4          0.31         28.30        18.07 o                         
  -5   1   4         32.64         25.01         9.23 o                         
  -4   1   4       1832.75       1741.71        41.86 o                         
  -3   1   4       1036.83       1014.17        17.27 o                         
  -2   1   4      87104.11      86032.68      1026.56 o                         
  -1   1   4      87129.47      85653.82      1238.11 o                         
   0   1   4       2292.46       2122.39        29.07 o                         
   1   1   4        557.45        510.57        14.99 o                         
   2   1   4      26058.06      24529.06       288.72 o                         
   3   1   4      89539.66      89938.51      1069.14 o                         
   4   1   4       2114.40       2001.78        30.34 o                         
   5   1   4       6335.92       6235.91        88.89 o                         
   6   1   4       2020.74       2000.37        42.92 o                         
   7   1   4       3715.50       3850.80        84.11 o                         
   8   1   4         55.72         28.41        26.34 o                         
   9   1   4       1436.84       1399.72        50.57 o                         
  10   1   4       2921.68       2875.69       108.97 o                         
  11   1   4      15639.26      14990.96       750.59 o                         
  12   1   4        685.00        669.63        87.47 o                         
 -16   2   4       3442.54       3368.20       285.80 o                         
 -15   2   4       3614.33       3389.58       357.65 o                         
 -14   2   4       2469.58       2472.81       156.25 o                         
 -13   2   4        444.70        380.62        55.16 o                         
 -12   2   4        246.23        300.89        34.45 o                         
 -11   2   4       2015.41       1953.13        53.73 o                         
 -10   2   4        111.88        159.86        20.16 o                         
  -9   2   4      26386.49      27323.99       328.02 o                         
  -8   2   4       2416.41       2175.96        36.79 o                         
  -7   2   4        246.75        274.18        16.02 o                         
  -6   2   4      42639.45      42146.83       468.12 o                         
  -5   2   4      28415.20      27975.57       342.47 o                         
  -4   2   4      10216.71       9619.02       122.71 o                         
  -3   2   4       6194.79       5687.86        76.48 o                         
  -2   2   4      78772.71      77560.33       971.91 o                         
  -1   2   4        218.25        227.32        13.36 o                         
   0   2   4        788.28        921.86        23.25 o                         
   1   2   4          4.81         40.16         5.06 o                         
   2   2   4       1316.85       1217.94        29.91 o                         
   3   2   4      21984.36      21715.64       245.13 o                         
   4   2   4      16520.57      16817.49       200.96 o                         
   5   2   4       1413.71       1461.10        50.71 o                         
   6   2   4      18462.88      18370.70       281.21 o                         
   7   2   4      21173.15      21818.75       412.93 o                         
   8   2   4       3902.79       3806.26        94.71 o                         
   9   2   4        564.49        534.01        32.90 o                         
  10   2   4      11748.25      11834.00       423.94 o                         
  11   2   4       2841.46       2481.21       140.47 o                         
  12   2   4       1134.00       1146.75       113.53 o                         
 -16   3   4        834.06        724.05       135.76 o                         
 -15   3   4          2.50        120.37        58.00 o                         
 -14   3   4        651.13        741.58       172.14 o                         
 -13   3   4      15371.28      15884.90       537.86 o                         
 -12   3   4       4206.51       4279.84       105.40 o                         
 -11   3   4      10449.45      10722.09       193.33 o                         
 -10   3   4       1945.68       1952.00        46.75 o                         
  -9   3   4        101.07        139.85        16.92 o                         
  -8   3   4       4274.94       4336.01        61.57 o                         
  -7   3   4       6672.84       6492.59        79.87 o                         
  -6   3   4      44505.03      44722.63       503.69 o                         
  -5   3   4      22923.35      23144.12       246.06 o                         
  -4   3   4      18346.82      17398.13       196.35 o                         
  -3   3   4          2.03         19.37        12.63 o                         
  -2   3   4       7649.37       7612.70        99.54 o                         
  -1   3   4      12979.30      12041.01       183.41 o                         
   0   3   4      66846.95      66695.02      1361.40 o                         
   1   3   4      19475.91      19158.28       259.93 o                         
   2   3   4      43124.73      42008.27       650.38 o                         
   3   3   4         30.10         36.02         9.08 o                         
   4   3   4        124.12        186.78        14.47 o                         
   5   3   4       4483.53       4433.90        75.90 o                         
   6   3   4      15228.06      15497.77       260.84 o                         
   7   3   4       2708.80       2729.41        84.05 o                         
   8   3   4      20850.15      21656.31       482.98 o                         
   9   3   4          0.44        -29.20        29.20 o                         
  10   3   4        598.08        533.21        47.08 o                         
  11   3   4          3.75        -66.69        66.69 o                         
  12   3   4       7934.91       8436.67       434.26 o                         
 -15   4   4       7115.61       6329.79       373.47 o                         
 -14   4   4       2179.89       2074.56       146.52 o                         
 -13   4   4        195.38        197.36        47.73 o                         
 -12   4   4       4088.84       4097.10       141.43 o                         
 -11   4   4      15267.22      15505.41       315.68 o                         
 -10   4   4      24599.22      24983.18       379.78 o                         
  -9   4   4      24385.88      24972.09       293.41 o                         
  -8   4   4      20884.94      21133.36       243.98 o                         
  -7   4   4       1960.13       1891.14        45.76 o                         
  -6   4   4        685.83        714.98        23.06 o                         
  -5   4   4       2256.07       2258.69        48.86 o                         
  -4   4   4       5420.60       5534.75        83.55 o                         
  -3   4   4      32864.73      31263.11       348.05 o                         
  -2   4   4       6935.43       6353.18        88.76 o                         
  -1   4   4      19021.46      19231.17       241.74 o                         
   0   4   4      15628.97      14836.96       180.53 o                         
   1   4   4      12714.52      12652.23       133.28 o                         
   2   4   4      21661.20      21339.72       300.55 o                         
   3   4   4        380.38        384.77        26.15 o                         
   4   4   4      41006.42      40444.63       487.16 o                         
   5   4   4       1152.83       1140.63        37.70 o                         
   6   4   4          5.75         25.10        18.79 o                         
   7   4   4        328.66        372.74        25.46 o                         
   8   4   4       6179.61       6013.30       162.24 o                         
   9   4   4       3209.36       3068.49       134.51 o                         
  10   4   4       9081.00       8877.84       520.02 o                         
  11   4   4         60.31         58.92        38.97 o                         
  12   4   4       6067.48       5754.39       668.93 o                         
 -15   5   4       4684.93       4375.48       327.86 o                         
 -14   5   4          0.98        -78.33       121.49 o                         
 -13   5   4         37.42         39.45        38.00 o                         
 -12   5   4       1126.73        991.58        55.49 o                         
 -11   5   4        354.50        377.02        28.49 o                         
 -10   5   4       1741.30       1796.39        47.73 o                         
  -9   5   4        464.13        562.17        28.13 o                         
  -8   5   4      15176.61      15366.15       194.44 o                         
  -7   5   4      28974.18      29141.16       335.40 o                         
  -6   5   4      12521.94      12829.61       146.57 o                         
  -5   5   4       2668.15       2582.19        41.58 o                         
  -4   5   4      27573.74      27171.15       306.85 o                         
  -3   5   4      68522.12      69441.65       722.82 o                         
  -2   5   4       6702.90       6613.25       105.95 o                         
  -1   5   4       6434.48       6337.65        94.96 o                         
   0   5   4       3019.52       2811.67        72.53 o                         
   1   5   4        443.36        495.15        20.83 o                         
   2   5   4       4633.50       4540.98        81.82 o                         
   3   5   4         14.78         52.81        12.57 o                         
   4   5   4      16985.85      16905.07       266.36 o                         
   5   5   4      18804.57      18998.48       316.40 o                         
   6   5   4       6375.28       6461.42       141.29 o                         
   7   5   4       5059.89       5258.80       140.36 o                         
   8   5   4      16379.05      16744.67       558.20 o                         
   9   5   4       7632.98       7695.03       325.09 o                         
  10   5   4       3397.40       3319.75       409.21 o                         
  11   5   4        480.61        338.63        62.93 o                         
 -15   6   4        754.58        555.99       118.61 o                         
 -14   6   4       3278.03       3364.50       188.49 o                         
 -13   6   4         33.99         58.38        41.77 o                         
 -12   6   4      22622.13      23855.09       656.50 o                         
 -11   6   4      24048.84      25342.80       630.36 o                         
 -10   6   4         52.23         52.33        19.42 o                         
  -9   6   4        673.80        661.31        34.91 o                         
  -8   6   4       1476.01       1490.80        48.57 o                         
  -7   6   4      30205.22      31067.04       405.74 o                         
  -6   6   4       4588.01       4575.22        68.57 o                         
  -5   6   4        302.27        287.87        22.76 o                         
  -4   6   4      35126.83      35353.71       402.94 o                         
  -3   6   4       9048.54       9311.56       126.75 o                         
  -2   6   4       4302.99       4549.88        80.20 o                         
  -1   6   4        387.76        419.19        22.20 o                         
   0   6   4      47955.20      47984.53       567.28 o                         
   1   6   4      85895.12      86465.06      1039.17 o                         
   2   6   4       3030.87       2994.57        49.14 o                         
   3   6   4       7802.47       7871.71       111.60 o                         
   4   6   4       2952.96       2995.34        58.20 o                         
   5   6   4      26825.98      27604.01       488.29 o                         
   6   6   4       2903.06       2836.81        70.65 o                         
   7   6   4       8465.60       8361.58       234.35 o                         
   8   6   4       3485.24       3436.89       137.10 o                         
   9   6   4       2105.45       2104.52       119.94 o                         
  10   6   4         94.71         90.00        45.04 o                         
  11   6   4          0.13         53.54        55.52 o                         
 -14   7   4          4.96        -38.60        69.08 o                         
 -13   7   4        554.23        535.83        80.82 o                         
 -12   7   4          3.90          8.01        33.21 o                         
 -11   7   4       1034.79        991.11        63.03 o                         
 -10   7   4       4590.71       4720.94       117.15 o                         
  -9   7   4        923.36        943.89        43.11 o                         
  -8   7   4      43731.67      45469.89       731.80 o                         
  -7   7   4      24501.08      24671.76       380.10 o                         
  -6   7   4        802.91        850.18        40.30 o                         
  -5   7   4        639.48        683.90        43.64 o                         
  -4   7   4      39454.03      40391.40       460.38 o                         
  -3   7   4      45433.91      46017.42       494.32 o                         
  -2   7   4        108.10        158.04        22.11 o                         
  -1   7   4       1018.26        968.11        21.92 o                         
   0   7   4       1090.32       1194.21        35.71 o                         
   1   7   4       1737.53       1726.19        31.64 o                         
   2   7   4       2302.13       2351.47        54.63 o                         
   3   7   4       5234.53       5213.75        86.99 o                         
   4   7   4      14094.40      14662.13       241.58 o                         
   5   7   4      29662.84      30336.41       554.14 o                         
   6   7   4          0.73          9.56        16.70 o                         
   7   7   4        106.92         80.19        25.21 o                         
   8   7   4       4590.03       4825.36       183.77 o                         
   9   7   4      24823.63      26019.50      1348.20 o                         
  10   7   4        344.25        377.18        91.29 o                         
 -13   8   4        295.97        279.38        58.43 o                         
 -12   8   4       7927.42       7434.26       458.83 o                         
 -11   8   4       2994.67       2903.29       163.18 o                         
 -10   8   4        679.12        688.83        46.74 o                         
  -9   8   4        100.50        101.22        30.39 o                         
  -8   8   4       8676.96       8725.56       179.09 o                         
  -7   8   4       5047.53       5009.48        93.60 o                         
  -6   8   4         74.97         97.97        17.75 o                         
  -5   8   4        592.07        646.43        31.96 o                         
  -4   8   4        166.56        166.11        21.56 o                         
  -3   8   4       2512.81       2488.01        47.82 o                         
  -2   8   4       6788.90       6864.71        98.65 o                         
  -1   8   4       2530.68       2488.07        43.63 o                         
   0   8   4      27346.67      27456.88       326.14 o                         
   1   8   4      22398.52      22459.48       290.83 o                         
   2   8   4        771.11        729.10        23.85 o                         
   3   8   4       1004.16       1088.32        35.10 o                         
   4   8   4      14049.20      14198.66       261.85 o                         
   5   8   4       1621.27       1554.86        47.62 o                         
   6   8   4        592.43        556.22        29.51 o                         
   7   8   4        415.23        391.86        37.96 o                         
   8   8   4        168.63         91.06        39.83 o                         
   9   8   4       1736.34       1545.48       143.16 o                         
  10   8   4         57.86         34.65        37.63 o                         
 -13   9   4       3348.68       3078.40       194.33 o                         
 -12   9   4       5056.49       4880.96       253.48 o                         
 -11   9   4       2569.56       2291.56       136.94 o                         
 -10   9   4       4779.63       4841.78       176.90 o                         
  -9   9   4         15.44         84.48        30.71 o                         
  -8   9   4       1221.45       1234.92        56.25 o                         
  -7   9   4       6696.44       6765.05       150.30 o                         
  -6   9   4      11146.06      11505.08       207.20 o                         
  -5   9   4      12787.83      13151.17       237.56 o                         
  -4   9   4       3872.25       3920.76        81.19 o                         
  -3   9   4         72.60        128.30        21.87 o                         
  -2   9   4         93.28        132.75        18.47 o                         
  -1   9   4       5569.13       5586.11       106.60 o                         
   0   9   4       6340.44       6495.22       103.42 o                         
   1   9   4        501.72        455.32        22.18 o                         
   2   9   4       7312.71       7705.75       135.52 o                         
   3   9   4          2.27         19.67        15.30 o                         
   4   9   4         24.66         25.46        22.58 o                         
   5   9   4        330.11        347.85        29.13 o                         
   6   9   4      10554.69      10904.64       305.99 o                         
   7   9   4        265.75        186.78        44.82 o                         
   8   9   4       7719.47       7848.42       436.43 o                         
   9   9   4        500.59        455.28        69.46 o                         
 -12  10   4       1311.50       1123.83       127.45 o                         
 -11  10   4        460.36        422.23        60.35 o                         
 -10  10   4        574.72        462.09        46.47 o                         
  -9  10   4      11715.59      11682.21       348.98 o                         
  -8  10   4       2172.12       2210.13        81.20 o                         
  -7  10   4       5173.87       4983.09       136.95 o                         
  -6  10   4       2684.60       2812.97        94.05 o                         
  -5  10   4       6697.50       6657.66       160.33 o                         
  -4  10   4      12242.43      13106.26       270.34 o                         
  -3  10   4       4659.59       4761.29        99.37 o                         
  -2  10   4      17937.44      18578.53       353.44 o                         
  -1  10   4       2400.83       2413.67        56.87 o                         
   0  10   4        350.58        346.51        25.79 o                         
   1  10   4        300.16        315.21        23.22 o                         
   2  10   4       3752.84       3808.65        87.78 o                         
   3  10   4       6403.55       6392.25       150.19 o                         
   4  10   4       7781.81       7778.70       262.55 o                         
   5  10   4       2348.85       2204.30       104.08 o                         
   6  10   4       5148.76       5051.44       220.16 o                         
   7  10   4       1539.84       1457.74       111.63 o                         
   8  10   4       2717.31       2617.41       214.19 o                         
 -11  11   4       1809.02       1456.99       131.94 o                         
 -10  11   4        736.20        578.95        82.10 o                         
  -9  11   4       6986.79       6604.58       323.79 o                         
  -8  11   4       2157.62       1972.90        90.97 o                         
  -7  11   4        211.61        225.57        35.30 o                         
  -6  11   4        256.79        229.84        31.21 o                         
  -5  11   4         70.17         62.87        25.38 o                         
  -4  11   4        441.09        495.81        28.97 o                         
  -3  11   4        859.91        864.61        34.98 o                         
  -2  11   4       1488.49       1472.22        49.91 o                         
  -1  11   4      11198.93      11763.48       225.25 o                         
   0  11   4      10002.96      10286.08       241.07 o                         
   1  11   4       6324.63       6430.68       164.67 o                         
   2  11   4      15272.38      15351.86       377.18 o                         
   3  11   4       5823.33       6015.88       170.04 o                         
   4  11   4       3857.93       3561.82       138.57 o                         
   5  11   4        919.20        847.93        78.38 o                         
   6  11   4       2482.29       2217.71       163.15 o                         
   7  11   4          3.74         76.16        87.90 o                         
  -9  12   4       2327.60       2156.25       142.32 o                         
  -8  12   4       1226.43        993.51        84.38 o                         
  -7  12   4        262.70        155.90        38.88 o                         
  -6  12   4      13170.28      13334.89       644.95 o                         
  -5  12   4      20846.95      21827.94       674.73 o                         
  -4  12   4        251.47        236.71        29.06 o                         
  -3  12   4        762.73        747.78        38.56 o                         
  -2  12   4        976.00        874.94        43.05 o                         
  -1  12   4       7484.51       7787.98       211.96 o                         
   0  12   4       1465.51       1509.10        68.07 o                         
   1  12   4         28.10        -26.90        26.90 o                         
   2  12   4       1422.46       1338.68        77.66 o                         
   3  12   4        400.26        459.48        53.13 o                         
   4  12   4        102.12         61.99        37.67 o                         
   5  12   4         91.92         70.32        51.55 o                         
   6  12   4       2945.35       2828.86       166.60 o                         
  -8  13   4          5.79          8.37       121.39 o                         
  -7  13   4        367.13        296.10        58.57 o                         
  -6  13   4        137.76        164.75        38.57 o                         
  -5  13   4       1466.43       1331.60       116.93 o                         
  -4  13   4         13.33         74.70        32.61 o                         
  -3  13   4       1031.30       1020.13        64.25 o                         
  -2  13   4       9756.76       9920.50       384.41 o                         
  -1  13   4      11800.48      12590.79       461.77 o                         
   0  13   4         32.48         25.47        33.98 o                         
   1  13   4        245.18        248.71        51.67 o                         
   2  13   4       7191.15       7152.93       349.91 o                         
   3  13   4      17406.28      17844.72       921.22 o                         
   4  13   4          0.40         40.34        50.16 o                         
  -5  14   4       3902.75       3741.30       315.77 o                         
  -4  14   4          0.10        -46.64        46.64 o                         
  -3  14   4         77.34        101.54        40.12 o                         
  -2  14   4       1050.12        867.84       134.72 o                         
  -1  14   4       3221.70       3334.91       161.50 o                         
   0  14   4        612.40        567.12        83.31 o                         
   1  14   4        378.02        312.15        59.10 o                         
 -16   1   5       1825.32       1597.84       166.79 o                         
 -15   1   5       4762.48       4684.53       268.92 o                         
 -14   1   5        797.27        766.34        95.20 o                         
 -13   1   5       1295.91       1217.00        67.81 o                         
 -12   1   5       1638.37       1634.07        52.02 o                         
 -11   1   5      12149.72      12631.27       206.90 o                         
 -10   1   5       3737.99       3865.57        66.81 o                         
  -9   1   5       9518.71       9490.43       105.73 o                         
  -8   1   5      14749.45      14674.31       155.43 o                         
  -7   1   5       1437.81       1550.41        30.81 o                         
  -6   1   5      46631.75      46623.16       525.80 o                         
  -5   1   5          2.94        317.54        46.21 o                         
  -4   1   5        279.34        310.97        11.58 o                         
  -3   1   5      12586.01      11932.34       144.67 o                         
  -2   1   5       1387.94       1395.21        18.22 o                         
  -1   1   5      19669.13      19197.34       259.96 o                         
   0   1   5       1074.02       1074.39        17.43 o                         
   1   1   5       1981.44       1901.62        31.63 o                         
   2   1   5      62590.36      63119.96       765.81 o                         
   3   1   5      12704.40      12597.81       147.98 o                         
   4   1   5       4635.19       4567.03        80.98 o                         
   5   1   5       6040.36       5960.44        97.96 o                         
   6   1   5      12382.38      12640.38       228.51 o                         
   7   1   5       1520.01       1434.25        45.08 o                         
   8   1   5       2398.31       2408.91        67.35 o                         
   9   1   5        722.78        702.89        42.14 o                         
  10   1   5        310.30        299.81        56.42 o                         
  11   1   5       4629.52       4569.02       283.00 o                         
 -16   2   5       4501.36       4706.45       294.35 o                         
 -15   2   5       4335.31       4488.10       315.54 o                         
 -14   2   5      13599.15      13472.05       674.53 o                         
 -13   2   5          6.58         49.43        34.46 o                         
 -12   2   5       3201.76       3152.69        87.27 o                         
 -11   2   5       2827.24       2873.72        59.74 o                         
 -10   2   5      29905.83      30593.02       383.28 o                         
  -9   2   5       1244.93       1367.38        35.62 o                         
  -8   2   5       1813.41       1814.73        53.77 o                         
  -7   2   5      65226.55      66576.77       670.41 o                         
  -6   2   5       3720.33       3608.23        50.76 o                         
  -5   2   5      20509.02      19875.87       204.69 o                         
  -4   2   5        921.59       1029.08        24.95 o                         
  -3   2   5        481.10        419.91        12.99 o                         
  -2   2   5      68631.06      66319.05       741.30 o                         
  -1   2   5        894.81        956.76        19.81 o                         
   0   2   5        144.68        170.12         7.56 o                         
   1   2   5      23502.72      23007.13       459.54 o                         
   2   2   5      27309.53      26288.04       376.34 o                         
   3   2   5      48733.32      47103.58       513.21 o                         
   4   2   5       2157.82       2105.78        54.38 o                         
   5   2   5       1291.51       1254.58        36.03 o                         
   6   2   5       9198.83       9027.03       151.75 o                         
   7   2   5      11852.67      12090.37       266.02 o                         
   8   2   5       1266.06       1229.84        49.16 o                         
   9   2   5         14.44         46.30        29.81 o                         
  10   2   5      16106.92      17015.78      1132.05 o                         
  11   2   5       1716.08       1627.30       110.71 o                         
 -16   3   5       1511.46       1457.70       119.76 o                         
 -15   3   5       4033.41       3914.31       260.87 o                         
 -14   3   5        416.74        275.37        65.31 o                         
 -13   3   5        319.34        341.81        37.44 o                         
 -12   3   5       2936.10       3016.41        80.65 o                         
 -11   3   5      11045.39      11443.34       213.60 o                         
 -10   3   5       4139.27       4067.60        73.12 o                         
  -9   3   5       6104.54       6120.01        85.56 o                         
  -8   3   5        398.93        463.79        22.76 o                         
  -7   3   5        861.75        911.10        24.53 o                         
  -6   3   5      34264.36      33384.52       429.60 o                         
  -5   3   5      36137.44      35888.76       402.72 o                         
  -4   3   5       1753.93       1705.92        28.12 o                         
  -3   3   5       3087.19       3016.46        43.83 o                         
  -2   3   5      10723.68      10142.77       153.53 o                         
  -1   3   5       8267.64       8057.84       137.96 o                         
   0   3   5       7965.33       8239.32       144.12 o                         
   1   3   5      17140.55      16174.28       222.21 o                         
   2   3   5      14409.48      14216.60       185.07 o                         
   3   3   5        887.45        891.82        21.69 o                         
   4   3   5       2304.55       2368.35        45.90 o                         
   5   3   5       5187.45       5247.64        90.37 o                         
   6   3   5       4119.07       4250.65        98.54 o                         
   7   3   5      12983.02      13278.74       292.14 o                         
   8   3   5        420.94        379.98        38.45 o                         
   9   3   5         42.14         86.27        34.04 o                         
  10   3   5        249.38        325.70        48.11 o                         
  11   3   5       8042.93       8205.56       548.19 o                         
 -16   4   5       2331.67       2176.39       281.17 o                         
 -15   4   5        270.11        319.90        60.87 o                         
 -14   4   5       1111.87       1143.41        86.95 o                         
 -13   4   5      14554.83      14447.50       415.70 o                         
 -12   4   5        252.82        272.63        30.67 o                         
 -11   4   5       6220.62       6289.85       132.08 o                         
 -10   4   5       1402.24       1375.87        39.15 o                         
  -9   4   5      15943.41      16190.63       219.34 o                         
  -8   4   5      27024.48      27292.49       323.84 o                         
  -7   4   5        387.48        461.46        24.30 o                         
  -6   4   5       4022.57       4113.82        81.76 o                         
  -5   4   5       7412.15       7236.73       139.89 o                         
  -4   4   5      29873.51      30401.83       368.97 o                         
  -3   4   5      20714.49      20599.49       175.68 o                         
  -2   4   5       8053.09       8303.53       105.74 o                         
  -1   4   5      29581.84      29453.04       447.33 o                         
   0   4   5      11306.60      11332.13       181.07 o                         
   1   4   5      24737.01      24490.44       893.61 o                         
   2   4   5       6061.91       6337.35       113.44 o                         
   3   4   5        721.37        742.19        24.85 o                         
   4   4   5      31133.68      31814.01       418.53 o                         
   5   4   5        280.31        244.25        18.73 o                         
   6   4   5       2969.14       3065.59        80.72 o                         
   7   4   5       3167.28       3100.52        86.71 o                         
   8   4   5       1288.51       1338.04        63.76 o                         
   9   4   5      10958.39      10576.77       526.50 o                         
  10   4   5         18.67         68.81        43.00 o                         
  11   4   5        713.84        694.23        94.69 o                         
 -15   5   5       5203.83       5218.31       390.45 o                         
 -14   5   5       4579.65       4471.85       265.94 o                         
 -13   5   5       1322.86       1253.08        97.87 o                         
 -12   5   5       6889.33       6855.53       183.33 o                         
 -11   5   5       1022.28       1051.25        41.62 o                         
 -10   5   5       2522.82       2401.58        58.97 o                         
  -9   5   5      12828.06      12875.63       199.84 o                         
  -8   5   5       4949.93       4929.45        67.88 o                         
  -7   5   5      20920.60      20875.13       235.33 o                         
  -6   5   5       4343.45       4247.95        57.91 o                         
  -5   5   5       8956.27       8817.44       102.64 o                         
  -4   5   5      28578.15      27994.28       359.88 o                         
  -3   5   5      17291.54      17093.19       227.94 o                         
  -2   5   5        983.06       1039.76        37.44 o                         
  -1   5   5       8196.02       8188.14       103.86 o                         
   0   5   5      41042.34      39912.67      1377.94 o                         
   1   5   5        191.20        197.59        11.09 o                         
   2   5   5       1762.60       1653.45        34.49 o                         
   3   5   5      13991.45      13427.17       274.02 o                         
   4   5   5       2858.71       2933.60        62.83 o                         
   5   5   5      22272.13      22783.50       360.49 o                         
   6   5   5       2005.89       2037.97        60.06 o                         
   7   5   5         63.98         58.20        24.57 o                         
   8   5   5       9580.51       9750.68       374.08 o                         
   9   5   5       1489.68       1477.52       109.44 o                         
  10   5   5       6417.47       6416.49       409.07 o                         
  11   5   5       4705.18       4797.76       646.60 o                         
 -15   6   5         73.22         37.33        66.07 o                         
 -14   6   5         51.74         55.06        58.95 o                         
 -13   6   5       1186.21       1169.64        82.09 o                         
 -12   6   5        173.01        153.83        38.86 o                         
 -11   6   5         97.00         85.12        27.20 o                         
 -10   6   5        617.97        615.65        30.02 o                         
  -9   6   5        107.25         71.43        20.74 o                         
  -8   6   5        224.66        257.03        21.78 o                         
  -7   6   5       5330.14       5349.90       101.55 o                         
  -6   6   5       4873.08       4800.04        91.12 o                         
  -5   6   5      13698.63      13857.96       163.26 o                         
  -4   6   5         81.10        125.00        16.97 o                         
  -3   6   5        379.51        431.39        24.34 o                         
  -2   6   5        940.39        927.37        23.52 o                         
  -1   6   5       5562.01       5586.83        79.77 o                         
   0   6   5         30.26         61.93        15.95 o                         
   1   6   5      10664.37      10774.09       150.70 o                         
   2   6   5        360.53        367.16        17.49 o                         
   3   6   5       1594.63       1540.92        44.05 o                         
   4   6   5        229.06        237.73        22.54 o                         
   5   6   5          8.06         20.76        15.27 o                         
   6   6   5        605.23        547.91        44.86 o                         
   7   6   5        280.55        326.86        39.29 o                         
   8   6   5        231.20        254.82        34.86 o                         
   9   6   5        598.91        459.07        59.90 o                         
  10   6   5        768.29        669.41        85.82 o                         
 -14   7   5       2189.64       2065.43       169.10 o                         
 -13   7   5       2583.70       2682.91       146.31 o                         
 -12   7   5      10549.81      10794.14       339.86 o                         
 -11   7   5        142.09        222.58        31.56 o                         
 -10   7   5         64.80         63.52        23.75 o                         
  -9   7   5        125.29        126.65        23.82 o                         
  -8   7   5       1204.11       1175.92        37.72 o                         
  -7   7   5       3245.81       3386.74        66.60 o                         
  -6   7   5       1204.24       1202.00        32.08 o                         
  -5   7   5       3870.98       3941.96       102.81 o                         
  -4   7   5      13264.50      13283.17       168.07 o                         
  -3   7   5       4603.34       4701.99        76.18 o                         
  -2   7   5       2917.60       3000.24        52.53 o                         
  -1   7   5        232.57        244.71        17.53 o                         
   0   7   5      24010.83      23555.92       291.68 o                         
   1   7   5       8082.58       8495.78       121.63 o                         
   2   7   5         12.85         30.13        11.83 o                         
   3   7   5       2412.87       2378.68        60.95 o                         
   4   7   5       2215.76       2283.54        62.56 o                         
   5   7   5       4095.16       4082.75       109.49 o                         
   6   7   5        183.92        175.25        24.14 o                         
   7   7   5        213.82        219.65        62.53 o                         
   8   7   5       6737.92       6857.26       261.38 o                         
   9   7   5          0.96         51.02        44.57 o                         
  10   7   5        875.77        875.57       139.35 o                         
 -14   8   5         68.59        -23.99        64.97 o                         
 -13   8   5       9855.95       9971.21       522.43 o                         
 -12   8   5         30.02         13.54        44.48 o                         
 -11   8   5         39.82         87.40        32.49 o                         
 -10   8   5       3931.66       3914.65       114.75 o                         
  -9   8   5       3329.80       3243.40       107.00 o                         
  -8   8   5      29734.08      30657.95       648.38 o                         
  -7   8   5        115.10        121.81        21.66 o                         
  -6   8   5        506.03        503.54        35.35 o                         
  -5   8   5       4558.52       4599.17        87.46 o                         
  -4   8   5      24837.56      25202.41       380.56 o                         
  -3   8   5      21073.96      21723.38       330.78 o                         
  -2   8   5       7706.64       7869.08       132.58 o                         
  -1   8   5      15896.05      16367.10       231.45 o                         
   0   8   5       2012.04       2004.75        44.84 o                         
   1   8   5      13585.39      13805.61       189.34 o                         
   2   8   5        290.32        287.23        20.93 o                         
   3   8   5        893.25        810.17        35.39 o                         
   4   8   5      21801.85      22436.26       561.56 o                         
   5   8   5       3876.55       3837.61       133.95 o                         
   6   8   5       4396.97       4615.26       190.42 o                         
   7   8   5        387.70        369.90        38.00 o                         
   8   8   5       3102.79       3265.05       182.50 o                         
   9   8   5      13422.09      13908.30       969.80 o                         
 -13   9   5         27.49         17.07        67.71 o                         
 -12   9   5       9855.21       9783.64       441.66 o                         
 -11   9   5       1511.66       1310.32        81.93 o                         
 -10   9   5       2281.64       1972.37        81.94 o                         
  -9   9   5       6296.47       6297.81       180.17 o                         
  -8   9   5       3219.69       3279.67       102.70 o                         
  -7   9   5       3375.22       3359.42        86.70 o                         
  -6   9   5        433.70        463.59        27.04 o                         
  -5   9   5       7249.83       7297.10       137.31 o                         
  -4   9   5      12094.00      12724.16       241.83 o                         
  -3   9   5       1627.74       1588.87        38.18 o                         
  -2   9   5        102.11        159.56        22.73 o                         
  -1   9   5       3354.85       3317.99       111.41 o                         
   0   9   5      15189.02      15574.77       257.90 o                         
   1   9   5      15307.06      15766.65       294.49 o                         
   2   9   5       3697.02       3582.95        91.14 o                         
   3   9   5        364.16        410.37        25.04 o                         
   4   9   5        276.20        228.59        21.92 o                         
   5   9   5       8508.37       8599.48       317.21 o                         
   6   9   5        698.66        710.94        85.16 o                         
   7   9   5        769.95        661.40        81.25 o                         
   8   9   5       4064.71       4219.71       223.58 o                         
 -12  10   5       3297.72       3096.82       184.28 o                         
 -11  10   5       1070.29        875.40        77.31 o                         
 -10  10   5        634.77        540.49        53.71 o                         
  -9  10   5       2092.38       2049.45       145.80 o                         
  -8  10   5       6810.73       6840.53       197.60 o                         
  -7  10   5       4958.84       4867.52       142.90 o                         
  -6  10   5        608.00        575.40        35.46 o                         
  -5  10   5       4381.86       4435.66       116.22 o                         
  -4  10   5        125.14        134.97        21.16 o                         
  -3  10   5       6484.22       6749.18       134.94 o                         
  -2  10   5       8853.20       9112.56       184.74 o                         
  -1  10   5         20.49         31.37        15.37 o                         
   0  10   5         72.49         68.37        16.39 o                         
   1  10   5        712.37        686.35        36.38 o                         
   2  10   5        238.28        253.69        22.82 o                         
   3  10   5       1982.10       1973.30        71.81 o                         
   4  10   5       3554.14       3715.06       118.91 o                         
   5  10   5       6504.89       6651.18       308.77 o                         
   6  10   5       1765.18       1842.43       146.46 o                         
   7  10   5       3113.33       3090.48       225.97 o                         
 -11  11   5       6696.50       6824.42       395.09 o                         
 -10  11   5       2062.16       1782.73       124.11 o                         
  -9  11   5       6781.11       6606.53       319.15 o                         
  -8  11   5        159.64         92.93        34.79 o                         
  -7  11   5        126.10         88.66        61.28 o                         
  -6  11   5       5673.15       5701.02       194.97 o                         
  -5  11   5        445.35        424.29        27.81 o                         
  -4  11   5        140.11         80.32        20.12 o                         
  -3  11   5      17629.40      18378.99       412.07 o                         
  -2  11   5        210.40        264.00        47.14 o                         
  -1  11   5      13601.29      13983.63       354.00 o                         
   0  11   5         20.40          7.67        29.06 o                         
   1  11   5       2896.44       2769.16        92.24 o                         
   2  11   5       5950.89       6085.12       194.54 o                         
   3  11   5       4095.26       4000.70       179.47 o                         
   4  11   5       1253.88       1140.79        68.81 o                         
   5  11   5       2696.73       2624.43       150.06 o                         
   6  11   5       2997.37       3083.70       211.31 o                         
  -9  12   5         15.28        -45.67        47.06 o                         
  -8  12   5        423.77        334.35        58.17 o                         
  -7  12   5       5303.07       5156.10       204.30 o                         
  -6  12   5          5.72        -53.79        53.79 o                         
  -5  12   5       3920.53       3929.77       131.77 o                         
  -4  12   5          0.56         12.33        24.68 o                         
  -3  12   5         29.73         33.07        20.48 o                         
  -2  12   5        160.91        174.39        52.74 o                         
  -1  12   5       1038.41        895.57        54.16 o                         
   0  12   5       2450.38       2390.77       125.46 o                         
   1  12   5       5562.22       5714.62       223.49 o                         
   2  12   5        291.06        256.70        47.21 o                         
   3  12   5       1970.82       1849.19        98.59 o                         
   4  12   5        790.91        654.00        56.96 o                         
   5  12   5       1662.56       1567.10       121.47 o                         
  -7  13   5       1159.20       1048.43       133.21 o                         
  -6  13   5       3224.03       2967.07       153.32 o                         
  -5  13   5        585.49        513.11        58.08 o                         
  -4  13   5        410.65        398.37        53.26 o                         
  -3  13   5        162.47        101.03        39.30 o                         
  -2  13   5        537.98        596.63        53.66 o                         
  -1  13   5        289.58        317.45        44.17 o                         
   0  13   5         42.38        108.10        38.10 o                         
   1  13   5         22.54        -14.46        48.46 o                         
   2  13   5       1154.51       1149.59        77.40 o                         
   3  13   5         61.28        193.13        52.81 o                         
  -4  14   5       1233.44       1039.39       144.24 o                         
  -3  14   5        706.08        702.64        86.52 o                         
  -2  14   5      13006.02      13715.58       795.41 o                         
  -1  14   5       1862.14       1649.98       138.33 o                         
 -16   0   6       2712.39       2637.28       302.14 o                         
 -15   0   6        222.46        174.41        71.76 o                         
 -14   0   6       1138.95       1292.33       158.90 o                         
 -13   0   6       1759.84       1580.45       167.28 o                         
 -12   0   6       5985.50       5794.75       217.82 o                         
 -11   0   6      16416.79      16420.16       463.09 o                         
 -10   0   6      43039.85      43196.50       784.12 o                         
  -9   0   6       6490.31       6490.39       114.06 o                         
  -8   0   6       4716.24       5052.42       105.91 o                         
  -7   0   6      36052.51      35095.41       502.45 o                         
  -6   0   6     149684.94     155330.78      1930.05 o                         
  -5   0   6       1018.84       1055.21        45.28 o                         
  -4   0   6       2502.54       2354.69        43.53 o                         
  -3   0   6       3051.91       3170.73        58.85 o                         
  -2   0   6       6120.79       5775.54        97.06 o                         
  -1   0   6         81.19        139.71        17.99 o                         
   0   0   6        400.37        253.04        17.98 o                         
   1   0   6      24031.41      24560.81       388.93 o                         
   2   0   6      66516.76      67817.11      1036.99 o                         
   3   0   6       5373.62       5648.77       115.45 o                         
   4   0   6         22.91         42.27        17.85 o                         
   5   0   6       2382.89       2386.08        83.19 o                         
   6   0   6      73440.95      76782.23      2402.60 o                         
   7   0   6      15187.54      14947.45       500.82 o                         
   8   0   6       4251.58       4096.94       167.22 o                         
   9   0   6        568.88        442.60        95.49 o                         
  10   0   6       3305.44       3477.18       285.43 o                         
  11   0   6        870.09        878.36       138.15 o                         
 -16   1   6       1056.57       1027.49       157.50 o                         
 -15   1   6      14660.97      15161.41       968.67 o                         
 -14   1   6      15532.65      16757.63       805.06 o                         
 -13   1   6       3535.42       3452.06       108.47 o                         
 -12   1   6        152.95        143.87        28.12 o                         
 -11   1   6       2603.70       2693.63        68.37 o                         
 -10   1   6      16107.76      16334.07       237.64 o                         
  -9   1   6        526.66        573.04        25.43 o                         
  -8   1   6        282.80        233.23        19.10 o                         
  -7   1   6      12785.64      13142.02       157.99 o                         
  -6   1   6       4867.02       4930.27        68.79 o                         
  -5   1   6       5428.21       5276.46        61.48 o                         
  -4   1   6      10143.95       9919.06       112.58 o                         
  -3   1   6      33836.82      33588.66       363.90 o                         
  -2   1   6      99595.37      96995.97      1109.34 o                         
  -1   1   6      24886.20      24802.93       302.05 o                         
   0   1   6        321.12        335.94        10.94 o                         
   1   1   6      18696.13      18453.73       232.71 o                         
   2   1   6      40334.15      39600.01       457.34 o                         
   3   1   6       3252.01       3428.85        88.28 o                         
   4   1   6       5028.40       4889.18        94.76 o                         
   5   1   6        427.34        402.49        20.87 o                         
   6   1   6       8995.97       9198.44       209.10 o                         
   7   1   6        810.23        795.11        40.06 o                         
   8   1   6        185.91        189.53        34.94 o                         
   9   1   6       4345.50       4438.41       170.70 o                         
  10   1   6      14287.83      14820.04       799.72 o                         
  11   1   6       3001.10       2886.97       211.66 o                         
 -16   2   6       1575.44       1581.49       136.44 o                         
 -15   2   6        461.27        358.52        85.30 o                         
 -14   2   6         15.53        -13.64        45.30 o                         
 -13   2   6       2162.77       2132.16        90.19 o                         
 -12   2   6        510.00        636.33        36.54 o                         
 -11   2   6       3239.06       3378.39        73.83 o                         
 -10   2   6       9029.17       9008.77       132.81 o                         
  -9   2   6      33614.36      34659.02       364.01 o                         
  -8   2   6        687.46        723.19        32.15 o                         
  -7   2   6      20038.99      19214.28       226.47 o                         
  -6   2   6      10730.11      10432.24       109.00 o                         
  -5   2   6      21839.48      22313.69       252.63 o                         
  -4   2   6       4863.91       4942.28        70.41 o                         
  -3   2   6      11419.82      10561.45       140.97 o                         
  -2   2   6        494.22        534.90         9.67 o                         
  -1   2   6       1702.50       1506.31        34.93 o                         
   0   2   6       5933.46       6151.20        77.21 o                         
   1   2   6       2244.64       2192.22        48.06 o                         
   2   2   6      13755.17      13474.61       165.97 o                         
   3   2   6      12377.14      11792.07       168.61 o                         
   4   2   6       1264.16       1280.62        32.51 o                         
   5   2   6      22517.67      22996.24       394.38 o                         
   6   2   6       7696.09       7683.76       160.76 o                         
   7   2   6       1465.51       1415.65        51.20 o                         
   8   2   6         64.62         92.85        27.10 o                         
   9   2   6      10560.11      10731.96       587.17 o                         
  10   2   6         19.89         56.42        51.39 o                         
  11   2   6        310.52        188.14       116.31 o                         
 -16   3   6        180.98        158.96        60.52 o                         
 -15   3   6        419.07        407.49       115.42 o                         
 -14   3   6       1997.11       1998.36       169.94 o                         
 -13   3   6       9812.62      10507.33       269.75 o                         
 -12   3   6       7150.42       7180.38       155.77 o                         
 -11   3   6      11216.63      11390.80       208.16 o                         
 -10   3   6         69.68         73.68        18.53 o                         
  -9   3   6       2044.47       2002.08        39.65 o                         
  -8   3   6       8229.76       8256.17       101.94 o                         
  -7   3   6      27543.93      27570.03       319.38 o                         
  -6   3   6      10802.45      10587.71       110.24 o                         
  -5   3   6      50164.73      49447.70       573.80 o                         
  -4   3   6       1531.88       1595.16        27.30 o                         
  -3   3   6       2965.06       2952.91        42.23 o                         
  -2   3   6       3181.20       3078.66        41.58 o                         
  -1   3   6      18446.97      17907.35       275.03 o                         
   0   3   6       1982.82       1962.72        48.14 o                         
   1   3   6      34273.21      33469.69       584.86 o                         
   2   3   6         24.44         33.66        10.12 o                         
   3   3   6       2970.57       3015.11        57.66 o                         
   4   3   6        363.23        402.40        18.52 o                         
   5   3   6      17596.08      17831.46       341.84 o                         
   6   3   6        233.18        200.91        23.93 o                         
   7   3   6      11511.64      11860.19       322.78 o                         
   8   3   6       1654.86       1651.41        83.75 o                         
   9   3   6       1552.34       1501.11       124.12 o                         
  10   3   6        826.29        762.73        70.24 o                         
 -16   4   6       8970.78       9431.03      1059.30 o                         
 -15   4   6       7647.08       8359.38       601.50 o                         
 -14   4   6       4014.96       4112.78       201.00 o                         
 -13   4   6       5186.23       5087.51       156.39 o                         
 -12   4   6        685.85        772.14        38.97 o                         
 -11   4   6       6416.99       6634.92       142.41 o                         
 -10   4   6       1808.43       1764.95        46.27 o                         
  -9   4   6       6299.74       6388.64        99.82 o                         
  -8   4   6       4175.44       4257.92        64.54 o                         
  -7   4   6       1385.86       1344.70        49.68 o                         
  -6   4   6         30.99         60.47        12.98 o                         
  -5   4   6        890.79        941.64        21.53 o                         
  -4   4   6      12076.11      12022.12       141.56 o                         
  -3   4   6      76387.41      77484.10       818.29 o                         
  -2   4   6        521.95        583.10        34.93 o                         
  -1   4   6      52131.98      51986.50       729.92 o                         
   0   4   6       9714.81       9765.71       202.69 o                         
   1   4   6      19232.99      19404.40       371.98 o                         
   2   4   6        915.23        925.79        25.31 o                         
   3   4   6      31042.35      29480.10       898.94 o                         
   4   4   6         22.98         29.39        12.68 o                         
   5   4   6       9611.95       9958.32       191.63 o                         
   6   4   6        175.50        200.58        21.33 o                         
   7   4   6        942.72        916.88        48.28 o                         
   8   4   6        684.67        652.67        48.32 o                         
   9   4   6       5396.32       5418.74       279.41 o                         
  10   4   6         15.97        -53.39       126.77 o                         
 -15   5   6        296.27        394.16        73.28 o                         
 -14   5   6         55.64         35.43        61.32 o                         
 -13   5   6         71.24         83.22        37.00 o                         
 -12   5   6       8629.48       8478.70       240.56 o                         
 -11   5   6       6713.58       6996.38       154.73 o                         
 -10   5   6        432.91        485.56        28.76 o                         
  -9   5   6       8934.39       9167.00       135.49 o                         
  -8   5   6      49133.82      50913.98       579.10 o                         
  -7   5   6      16314.25      15927.90       181.96 o                         
  -6   5   6        538.11        545.21        23.66 o                         
  -5   5   6      10974.71      10724.60       116.82 o                         
  -4   5   6      11157.52      10929.81       110.82 o                         
  -3   5   6         43.69         87.49        14.62 o                         
  -2   5   6        187.86        244.76        16.55 o                         
  -1   5   6        381.28        510.80        56.02 o                         
   0   5   6       4276.19       4226.92       112.17 o                         
   1   5   6       4638.67       4693.09       114.01 o                         
   2   5   6        434.23        432.41        18.85 o                         
   3   5   6      10423.19      10767.92       199.66 o                         
   4   5   6      24619.00      24857.55       542.18 o                         
   5   5   6      11512.09      11977.44       213.98 o                         
   6   5   6        268.56        282.14        49.30 o                         
   7   5   6       7206.59       7301.95       290.81 o                         
   8   5   6      15567.33      16064.03       695.44 o                         
   9   5   6        502.28        469.88        63.69 o                         
  10   5   6        765.12        676.35       111.04 o                         
 -15   6   6       1707.94       1574.90       115.63 o                         
 -14   6   6       3950.00       3628.71       222.64 o                         
 -13   6   6       5939.10       5877.32       260.07 o                         
 -12   6   6      26412.86      26467.63       746.04 o                         
 -11   6   6        168.23        103.19        27.73 o                         
 -10   6   6       1402.93       1316.07        46.62 o                         
  -9   6   6        139.15        145.49        20.75 o                         
  -8   6   6       3593.55       3640.00        84.40 o                         
  -7   6   6        699.03        681.31        25.13 o                         
  -6   6   6        887.61        832.85        22.81 o                         
  -5   6   6      11560.72      11298.05       129.10 o                         
  -4   6   6      38497.36      38391.76       459.67 o                         
  -3   6   6       2130.44       2133.91        57.91 o                         
  -2   6   6         29.71         56.43         8.45 o                         
  -1   6   6       9443.63       9425.61       154.52 o                         
   0   6   6      74902.70      76105.79      1135.06 o                         
   1   6   6       3497.41       3403.92       201.90 o                         
   2   6   6       2084.26       2140.69        51.68 o                         
   3   6   6          5.07         40.94        13.54 o                         
   4   6   6       4298.24       4378.91        89.45 o                         
   5   6   6        437.33        468.80        32.20 o                         
   6   6   6        355.23        383.52        30.16 o                         
   7   6   6       2658.65       2485.87       116.48 o                         
   8   6   6      12048.64      12416.40       469.14 o                         
   9   6   6       2001.75       1945.86       132.00 o                         
 -14   7   6        363.34        306.89        65.99 o                         
 -13   7   6       8298.42       8121.04       616.50 o                         
 -12   7   6        376.83        350.33        45.70 o                         
 -11   7   6       2136.35       2154.73        90.82 o                         
 -10   7   6       2833.63       2782.90        78.06 o                         
  -9   7   6      20213.30      21198.09       373.53 o                         
  -8   7   6      27336.95      28439.46       430.31 o                         
  -7   7   6       2276.81       2305.30        53.43 o                         
  -6   7   6       1656.43       1665.99        39.02 o                         
  -5   7   6       2344.42       2445.73        57.12 o                         
  -4   7   6      39021.96      40700.73       539.24 o                         
  -3   7   6       4080.07       4092.68        71.19 o                         
  -2   7   6       3457.13       3457.52        75.45 o                         
  -1   7   6       4700.27       4791.37        93.25 o                         
   0   7   6       6890.74       7055.69       153.86 o                         
   1   7   6        536.21        499.76        23.44 o                         
   2   7   6       4509.29       4541.34        81.37 o                         
   3   7   6      10177.00      10243.17       236.90 o                         
   4   7   6      44730.91      46926.25      1070.14 o                         
   5   7   6       3101.72       3163.61       138.55 o                         
   6   7   6       1530.95       1504.18        79.59 o                         
   7   7   6       2610.42       2347.56       123.06 o                         
   8   7   6       5106.36       5146.11       263.49 o                         
   9   7   6       2996.02       3039.15       210.97 o                         
 -14   8   6         31.91        -30.48        64.48 o                         
 -13   8   6       4708.67       4156.91       223.18 o                         
 -12   8   6       7748.27       7604.90       315.20 o                         
 -11   8   6       2233.76       2114.62        83.56 o                         
 -10   8   6       1414.87       1338.61        57.70 o                         
  -9   8   6       1137.08       1093.40        44.16 o                         
  -8   8   6         15.70         17.55        24.05 o                         
  -7   8   6       3573.55       3495.15        71.02 o                         
  -6   8   6       4576.10       4487.71        92.00 o                         
  -5   8   6       8553.65       8367.18       137.91 o                         
  -4   8   6      24403.98      24750.66       423.03 o                         
  -3   8   6       4846.86       4865.33        77.26 o                         
  -2   8   6          4.55         -6.93         9.14 o                         
  -1   8   6       8352.30       8381.06       158.97 o                         
   0   8   6      19407.57      19646.88       286.64 o                         
   1   8   6       3764.43       3628.60        76.04 o                         
   2   8   6        655.47        632.11        35.54 o                         
   3   8   6        497.45        442.33        47.15 o                         
   4   8   6        709.03        727.54        60.36 o                         
   5   8   6        433.39        417.54        27.39 o                         
   6   8   6       3309.76       3276.15       124.88 o                         
   7   8   6          2.50          9.65        30.33 o                         
   8   8   6       5337.25       5374.88       315.27 o                         
 -13   9   6       1441.80       1373.10       166.59 o                         
 -12   9   6       4401.18       4011.15       208.64 o                         
 -11   9   6       2925.91       2790.87       124.71 o                         
 -10   9   6        280.15        190.21        39.07 o                         
  -9   9   6         38.69         64.31        29.33 o                         
  -8   9   6       2669.64       2508.76        86.70 o                         
  -7   9   6       2739.61       2685.28        69.43 o                         
  -6   9   6        368.52        319.89        23.65 o                         
  -5   9   6       9774.55      10103.92       199.44 o                         
  -4   9   6       1159.86       1195.23        44.81 o                         
  -3   9   6       1492.77       1498.63        39.40 o                         
  -2   9   6        844.47        832.30        40.95 o                         
  -1   9   6       9916.52       9543.04       280.99 o                         
   0   9   6        516.58        503.98        20.63 o                         
   1   9   6      21218.77      20888.29       376.76 o                         
   2   9   6         50.63        104.41        28.35 o                         
   3   9   6        447.92        383.63        24.82 o                         
   4   9   6       2259.71       2132.80        88.48 o                         
   5   9   6       4236.13       4355.77       224.64 o                         
   6   9   6        621.74        510.31        45.90 o                         
   7   9   6       3281.02       3137.59       222.37 o                         
 -12  10   6         90.27        106.46        61.70 o                         
 -11  10   6         19.26        -25.59        47.16 o                         
 -10  10   6       4085.57       4073.69       216.85 o                         
  -9  10   6      12208.14      12413.25       690.46 o                         
  -8  10   6       2232.41       2168.74        86.50 o                         
  -7  10   6       6631.34       6709.41       183.44 o                         
  -6  10   6        692.05        646.15        35.86 o                         
  -5  10   6       9358.59       9523.56       230.10 o                         
  -4  10   6          3.98         53.13        15.56 o                         
  -3  10   6      10787.13      11361.10       228.55 o                         
  -2  10   6        522.27        472.95        23.69 o                         
  -1  10   6       2145.38       2114.52        84.22 o                         
   0  10   6       1199.40       1078.36        36.14 o                         
   1  10   6        151.40        159.01        17.74 o                         
   2  10   6       1242.01       1177.89        41.13 o                         
   3  10   6      12071.98      12416.58       374.27 o                         
   4  10   6         10.88         10.02        21.85 o                         
   5  10   6      11750.06      12028.80       618.33 o                         
   6  10   6        644.18        509.35        86.62 o                         
 -11  11   6       2348.47       1958.74       217.96 o                         
 -10  11   6        652.17        522.84        68.98 o                         
  -9  11   6        867.80        661.82        67.61 o                         
  -8  11   6        340.56        310.15        49.55 o                         
  -7  11   6        813.74        769.79        85.02 o                         
  -6  11   6       7072.69       7360.56       274.22 o                         
  -5  11   6       5915.11       6211.25       163.19 o                         
  -4  11   6       4127.55       4003.11       115.63 o                         
  -3  11   6       4656.03       4644.30       125.74 o                         
  -2  11   6      13331.88      13604.36       320.64 o                         
  -1  11   6       7986.25       7950.76       272.22 o                         
   0  11   6          4.32          9.60        23.32 o                         
   1  11   6       4923.86       5088.30       262.73 o                         
   2  11   6       3565.21       3603.99       135.81 o                         
   3  11   6        287.86        344.50        39.05 o                         
   4  11   6       1224.02       1074.02        74.20 o                         
   5  11   6         26.12         -4.28        53.00 o                         
  -9  12   6       1944.90       1527.41       218.34 o                         
  -8  12   6        510.25        473.45        77.45 o                         
  -7  12   6       2190.28       2033.64       127.25 o                         
  -6  12   6      10953.75      11238.53       404.69 o                         
  -5  12   6       3584.06       3675.87       140.44 o                         
  -4  12   6        434.11        441.22        66.78 o                         
  -3  12   6        224.53        303.30        46.68 o                         
  -2  12   6       1322.89       1329.48        71.02 o                         
  -1  12   6         32.31         88.44        34.73 o                         
   0  12   6        184.28        175.26        38.01 o                         
   1  12   6       2724.46       2601.40       125.03 o                         
   2  12   6       9385.13       9749.82       414.24 o                         
   3  12   6       3061.88       2898.96       168.13 o                         
   4  12   6        148.84        142.41        71.85 o                         
  -7  13   6       5784.70       5562.29       330.07 o                         
  -6  13   6        836.59        787.81       100.61 o                         
  -5  13   6        130.54         24.82        48.74 o                         
  -4  13   6       1922.81       1899.79       104.70 o                         
  -3  13   6       9295.98       9824.13       442.98 o                         
  -2  13   6      11390.27      11579.44       591.99 o                         
  -1  13   6        794.98        736.74        64.81 o                         
   0  13   6          8.63         92.78        41.79 o                         
   1  13   6        167.80        156.68        59.10 o                         
   2  13   6       3323.39       2708.16       303.37 o                         
 -16   1   7       6392.70       6859.11       423.25 o                         
 -15   1   7          5.06         38.40        49.40 o                         
 -14   1   7       5577.30       5468.49       236.92 o                         
 -13   1   7       6863.75       7024.06       209.02 o                         
 -12   1   7       1096.07        998.03        39.57 o                         
 -11   1   7      20599.02      20870.40       347.20 o                         
 -10   1   7        188.46        194.10        22.82 o                         
  -9   1   7        480.43        491.43        22.12 o                         
  -8   1   7       5242.88       5211.53        68.43 o                         
  -7   1   7        953.45       1010.76        31.45 o                         
  -6   1   7      32365.66      33183.28       315.99 o                         
  -5   1   7       3781.64       3702.91        47.33 o                         
  -4   1   7      10151.45       9885.88       112.72 o                         
  -3   1   7      41886.70      41668.48       477.32 o                         
  -2   1   7      26445.12      25943.32       295.20 o                         
  -1   1   7        988.44        931.54        18.73 o                         
   0   1   7       7071.58       7333.46        83.55 o                         
   1   1   7      15170.44      14998.06       237.47 o                         
   2   1   7       3118.25       3020.85        57.66 o                         
   3   1   7       2838.16       2906.81        62.07 o                         
   4   1   7       1473.47       1556.60        50.45 o                         
   5   1   7          0.32         29.89        24.38 o                         
   6   1   7      14518.90      15093.46       375.83 o                         
   7   1   7        366.37        359.57        29.72 o                         
   8   1   7       3219.46       3083.26       158.38 o                         
   9   1   7       3696.75       3751.21       193.36 o                         
  10   1   7        160.75        189.87        65.28 o                         
 -16   2   7         21.10         86.43        63.11 o                         
 -15   2   7      11768.49      11303.10       725.33 o                         
 -14   2   7        287.98        468.15       211.09 o                         
 -13   2   7        146.41        151.38        34.72 o                         
 -12   2   7      24548.74      25608.14       528.08 o                         
 -11   2   7         13.44         83.56        21.91 o                         
 -10   2   7      22231.49      22949.66       328.04 o                         
  -9   2   7        124.92        136.37        31.11 o                         
  -8   2   7       4755.15       4848.42        86.48 o                         
  -7   2   7      36861.55      37429.55       373.35 o                         
  -6   2   7        927.20        929.97        30.32 o                         
  -5   2   7        266.82        318.54        15.84 o                         
  -4   2   7       4741.21       4361.13        51.23 o                         
  -3   2   7      47123.70      47175.70       401.80 o                         
  -2   2   7      57793.23      58096.26       582.39 o                         
  -1   2   7       8104.53       8071.33       119.91 o                         
   0   2   7       2328.60       2304.62        33.70 o                         
   1   2   7       2521.22       2458.78        38.68 o                         
   2   2   7      20892.19      21052.74       283.76 o                         
   3   2   7       5390.32       5244.81        90.04 o                         
   4   2   7          0.20         -2.33        12.27 o                         
   5   2   7      19199.31      19748.86       431.57 o                         
   6   2   7       1456.80       1422.68        46.30 o                         
   7   2   7      13061.35      13219.44       398.05 o                         
   8   2   7        454.39        388.70        64.89 o                         
   9   2   7         28.26         47.59        42.90 o                         
  10   2   7      10874.26      11334.32       710.90 o                         
 -16   3   7       1734.29       1592.65       128.05 o                         
 -15   3   7       1723.86       1793.13       155.12 o                         
 -14   3   7        356.39        376.80        47.29 o                         
 -13   3   7         42.26         13.20        29.11 o                         
 -12   3   7        424.53        382.52        28.91 o                         
 -11   3   7      22882.31      23203.36       399.96 o                         
 -10   3   7       5254.36       5333.71        87.60 o                         
  -9   3   7        239.92        237.79        17.45 o                         
  -8   3   7        388.47        444.76        23.26 o                         
  -7   3   7       9683.32       9789.41       110.48 o                         
  -6   3   7       9187.59       9033.94       113.62 o                         
  -5   3   7       4726.63       4482.92        78.58 o                         
  -4   3   7      19667.01      19424.73       221.39 o                         
  -3   3   7       3152.03       3061.57        44.04 o                         
  -2   3   7        248.67        289.35        21.68 o                         
  -1   3   7       7617.84       7323.17       129.62 o                         
   0   3   7       6253.11       6700.81       110.67 o                         
   1   3   7      13410.78      13196.34       182.23 o                         
   2   3   7      17361.04      18201.72       241.59 o                         
   3   3   7         12.81         60.12        18.03 o                         
   4   3   7         14.35         33.64        16.97 o                         
   5   3   7       9843.43      10085.78       219.61 o                         
   6   3   7      14045.01      14238.64       315.92 o                         
   7   3   7       2105.03       1918.78        80.71 o                         
   8   3   7        757.25        682.61        65.14 o                         
   9   3   7         54.07         11.44        60.39 o                         
  10   3   7          1.54        -15.03        49.17 o                         
 -16   4   7       1205.66        967.38       302.24 o                         
 -15   4   7         67.40         38.48        56.12 o                         
 -14   4   7       7323.65       7124.96       392.59 o                         
 -13   4   7      10644.34      11038.91       328.52 o                         
 -12   4   7       1035.78       1003.37        48.10 o                         
 -11   4   7        125.19         93.72        18.79 o                         
 -10   4   7       1547.88       1441.09        50.68 o                         
  -9   4   7      14601.19      15063.86       201.80 o                         
  -8   4   7       6763.48       6745.12        87.65 o                         
  -7   4   7          0.83         18.44        14.40 o                         
  -6   4   7      17642.10      17592.76       183.32 o                         
  -5   4   7       6679.51       6897.79        78.87 o                         
  -4   4   7      30411.31      30356.12       328.94 o                         
  -3   4   7        523.95        442.79        11.49 o                         
  -2   4   7       6679.88       6774.16       117.20 o                         
  -1   4   7      33440.15      32945.01       459.99 o                         
   0   4   7         97.43        108.37        23.96 o                         
   1   4   7       5718.88       5805.72       135.72 o                         
   2   4   7        240.71        283.55        10.53 o                         
   3   4   7       5691.96       5837.47       109.00 o                         
   4   4   7      14192.68      14941.37       339.88 o                         
   5   4   7        184.75        197.61        20.32 o                         
   6   4   7         12.23         82.28        40.36 o                         
   7   4   7       3074.76       3141.04       160.67 o                         
   8   4   7       5078.82       5140.26       324.41 o                         
   9   4   7       7074.77       7049.45       454.20 o                         
 -15   5   7         63.89         42.69        47.78 o                         
 -14   5   7       8186.68       7773.25       388.25 o                         
 -13   5   7       3742.33       3661.52       146.98 o                         
 -12   5   7       3899.01       3903.66       126.57 o                         
 -11   5   7       3662.39       3702.18        89.80 o                         
 -10   5   7      15450.36      15653.29       304.32 o                         
  -9   5   7      22531.66      23361.38       338.81 o                         
  -8   5   7      14822.28      14854.45       203.33 o                         
  -7   5   7        691.95        680.10        22.42 o                         
  -6   5   7        271.72        281.12        20.65 o                         
  -5   5   7      31465.22      31476.95       401.83 o                         
  -4   5   7        241.76        233.67        20.61 o                         
  -3   5   7       7605.07       7611.02       103.54 o                         
  -2   5   7       8976.83       8676.29       160.56 o                         
  -1   5   7       1958.81       1926.38        49.13 o                         
   0   5   7      29311.88      29756.96       484.13 o                         
   1   5   7         94.27        131.32        20.97 o                         
   2   5   7          5.85         -9.20        29.50 o                         
   3   5   7      19890.97      20089.04       387.49 o                         
   4   5   7       6855.15       7089.14       189.34 o                         
   5   5   7       3253.92       3358.10       125.00 o                         
   6   5   7       4855.44       4674.52       184.01 o                         
   7   5   7       3686.44       3829.30       215.11 o                         
   8   5   7       1970.80       1734.85       127.75 o                         
   9   5   7       1448.66       1447.68       120.72 o                         
 -15   6   7         54.02        187.15        63.04 o                         
 -14   6   7        726.79        638.06        63.96 o                         
 -13   6   7        190.89        294.68        43.66 o                         
 -12   6   7       4487.35       4561.13       145.97 o                         
 -11   6   7        933.19        728.62        45.06 o                         
 -10   6   7       2543.90       2585.25        67.58 o                         
  -9   6   7        360.17        476.18        35.75 o                         
  -8   6   7         82.20         77.08        15.91 o                         
  -7   6   7         35.14         30.55        12.73 o                         
  -6   6   7       1975.89       1917.80        38.20 o                         
  -5   6   7        322.95        334.10        16.47 o                         
  -4   6   7       2448.41       2360.57        41.63 o                         
  -3   6   7        253.99        300.30        13.33 o                         
  -2   6   7         99.05        116.97        27.66 o                         
  -1   6   7       2660.68       2478.66        61.02 o                         
   0   6   7        133.70        189.12        34.31 o                         
   1   6   7       5155.43       5278.73       108.85 o                         
   2   6   7        859.59        938.70        83.99 o                         
   3   6   7        257.05        255.83        29.14 o                         
   4   6   7          5.99         39.67        11.44 o                         
   5   6   7       2757.86       2864.78        94.45 o                         
   6   6   7        754.57        624.36        48.04 o                         
   7   6   7       3293.76       3198.16       162.12 o                         
   8   6   7        844.17        761.67        72.58 o                         
   9   6   7        726.53        675.59       108.84 o                         
 -14   7   7       1121.09        909.94        82.07 o                         
 -13   7   7        280.77        263.61        46.81 o                         
 -12   7   7       2876.14       2687.70       114.89 o                         
 -11   7   7        431.44        357.59        41.76 o                         
 -10   7   7       4647.22       4738.98       118.20 o                         
  -9   7   7       1591.64       1542.01        48.07 o                         
  -8   7   7       1530.84       1577.30        42.40 o                         
  -7   7   7       1038.41       1081.11        30.54 o                         
  -6   7   7        313.57        325.56        21.43 o                         
  -5   7   7      17079.30      17295.61       251.56 o                         
  -4   7   7       7938.43       7811.10       127.68 o                         
  -3   7   7          0.71         26.24         6.56 o                         
  -2   7   7          0.87         20.49         5.47 o                         
  -1   7   7       1770.52       1735.26       122.19 o                         
   0   7   7       9865.04       9634.89       190.64 o                         
   1   7   7        788.59        699.42        46.72 o                         
   2   7   7       2358.79       2426.69        82.35 o                         
   3   7   7       6652.97       6365.94       277.72 o                         
   4   7   7        815.48        779.15        34.93 o                         
   5   7   7        496.95        472.21        25.20 o                         
   6   7   7        593.18        602.38        49.42 o                         
   7   7   7       1711.09       1566.64       106.42 o                         
   8   7   7       1890.38       1836.81       142.91 o                         
 -14   8   7       1926.47       1677.40       252.74 o                         
 -13   8   7      10134.51      10670.49       542.48 o                         
 -12   8   7        313.98        271.70        43.91 o                         
 -11   8   7        470.68        504.23        55.01 o                         
 -10   8   7       3536.53       3456.15       113.62 o                         
  -9   8   7      27525.62      28756.33       586.80 o                         
  -8   8   7       8101.43       8438.03       170.93 o                         
  -7   8   7        784.96        756.80        30.28 o                         
  -6   8   7      11594.34      12173.85       192.22 o                         
  -5   8   7        174.42        190.27        15.43 o                         
  -4   8   7      11204.53      11352.05       217.15 o                         
  -3   8   7        211.83        236.79        13.82 o                         
  -2   8   7        248.41        277.60        10.81 o                         
  -1   8   7      27619.55      27902.07       737.78 o                         
   0   8   7       1499.88       1451.29        60.51 o                         
   1   8   7       3061.41       3273.45       116.94 o                         
   2   8   7       2124.10       1939.78        75.28 o                         
   3   8   7       7570.57       7721.14       228.58 o                         
   4   8   7      26045.70      27077.12       788.53 o                         
   5   8   7       1315.03       1342.72        79.59 o                         
   6   8   7         33.01        107.43        76.74 o                         
   7   8   7        603.43        442.59        55.99 o                         
 -13   9   7       6413.94       5396.21       363.76 o                         
 -12   9   7       5086.22       5323.52       269.60 o                         
 -11   9   7         13.17         -7.70        36.83 o                         
 -10   9   7       3119.58       3310.37       122.47 o                         
  -9   9   7       2612.20       2577.29        96.68 o                         
  -8   9   7         44.49         33.60        29.45 o                         
  -7   9   7        275.18        282.31        23.14 o                         
  -6   9   7         38.59         46.80        16.03 o                         
  -5   9   7      26612.70      27940.80       589.32 o                         
  -4   9   7       4103.62       4198.57        95.67 o                         
  -3   9   7         25.42         -9.69        14.37 o                         
  -2   9   7       2433.58       2427.37        58.91 o                         
  -1   9   7       7978.79       8020.00       164.36 o                         
   0   9   7      16669.29      17180.89       491.04 o                         
   1   9   7       3156.48       3211.37       266.99 o                         
   2   9   7       1024.66        982.09        67.55 o                         
   3   9   7        936.61        808.82        73.30 o                         
   4   9   7        790.07        614.83        97.78 o                         
   5   9   7        871.52        842.68       126.59 o                         
   6   9   7        174.10        106.44       145.71 o                         
 -12  10   7       2969.53       2550.70       214.10 o                         
 -11  10   7        644.88        650.01        70.90 o                         
 -10  10   7       3030.50       2761.46       161.59 o                         
  -9  10   7        598.86        583.07       110.04 o                         
  -8  10   7      10361.05      10152.39       428.32 o                         
  -7  10   7      11769.23      11984.95       363.95 o                         
  -6  10   7        660.42        589.24        51.37 o                         
  -5  10   7       2422.04       2450.32        69.43 o                         
  -4  10   7        173.73        187.39        20.37 o                         
  -3  10   7       2296.52       2209.33        67.09 o                         
  -2  10   7        895.35        884.54        35.01 o                         
  -1  10   7       2423.92       2485.89        79.17 o                         
   0  10   7       2649.52       2604.91        84.18 o                         
   1  10   7       1776.89       1627.13       128.71 o                         
   2  10   7       7373.27       7072.72       324.82 o                         
   3  10   7       5080.73       5029.19       273.00 o                         
   4  10   7        864.26        788.89       119.51 o                         
   5  10   7       2262.64       2164.77       138.39 o                         
 -11  11   7       2634.23       2108.12       402.84 o                         
 -10  11   7        642.55        700.44        99.20 o                         
  -9  11   7        347.53        303.85        55.75 o                         
  -8  11   7       8215.64       8356.50       451.37 o                         
  -7  11   7        151.96        195.55        41.54 o                         
  -6  11   7       5613.01       5865.04       214.59 o                         
  -5  11   7        211.49        196.87        28.26 o                         
  -4  11   7       2520.07       2560.52       106.91 o                         
  -3  11   7       7056.66       7594.59       211.63 o                         
  -2  11   7       5054.91       5212.75       165.88 o                         
  -1  11   7       2715.94       2668.88       123.20 o                         
   0  11   7        106.54         74.61        20.32 o                         
   1  11   7       5655.76       5711.28       279.08 o                         
   2  11   7        244.01        205.56        63.73 o                         
   3  11   7       3644.09       3402.11       225.01 o                         
   4  11   7        674.44        569.33       141.74 o                         
  -9  12   7          0.86        116.20       135.74 o                         
  -8  12   7        106.22         28.08       103.65 o                         
  -7  12   7        747.35        477.63        86.95 o                         
  -6  12   7       1239.82       1118.28        92.43 o                         
  -5  12   7       3646.03       3362.86       156.00 o                         
  -4  12   7       4437.51       4106.01       214.25 o                         
  -3  12   7        121.53        137.21        36.81 o                         
  -2  12   7          7.10         57.28        52.69 o                         
  -1  12   7       2437.76       2348.34       111.37 o                         
   0  12   7       2989.40       2871.90       179.60 o                         
   1  12   7       1459.49       1205.42        92.39 o                         
   2  12   7       1021.05        980.51       106.89 o                         
   3  12   7        172.12         61.75        58.08 o                         
  -6  13   7       3101.22       2805.25       252.40 o                         
  -5  13   7          4.23        -15.58        39.37 o                         
  -4  13   7        502.96        396.81        56.08 o                         
  -3  13   7          4.26         48.88        55.71 o                         
  -2  13   7         37.75          5.51        81.64 o                         
  -1  13   7        179.47        200.84        63.05 o                         
   0  13   7        146.94        133.95        84.04 o                         
 -16   0   8       2637.09       2431.63       281.39 o                         
 -15   0   8       3282.70       3229.89       395.53 o                         
 -14   0   8       1747.96       1576.77       330.80 o                         
 -13   0   8       9578.34       9666.92       508.55 o                         
 -12   0   8      15603.29      15746.43       439.10 o                         
 -11   0   8      51277.14      55764.89      1210.66 o                         
 -10   0   8        337.79        319.13        30.42 o                         
  -9   0   8       8968.12       9239.51       166.82 o                         
  -8   0   8         23.57         24.46        20.16 o                         
  -7   0   8      41743.62      41006.36      1224.91 o                         
  -6   0   8       4808.47       4403.58        85.03 o                         
  -5   0   8       1096.79       1042.78        28.12 o                         
  -4   0   8       2107.24       2145.83        42.15 o                         
  -3   0   8       7629.33       7399.07        92.96 o                         
  -2   0   8        432.32        553.86        29.21 o                         
  -1   0   8      20437.55      20284.72       408.08 o                         
   0   0   8       2372.64       2357.97        56.99 o                         
   1   0   8     100639.02     101187.81      1628.68 o                         
   2   0   8      18297.61      18880.41       520.67 o                         
   3   0   8        395.54        347.53        39.27 o                         
   4   0   8       1983.21       1958.27        83.21 o                         
   5   0   8      28705.48      30240.15       765.86 o                         
   6   0   8       8242.50       8464.87       310.45 o                         
   7   0   8       1812.06       1993.21       136.59 o                         
   8   0   8         46.64         29.10        63.98 o                         
   9   0   8       3772.88       3531.48       372.82 o                         
 -16   1   8        847.68        880.09       117.11 o                         
 -15   1   8      14114.86      15187.16       936.72 o                         
 -14   1   8       2511.80       2494.52       124.38 o                         
 -13   1   8       1161.33       1147.24        58.18 o                         
 -12   1   8         98.03        136.63        22.64 o                         
 -11   1   8       3650.96       3755.31       118.07 o                         
 -10   1   8       1094.12       1135.78        35.63 o                         
  -9   1   8       9009.57       8906.22       101.81 o                         
  -8   1   8       3677.36       3656.45        55.32 o                         
  -7   1   8      45114.62      47373.44       484.60 o                         
  -6   1   8      16362.17      16127.27       170.79 o                         
  -5   1   8       5257.19       5201.94        63.61 o                         
  -4   1   8      11254.67      11302.87       107.48 o                         
  -3   1   8      79112.88      78487.52       721.62 o                         
  -2   1   8      21317.95      21067.86       247.89 o                         
  -1   1   8       1855.42       1872.02        33.65 o                         
   0   1   8          9.14         58.19         9.67 o                         
   1   1   8       2722.32       2665.81        40.92 o                         
   2   1   8       4688.55       4776.71        98.07 o                         
   3   1   8       4507.32       4464.55       107.18 o                         
   4   1   8        668.37        703.70        29.27 o                         
   5   1   8      10089.48      10687.26       220.46 o                         
   6   1   8       4474.23       4500.77       123.10 o                         
   7   1   8        332.00        311.92        49.70 o                         
   8   1   8        456.36        489.18       148.41 o                         
   9   1   8      15564.93      15693.15      1050.40 o                         
 -16   2   8        513.79        426.79       176.02 o                         
 -15   2   8       1314.42       1268.92       130.15 o                         
 -14   2   8       9342.25       9553.51       353.86 o                         
 -13   2   8         14.72         67.19        30.80 o                         
 -12   2   8        928.81        955.88        43.34 o                         
 -11   2   8      13419.04      13990.67       266.72 o                         
 -10   2   8      29970.08      31039.59       470.57 o                         
  -9   2   8         36.58         93.06        17.52 o                         
  -8   2   8       7935.85       8165.91       119.15 o                         
  -7   2   8      11200.55      11294.91       111.14 o                         
  -6   2   8       3104.95       3173.36        44.16 o                         
  -5   2   8        485.40        401.93        14.39 o                         
  -4   2   8       2582.31       2637.41        35.69 o                         
  -3   2   8        235.05        297.71        11.66 o                         
  -2   2   8      24814.97      24649.58       322.73 o                         
  -1   2   8       3121.28       3020.91        42.06 o                         
   0   2   8       6706.72       6550.58        89.49 o                         
   1   2   8       6810.37       6831.99        98.05 o                         
   2   2   8      37601.49      38353.32       712.55 o                         
   3   2   8        119.88        155.76        15.53 o                         
   4   2   8       9900.41      10205.57       242.48 o                         
   5   2   8       6573.32       6492.98       161.41 o                         
   6   2   8       2116.58       2135.54        78.16 o                         
   7   2   8        605.09        550.20        43.80 o                         
   8   2   8       1128.59       1247.89       181.32 o                         
   9   2   8        286.52        273.60        58.90 o                         
 -16   3   8       2249.74       1956.27       186.62 o                         
 -15   3   8        395.10        324.98        61.89 o                         
 -14   3   8       4158.67       3940.13       173.07 o                         
 -13   3   8       2469.99       2523.98       104.61 o                         
 -12   3   8      19728.06      20963.84       492.46 o                         
 -11   3   8       1250.07       1322.60        49.52 o                         
 -10   3   8       2403.79       2396.26        92.08 o                         
  -9   3   8        552.89        548.55        26.99 o                         
  -8   3   8       5755.15       5780.82        85.64 o                         
  -7   3   8        531.80        577.62        23.36 o                         
  -6   3   8      32588.31      32620.35       315.29 o                         
  -5   3   8        402.90        418.87        15.48 o                         
  -4   3   8      11245.94      11245.78       149.60 o                         
  -3   3   8        572.10        565.08        13.27 o                         
  -2   3   8       8554.93       8392.82       150.06 o                         
  -1   3   8        889.11        943.13        44.25 o                         
   0   3   8      40707.28      39627.47       770.90 o                         
   1   3   8       4373.27       4414.26        83.82 o                         
   2   3   8      21423.47      21600.26       301.31 o                         
   3   3   8        869.82        941.85        33.96 o                         
   4   3   8        697.51        729.60        28.81 o                         
   5   3   8        126.19        143.09        21.09 o                         
   6   3   8      24636.49      25556.61       920.97 o                         
   7   3   8       1525.18       1451.26        74.08 o                         
   8   3   8       5524.82       5788.24       342.79 o                         
   9   3   8       1102.82       1103.76       102.70 o                         
 -16   4   8      10225.94      10525.14       671.85 o                         
 -15   4   8        202.01        182.51        58.43 o                         
 -14   4   8       1102.60       1030.02        76.07 o                         
 -13   4   8       1385.66       1348.44        88.18 o                         
 -12   4   8       3600.74       3590.73       108.94 o                         
 -11   4   8         96.13         90.07        19.96 o                         
 -10   4   8       6721.47       6892.95       128.52 o                         
  -9   4   8       1347.47       1405.16        38.20 o                         
  -8   4   8      33859.25      35563.32       413.17 o                         
  -7   4   8          8.95         36.88        15.54 o                         
  -6   4   8       6147.58       5810.04        82.83 o                         
  -5   4   8       7442.76       7514.87        87.55 o                         
  -4   4   8      41189.75      41391.57       504.33 o                         
  -3   4   8         83.51         94.48        28.77 o                         
  -2   4   8      25518.97      26746.63       515.38 o                         
  -1   4   8       1234.08       1218.89        41.85 o                         
   0   4   8         17.12        100.72        26.79 o                         
   1   4   8        162.00        158.84        20.46 o                         
   2   4   8       1993.73       1936.82        84.17 o                         
   3   4   8        749.58        800.34        30.40 o                         
   4   4   8       6210.37       6585.14       184.24 o                         
   5   4   8       2897.17       3015.54       118.74 o                         
   6   4   8       5513.12       5604.01       259.31 o                         
   7   4   8        981.94        903.24        54.16 o                         
   8   4   8       7272.51       7518.20       431.49 o                         
 -15   5   8        604.89        425.00        68.58 o                         
 -14   5   8       3812.41       3913.86       205.27 o                         
 -13   5   8      10166.02      10382.28       365.89 o                         
 -12   5   8       8732.61       8772.66       301.77 o                         
 -11   5   8       1632.24       1727.57        92.63 o                         
 -10   5   8      11843.81      12488.36       220.01 o                         
  -9   5   8      17014.89      17823.59       266.01 o                         
  -8   5   8      10965.14      11015.24       171.16 o                         
  -7   5   8       4247.05       4314.74        71.11 o                         
  -6   5   8       3235.14       3297.69        53.33 o                         
  -5   5   8       3140.71       3251.61        53.13 o                         
  -4   5   8        143.79        152.05        16.04 o                         
  -3   5   8          8.15         68.92        21.77 o                         
  -2   5   8        973.34       1005.17        42.69 o                         
  -1   5   8      21856.35      22621.98       536.94 o                         
   0   5   8      20162.16      20501.62       394.37 o                         
   1   5   8       4935.79       5110.92       117.63 o                         
   2   5   8       7355.29       7326.91       180.10 o                         
   3   5   8      35883.20      37868.16      1249.73 o                         
   4   5   8       7947.97       8300.84       262.77 o                         
   5   5   8        186.20        195.12        22.80 o                         
   6   5   8       1859.57       1857.05        96.74 o                         
   7   5   8       1608.54       1757.72        93.94 o                         
   8   5   8         12.98         63.72        43.21 o                         
 -15   6   8       2790.72       2518.82       177.70 o                         
 -14   6   8       1243.57       1021.17        87.06 o                         
 -13   6   8       8438.34       8722.21       343.57 o                         
 -12   6   8        834.37        823.22        68.20 o                         
 -11   6   8        989.85        923.33        74.19 o                         
 -10   6   8       4424.03       4436.92        98.44 o                         
  -9   6   8       4740.01       4733.67        97.12 o                         
  -8   6   8        349.86        375.26        28.81 o                         
  -7   6   8      11839.79      11879.05       179.97 o                         
  -6   6   8      11628.17      11739.02       162.85 o                         
  -5   6   8      77997.05      79204.49      1020.92 o                         
  -4   6   8      10707.98      10654.42       157.14 o                         
  -3   6   8       4270.68       4201.25       107.36 o                         
  -2   6   8        794.88        727.56        41.01 o                         
  -1   6   8      43982.59      45898.07      1012.07 o                         
   0   6   8      11983.23      11854.49       267.59 o                         
   1   6   8        158.66        176.70        29.01 o                         
   2   6   8        184.44        155.75        26.88 o                         
   3   6   8       3731.40       3267.48       181.32 o                         
   4   6   8         55.03         60.52        11.57 o                         
   5   6   8        640.39        631.84        60.78 o                         
   6   6   8         15.32         25.44        22.02 o                         
   7   6   8      24318.64      25278.22      1587.31 o                         
   8   6   8       4968.98       5231.76       425.77 o                         
 -14   7   8       4294.77       3970.02       218.06 o                         
 -13   7   8       6006.33       5562.78       282.41 o                         
 -12   7   8       4199.64       4308.99       178.04 o                         
 -11   7   8       5721.94       5612.78       195.65 o                         
 -10   7   8       1228.92       1090.46        47.95 o                         
  -9   7   8      40722.54      42684.76       854.58 o                         
  -8   7   8       8459.25       8703.61       174.07 o                         
  -7   7   8       2350.45       2232.68        49.62 o                         
  -6   7   8       2723.15       2703.04        55.82 o                         
  -5   7   8       3065.57       3124.75        79.26 o                         
  -4   7   8        332.69        328.07        14.59 o                         
  -3   7   8      13459.84      13027.48       399.00 o                         
  -2   7   8       5352.04       5450.38       169.64 o                         
  -1   7   8      23661.90      24777.29       689.84 o                         
   0   7   8       1913.33       1965.68        66.08 o                         
   1   7   8        179.57        133.78        28.88 o                         
   2   7   8        465.53        433.42        44.70 o                         
   3   7   8      25728.16      26611.53       768.62 o                         
   4   7   8      13151.14      13387.21       850.66 o                         
   5   7   8        662.84        640.86        36.76 o                         
   6   7   8        203.95        170.72        48.98 o                         
   7   7   8        725.08        766.50       155.09 o                         
 -14   8   8        184.44        139.46        71.53 o                         
 -13   8   8       2477.35       2514.08       154.01 o                         
 -12   8   8        113.94        139.89        50.60 o                         
 -11   8   8        967.16        880.75        77.43 o                         
 -10   8   8       1312.01       1189.14        56.97 o                         
  -9   8   8        442.74        432.90        31.89 o                         
  -8   8   8       2551.70       2462.41        70.38 o                         
  -7   8   8       1085.37       1099.49        37.74 o                         
  -6   8   8        489.03        452.60        22.90 o                         
  -5   8   8       6191.12       6554.47       127.79 o                         
  -4   8   8      12945.55      13409.37       262.49 o                         
  -3   8   8          0.75         10.69         9.75 o                         
  -2   8   8       1839.20       1728.57       100.67 o                         
  -1   8   8       6832.93       6980.27       194.96 o                         
   0   8   8       3988.55       4207.20       143.54 o                         
   1   8   8       4364.97       4503.41       161.05 o                         
   2   8   8       2447.88       2381.28       124.22 o                         
   3   8   8       1252.19       1285.46       116.54 o                         
   4   8   8       3766.20       3759.17       207.56 o                         
   5   8   8        947.18        762.35       113.04 o                         
   6   8   8        537.74        513.70       106.25 o                         
 -13   9   8        534.03        559.27       101.96 o                         
 -12   9   8       3979.18       3780.29       203.64 o                         
 -11   9   8        106.52        113.89        44.16 o                         
 -10   9   8       2064.45       1886.01       106.14 o                         
  -9   9   8        932.31        773.69        98.53 o                         
  -8   9   8       3265.04       3245.43       123.50 o                         
  -7   9   8        331.19        297.28        55.22 o                         
  -6   9   8      15988.53      16777.68       400.80 o                         
  -5   9   8        463.09        383.69        35.82 o                         
  -4   9   8       4286.35       4298.67        98.73 o                         
  -3   9   8        196.38        195.57        16.70 o                         
  -2   9   8       2434.05       2339.50       188.48 o                         
  -1   9   8       1055.50        913.88        62.91 o                         
   0   9   8       7081.00       7139.82       281.69 o                         
   1   9   8        310.74        350.27        86.31 o                         
   2   9   8       2438.47       2456.19       274.02 o                         
   3   9   8        723.19        754.78        87.91 o                         
   4   9   8        412.72        330.67        65.65 o                         
   5   9   8        635.30        601.21        86.09 o                         
 -12  10   8          2.31        227.42       162.84 o                         
 -11  10   8       1324.36       1160.18        92.65 o                         
 -10  10   8      16194.84      17098.38       961.88 o                         
  -9  10   8          5.74         24.65        39.98 o                         
  -8  10   8       5738.03       6069.94       277.23 o                         
  -7  10   8        236.24        228.91        33.95 o                         
  -6  10   8        348.22        282.95        41.63 o                         
  -5  10   8        371.27        365.87        26.16 o                         
  -4  10   8       3133.62       3130.69        97.32 o                         
  -3  10   8        417.49        413.45        20.76 o                         
  -2  10   8      15243.55      16025.89       624.94 o                         
  -1  10   8          1.39         43.82        72.45 o                         
   0  10   8       3277.67       3266.15       265.19 o                         
   1  10   8        180.11        125.96        56.37 o                         
   2  10   8       8483.53       8622.02       403.94 o                         
   3  10   8       1261.46       1141.66       104.34 o                         
   4  10   8       8571.10       9062.89       374.13 o                         
 -10  11   8        513.62        485.24        82.78 o                         
  -9  11   8        870.41        860.30       112.17 o                         
  -8  11   8        767.47        775.03       100.34 o                         
  -7  11   8       3226.46       3305.99       207.09 o                         
  -6  11   8       9398.45       9685.14       368.55 o                         
  -5  11   8       1387.69       1240.97        66.09 o                         
  -4  11   8       4716.63       4729.80       184.40 o                         
  -3  11   8       6814.58       7425.14       266.52 o                         
  -2  11   8       4754.33       4720.64       246.11 o                         
  -1  11   8       3564.49       3943.64       190.90 o                         
   0  11   8       4069.03       4226.69       290.96 o                         
   1  11   8       3622.08       3591.88       201.56 o                         
   2  11   8        864.33        681.62        92.16 o                         
   3  11   8        137.59        118.32        96.37 o                         
  -8  12   8       1289.12       1034.53       139.26 o                         
  -7  12   8       7699.06       7336.63       352.69 o                         
  -6  12   8        828.18        596.61        82.55 o                         
  -5  12   8         91.49        120.90        39.73 o                         
  -4  12   8       1521.48       1340.13        82.11 o                         
  -3  12   8       2042.32       1994.22        99.62 o                         
  -2  12   8        406.49        296.93        59.20 o                         
  -1  12   8        152.93        174.00       114.51 o                         
   0  12   8       2570.45       2146.74       170.23 o                         
   1  12   8      13856.68      14261.44       935.58 o                         
  -5  13   8       1260.91       1145.14       104.67 o                         
  -4  13   8          7.72        -57.40       129.56 o                         
  -3  13   8      14278.73      14531.57      1188.74 o                         
 -16   1   9       7308.03       6768.95       439.49 o                         
 -15   1   9         67.80         30.15        57.01 o                         
 -14   1   9        717.75        663.42        68.29 o                         
 -13   1   9       2792.22       2837.50        99.57 o                         
 -12   1   9       2949.98       2915.92        78.27 o                         
 -11   1   9      10899.34      11121.47       213.70 o                         
 -10   1   9       1751.81       1714.15        43.57 o                         
  -9   1   9       8243.86       8384.48       122.27 o                         
  -8   1   9       4635.60       4637.55        70.20 o                         
  -7   1   9      18579.73      18812.71       267.42 o                         
  -6   1   9         99.92        138.77        16.56 o                         
  -5   1   9       1109.44       1115.56        22.40 o                         
  -4   1   9       7583.66       7494.54        86.74 o                         
  -3   1   9       3486.71       3455.79        70.29 o                         
  -2   1   9       1909.35       1890.02        33.94 o                         
  -1   1   9         19.48         48.87         9.10 o                         
   0   1   9          2.82          1.59        11.22 o                         
   1   1   9      29272.83      30325.15       420.49 o                         
   2   1   9          8.22         25.13        11.03 o                         
   3   1   9       2879.29       2800.31        75.21 o                         
   4   1   9       8614.39       8924.07       230.08 o                         
   5   1   9       2529.65       2487.55        89.83 o                         
   6   1   9       3810.02       3695.54       180.79 o                         
   7   1   9         88.58        147.63        37.11 o                         
   8   1   9       1341.00       1284.81       109.65 o                         
 -16   2   9        950.08        863.32       128.89 o                         
 -15   2   9       9561.44       9518.89       526.61 o                         
 -14   2   9         48.63          6.40        42.64 o                         
 -13   2   9       1347.07       1298.06        64.80 o                         
 -12   2   9      11315.56      11587.23       269.48 o                         
 -11   2   9       1856.63       1837.87        51.65 o                         
 -10   2   9        131.89        121.17        23.51 o                         
  -9   2   9       1683.00       1617.74        40.09 o                         
  -8   2   9      42056.32      44073.51       422.52 o                         
  -7   2   9      17977.13      17331.27       192.62 o                         
  -6   2   9       3492.03       3381.98        53.13 o                         
  -5   2   9       4114.68       4318.71        56.38 o                         
  -4   2   9        311.16        354.91        13.68 o                         
  -3   2   9      31540.68      31411.98       403.06 o                         
  -2   2   9       6408.88       6276.33        83.80 o                         
  -1   2   9       2184.34       2200.69        37.17 o                         
   0   2   9      20195.94      20559.97       299.57 o                         
   1   2   9        882.83        812.34        26.21 o                         
   2   2   9      11056.40      11335.46       198.16 o                         
   3   2   9         76.03        134.84        20.34 o                         
   4   2   9       1504.27       1359.02        48.69 o                         
   5   2   9      14290.50      14762.81       487.28 o                         
   6   2   9          3.29         10.96        27.75 o                         
   7   2   9        942.59       1006.48        77.20 o                         
   8   2   9         49.57         84.67        46.22 o                         
 -16   3   9       6439.18       6357.53       458.64 o                         
 -15   3   9        414.17        277.54        68.11 o                         
 -14   3   9        529.63        448.55        94.23 o                         
 -13   3   9         45.65         48.68        60.68 o                         
 -12   3   9       4893.90       4954.97       144.25 o                         
 -11   3   9       5830.02       6107.60       130.43 o                         
 -10   3   9      12273.31      12543.99       229.82 o                         
  -9   3   9       6652.05       6687.59       109.40 o                         
  -8   3   9        503.81        520.56        28.24 o                         
  -7   3   9       3717.56       3639.72        60.92 o                         
  -6   3   9      14517.30      14757.26       183.23 o                         
  -5   3   9       1291.06       1317.14        39.67 o                         
  -4   3   9      16461.96      16797.23       233.78 o                         
  -3   3   9       5419.06       5194.77        98.98 o                         
  -2   3   9        118.88         76.51        17.71 o                         
  -1   3   9        172.58        178.71        22.64 o                         
   0   3   9      15432.16      15905.17       356.79 o                         
   1   3   9      15018.79      15413.29       246.16 o                         
   2   3   9       2147.86       2146.64        47.31 o                         
   3   3   9        616.41        613.25        31.25 o                         
   4   3   9          6.28         10.20        15.21 o                         
   5   3   9        514.11        601.54        46.16 o                         
   6   3   9       4431.30       4394.49       210.56 o                         
   7   3   9       1984.24       2071.51       139.29 o                         
   8   3   9       1046.10       1091.76        80.90 o                         
 -16   4   9          0.19         20.39        59.23 o                         
 -15   4   9        197.36         68.50        57.81 o                         
 -14   4   9       6817.84       6801.59       295.42 o                         
 -13   4   9       4910.70       4791.05       184.05 o                         
 -12   4   9        401.35        348.49        40.57 o                         
 -11   4   9       6344.61       6571.83       148.36 o                         
 -10   4   9         40.80         54.14        18.02 o                         
  -9   4   9      15761.66      15912.98       290.71 o                         
  -8   4   9       1005.34        961.57        31.49 o                         
  -7   4   9       5388.53       5423.28        83.71 o                         
  -6   4   9      18203.43      18420.45       253.60 o                         
  -5   4   9        939.74        919.14        23.90 o                         
  -4   4   9       9850.06       9994.77       145.68 o                         
  -3   4   9        287.01        285.97        44.95 o                         
  -2   4   9       9109.82       8988.82       192.49 o                         
  -1   4   9       9207.91       9458.43       208.00 o                         
   0   4   9       1606.21       1650.10        76.81 o                         
   1   4   9        118.94        122.27        20.65 o                         
   2   4   9        816.14        951.20        45.34 o                         
   3   4   9       8217.11       8313.06       205.38 o                         
   4   4   9       4455.35       4366.76       151.68 o                         
   5   4   9        138.99        134.53        59.86 o                         
   6   4   9       2592.95       2756.35       191.97 o                         
   7   4   9         10.02         41.75        29.67 o                         
 -15   5   9       7626.79       7132.91       483.40 o                         
 -14   5   9       2061.35       1938.01       149.68 o                         
 -13   5   9       4959.19       5150.90       230.15 o                         
 -12   5   9        150.55        113.55        32.56 o                         
 -11   5   9       1532.16       1472.26        55.68 o                         
 -10   5   9       6065.70       6063.47       131.53 o                         
  -9   5   9        131.56        121.67        19.15 o                         
  -8   5   9       8974.08       9266.75       156.03 o                         
  -7   5   9       6842.93       6960.69       116.30 o                         
  -6   5   9         49.30         68.87        13.12 o                         
  -5   5   9      19267.21      19726.49       292.10 o                         
  -4   5   9       1499.79       1553.73        42.79 o                         
  -3   5   9        812.08        821.01        41.40 o                         
  -2   5   9      13934.80      14334.63       320.97 o                         
  -1   5   9       7873.66       8057.01       205.75 o                         
   0   5   9       3269.54       3145.82        87.52 o                         
   1   5   9        258.39        214.31        30.81 o                         
   2   5   9       8457.60       8800.27       270.29 o                         
   3   5   9       1914.83       1858.79       104.20 o                         
   4   5   9       8956.92       9177.75       343.50 o                         
   5   5   9       1757.18       1727.68        88.76 o                         
   6   5   9        527.22        562.14        75.95 o                         
   7   5   9       2661.95       2269.28       187.68 o                         
 -15   6   9        280.34        235.17        58.85 o                         
 -14   6   9        731.43        708.49        71.46 o                         
 -13   6   9        121.94        127.56        64.19 o                         
 -12   6   9        696.24        510.52        51.52 o                         
 -11   6   9        967.72        860.04        54.18 o                         
 -10   6   9        571.57        566.77        33.19 o                         
  -9   6   9          1.77         -5.96        24.25 o                         
  -8   6   9       1362.82       1351.35        40.14 o                         
  -7   6   9        197.44        217.13        25.99 o                         
  -6   6   9       4339.01       4364.32        78.25 o                         
  -5   6   9         36.91         37.84        14.13 o                         
  -4   6   9       4986.39       5132.50       223.98 o                         
  -3   6   9        229.66        146.21        35.78 o                         
  -2   6   9        696.06        663.69        44.34 o                         
  -1   6   9        443.57        414.84        38.16 o                         
   0   6   9       2994.38       2977.05       111.40 o                         
   1   6   9       1796.11       1713.55        65.95 o                         
   2   6   9       1486.48       1337.96        73.54 o                         
   3   6   9        463.60        405.45        53.65 o                         
   4   6   9        671.90        699.72       103.06 o                         
   5   6   9          3.45        -17.14        87.30 o                         
   6   6   9        506.23        402.27       118.01 o                         
 -14   7   9        106.13        213.15        59.29 o                         
 -13   7   9       3297.32       2968.90       173.31 o                         
 -12   7   9        548.36        394.27        62.95 o                         
 -11   7   9        123.84        122.87        40.20 o                         
 -10   7   9       3988.70       3771.88       127.67 o                         
  -9   7   9       1171.39       1132.30        53.56 o                         
  -8   7   9        145.94        126.19        18.23 o                         
  -7   7   9         27.52         29.75        18.19 o                         
  -6   7   9        179.95        228.34        22.16 o                         
  -5   7   9       9312.45       9738.16       172.72 o                         
  -4   7   9        169.66        140.69        33.65 o                         
  -3   7   9         11.76         13.10        34.66 o                         
  -2   7   9       1362.35       1393.55        54.68 o                         
  -1   7   9       4350.17       4427.42       160.89 o                         
   0   7   9       2096.44       1882.89        79.08 o                         
   1   7   9         42.05         86.71        33.69 o                         
   2   7   9        367.35        304.15        48.47 o                         
   3   7   9        627.30        640.45        69.98 o                         
   4   7   9         71.29        140.10        61.78 o                         
   5   7   9        391.50         48.44        96.88 o                         
   6   7   9        290.47        158.07       135.15 o                         
 -13   8   9       1714.27       1784.27       138.85 o                         
 -12   8   9        152.58        191.35        55.51 o                         
 -11   8   9       2645.13       2527.14       155.41 o                         
 -10   8   9       1162.08       1122.69        77.82 o                         
  -9   8   9      17622.36      18439.95       529.63 o                         
  -8   8   9        507.31        457.72        34.80 o                         
  -7   8   9          2.86        -10.44        18.02 o                         
  -6   8   9       9173.56       9615.76       212.08 o                         
  -5   8   9       1142.19       1108.51        47.94 o                         
  -4   8   9       4332.29       3463.95       331.29 o                         
  -3   8   9       1931.44       2106.64       126.34 o                         
  -2   8   9      11524.31      11651.72       431.67 o                         
  -1   8   9      16499.34      17559.57       621.61 o                         
   0   8   9        738.25        579.41        51.38 o                         
   1   8   9        159.92        131.63        80.53 o                         
   2   8   9        312.36        295.06        52.59 o                         
   3   8   9       9519.72       9617.63       371.61 o                         
   4   8   9       4125.54       3694.14       206.99 o                         
   5   8   9        529.61        489.30        79.59 o                         
 -12   9   9        362.58        225.67        57.21 o                         
 -11   9   9        371.25        269.39        47.42 o                         
 -10   9   9       9494.69       9680.08       444.76 o                         
  -9   9   9        547.00        494.09        77.79 o                         
  -8   9   9        107.73        119.25        40.19 o                         
  -7   9   9        603.17        571.86        39.32 o                         
  -6   9   9       9539.99       9788.90       248.98 o                         
  -5   9   9      24748.92      25643.02       672.29 o                         
  -4   9   9       3310.06       3193.80        78.76 o                         
  -3   9   9        721.66        662.30        61.50 o                         
  -2   9   9         50.19        125.75        54.52 o                         
  -1   9   9       4784.24       4914.43       208.64 o                         
   0   9   9       3119.54       3041.39       215.52 o                         
   1   9   9        211.15        192.69        52.58 o                         
   2   9   9       6898.21       6711.89       358.10 o                         
   3   9   9       4325.64       4064.38       185.07 o                         
   4   9   9        625.23        565.45        94.10 o                         
 -11  10   9          8.68        102.81        79.33 o                         
 -10  10   9       2059.21       1865.33       198.21 o                         
  -9  10   9       1770.28       1678.85       136.81 o                         
  -8  10   9        431.15        335.96        68.22 o                         
  -7  10   9       3718.25       3723.14       177.46 o                         
  -6  10   9        275.79        247.32        30.12 o                         
  -5  10   9        470.98        478.53        32.80 o                         
  -4  10   9       1157.00        939.06        56.62 o                         
  -3  10   9       5551.76       5705.00       255.02 o                         
  -2  10   9       2477.02       2498.74       134.42 o                         
  -1  10   9       1942.74       1680.56       178.57 o                         
   0  10   9       4271.56       4443.57       274.12 o                         
   1  10   9         19.72         73.30        49.50 o                         
   2  10   9       2950.17       2631.78       172.67 o                         
   3  10   9       4859.92       4805.26       275.43 o                         
 -10  11   9        874.95        603.36       143.73 o                         
  -9  11   9       1316.09       1201.43       124.13 o                         
  -8  11   9       6037.25       5726.11       357.28 o                         
  -7  11   9       2753.31       2740.92       179.79 o                         
  -6  11   9        253.14        202.33        47.52 o                         
  -5  11   9        613.02        589.58        47.04 o                         
  -4  11   9       7328.72       7554.40       313.87 o                         
  -3  11   9          6.85        112.59        69.14 o                         
  -2  11   9       4506.09       4465.02       264.79 o                         
  -1  11   9        292.29        310.64        77.44 o                         
   0  11   9        619.83        613.09        88.78 o                         
   1  11   9       1824.83       1591.21       130.28 o                         
   2  11   9         12.41        -13.16       106.44 o                         
  -7  12   9        926.27        786.83        74.13 o                         
  -6  12   9       1534.88       1451.22        87.25 o                         
  -5  12   9        539.73        383.74        89.51 o                         
  -4  12   9        859.13        727.02       153.40 o                         
  -3  12   9         43.32         66.92        62.39 o                         
  -2  12   9          9.91        -52.20        79.98 o                         
  -1  12   9          0.07        -37.46        57.01 o                         
 -16   0  10       4544.42       4500.45       462.06 o                         
 -15   0  10        901.22        930.60       124.20 o                         
 -14   0  10      14546.56      14771.46       730.34 o                         
 -13   0  10          3.72         35.30        52.72 o                         
 -12   0  10      34200.18      36932.86      1259.81 o                         
 -11   0  10      30840.31      32460.44       854.38 o                         
 -10   0  10        130.79        223.95        38.62 o                         
  -9   0  10       4273.53       4609.90       103.79 o                         
  -8   0  10       3354.77       3353.94        90.97 o                         
  -7   0  10      19350.46      19845.85       398.83 o                         
  -6   0  10      17803.87      18666.51       260.86 o                         
  -5   0  10        323.19        386.04        31.54 o                         
  -4   0  10      82112.97      86547.12      1514.39 o                         
  -3   0  10       3535.24       3640.79        96.97 o                         
  -2   0  10       2411.34       2433.18        76.66 o                         
  -1   0  10       1049.60       1033.05        35.52 o                         
   0   0  10      62267.76      64398.55      1704.65 o                         
   1   0  10      26492.92      26989.51       660.11 o                         
   2   0  10         27.04         13.00        16.38 o                         
   3   0  10         34.90         49.15        19.27 o                         
   4   0  10        313.41        248.89        34.80 o                         
   5   0  10      12267.21      12057.03      1032.90 o                         
   6   0  10        100.31        170.02        55.81 o                         
   7   0  10       4483.54       4373.69       381.05 o                         
 -16   1  10       8232.52       7921.56       575.72 o                         
 -15   1  10       1228.70        970.94       134.88 o                         
 -14   1  10       1635.54       1456.00        81.53 o                         
 -13   1  10       1662.19       1572.26        74.92 o                         
 -12   1  10       2598.87       2432.66        86.24 o                         
 -11   1  10        777.65        813.81        44.06 o                         
 -10   1  10       7006.86       7286.52       126.36 o                         
  -9   1  10       1774.02       1797.36        43.05 o                         
  -8   1  10      39924.71      42463.40       532.32 o                         
  -7   1  10      20580.51      21480.48       257.85 o                         
  -6   1  10       3142.26       3255.06        46.84 o                         
  -5   1  10       1573.95       1628.65        33.06 o                         
  -4   1  10      27280.15      27432.33       336.34 o                         
  -3   1  10      21060.31      20974.05       323.12 o                         
  -2   1  10          3.39         28.97        11.25 o                         
  -1   1  10       1880.51       1858.01        41.08 o                         
   0   1  10       2614.44       2673.36        51.85 o                         
   1   1  10        325.79        364.14        17.28 o                         
   2   1  10       2389.52       2496.40        81.45 o                         
   3   1  10        688.15        677.13        31.17 o                         
   4   1  10      23561.60      23536.78       713.22 o                         
   5   1  10      19971.33      20801.97       878.68 o                         
   6   1  10         31.79         47.66        38.29 o                         
   7   1  10       1206.56       1271.93       103.77 o                         
 -16   2  10       3196.94       2817.14       240.31 o                         
 -15   2  10       8499.02       8712.46       527.88 o                         
 -14   2  10       1167.53       1062.32        78.04 o                         
 -13   2  10        456.90        401.30        38.27 o                         
 -12   2  10       5077.93       5315.02       176.21 o                         
 -11   2  10       6327.60       6347.13       138.21 o                         
 -10   2  10        941.45        973.48        36.97 o                         
  -9   2  10       5767.86       6013.78       105.74 o                         
  -8   2  10       4475.70       4504.04        75.23 o                         
  -7   2  10       6642.37       6737.42        97.47 o                         
  -6   2  10        145.94        167.90        13.67 o                         
  -5   2  10       1188.14       1241.24        25.49 o                         
  -4   2  10        325.97        337.84        20.35 o                         
  -3   2  10      33320.31      33226.36       542.65 o                         
  -2   2  10       3831.02       3829.46        61.86 o                         
  -1   2  10       3840.25       3961.83        82.07 o                         
   0   2  10      14189.75      14362.00       272.34 o                         
   1   2  10      10306.43      10468.03       179.39 o                         
   2   2  10       2728.48       2675.57        60.84 o                         
   3   2  10       4877.21       4967.48       127.59 o                         
   4   2  10       8384.28       8638.75       296.06 o                         
   5   2  10         59.61         94.63        28.50 o                         
   6   2  10        985.02       1035.02       137.46 o                         
   7   2  10         72.72         46.12        35.10 o                         
 -16   3  10       1034.81        758.33        88.77 o                         
 -15   3  10        577.14        584.09        73.98 o                         
 -14   3  10        505.06        444.30        52.48 o                         
 -13   3  10      15242.41      16456.57       504.96 o                         
 -12   3  10        228.46        263.33        40.45 o                         
 -11   3  10      16893.10      17539.34       403.54 o                         
 -10   3  10       2292.73       2363.03        60.92 o                         
  -9   3  10         20.56         60.31        19.92 o                         
  -8   3  10       1311.01       1232.51        37.03 o                         
  -7   3  10      26928.73      27496.16       402.08 o                         
  -6   3  10       6008.78       6018.73        92.15 o                         
  -5   3  10      37181.36      37375.31       562.58 o                         
  -4   3  10       4572.12       4675.00        85.39 o                         
  -3   3  10       2390.46       2408.77        48.60 o                         
  -2   3  10        755.90        848.01        39.08 o                         
  -1   3  10      12017.58      12187.23       301.84 o                         
   0   3  10       7194.98       7357.71       195.99 o                         
   1   3  10      12718.90      12724.04       415.00 o                         
   2   3  10       8284.07       8248.10       188.00 o                         
   3   3  10       1772.44       1793.63        48.46 o                         
   4   3  10        395.38        319.83        28.43 o                         
   5   3  10        579.83        600.54        49.94 o                         
   6   3  10      10623.60      10537.69       677.02 o                         
   7   3  10       2435.06       2286.89       176.66 o                         
 -16   4  10        792.83        436.98        81.08 o                         
 -15   4  10       6751.61       6830.21       419.63 o                         
 -14   4  10        111.84        115.94        52.08 o                         
 -13   4  10       9201.44       9435.81       411.07 o                         
 -12   4  10        977.05        936.21        52.80 o                         
 -11   4  10        970.20        994.30        44.63 o                         
 -10   4  10        196.03        238.54        25.76 o                         
  -9   4  10      29818.89      31852.42       517.01 o                         
  -8   4  10        940.36        966.87        32.10 o                         
  -7   4  10       4602.07       4532.47        82.22 o                         
  -6   4  10       2527.20       2556.76        49.11 o                         
  -5   4  10       9444.73       9713.60       149.64 o                         
  -4   4  10      12141.33      12342.05       192.98 o                         
  -3   4  10       7834.21       7720.19       206.09 o                         
  -2   4  10      22225.45      23218.64       550.51 o                         
  -1   4  10       1937.46       1818.51        83.44 o                         
   0   4  10          4.10          7.91        30.93 o                         
   1   4  10        149.90        120.69        29.81 o                         
   2   4  10       1989.58       1915.25       109.81 o                         
   3   4  10      18467.36      19036.58       887.21 o                         
   4   4  10       6408.36       6741.37       281.98 o                         
   5   4  10       5603.54       5527.56       335.84 o                         
   6   4  10       6113.05       6427.40       318.83 o                         
 -15   5  10        189.15         43.49        53.69 o                         
 -14   5  10       5551.05       5681.87       289.79 o                         
 -13   5  10      10366.09      10501.43       423.66 o                         
 -12   5  10       5766.77       5741.73       220.49 o                         
 -11   5  10         83.30         40.81        27.06 o                         
 -10   5  10      11635.47      11962.64       252.05 o                         
  -9   5  10       6443.79       6611.76       136.20 o                         
  -8   5  10         46.41         57.67        19.45 o                         
  -7   5  10          0.10          5.75        16.43 o                         
  -6   5  10       1569.07       1594.13        39.86 o                         
  -5   5  10       3685.52       3796.25        76.14 o                         
  -4   5  10       8417.03       8580.05       249.76 o                         
  -3   5  10       2948.45       2904.72        82.50 o                         
  -2   5  10      23262.65      24469.24       608.94 o                         
  -1   5  10      15263.30      15773.24       485.67 o                         
   0   5  10       2391.79       2421.02        88.04 o                         
   1   5  10       1452.53       1245.46       101.12 o                         
   2   5  10       9614.13       9981.56       465.50 o                         
   3   5  10       7844.39       8238.63       301.03 o                         
   4   5  10        143.33        202.42        50.23 o                         
   5   5  10        494.51        433.17        84.32 o                         
   6   5  10          7.46        -68.17        69.36 o                         
 -15   6  10       2852.88       2789.81       178.96 o                         
 -14   6  10        977.43        962.71        92.85 o                         
 -13   6  10        961.78        932.75        69.86 o                         
 -12   6  10       5903.82       6179.88       281.62 o                         
 -11   6  10       3825.16       3587.85       142.03 o                         
 -10   6  10      20881.85      21985.49       491.74 o                         
  -9   6  10       2093.56       2084.47        65.64 o                         
  -8   6  10       9499.56       9654.87       199.45 o                         
  -7   6  10         33.71         54.28        13.32 o                         
  -6   6  10      37962.73      39449.91       775.09 o                         
  -5   6  10      24713.46      25632.30       503.31 o                         
  -4   6  10        146.94        113.96        30.82 o                         
  -3   6  10        707.49        645.46        59.47 o                         
  -2   6  10          1.33         35.14        30.01 o                         
  -1   6  10      11130.16      11433.55       348.85 o                         
   0   6  10       5923.60       5806.79       272.48 o                         
   1   6  10        271.50        300.17        71.96 o                         
   2   6  10      22312.24      24240.87       947.58 o                         
   3   6  10       3994.63       3826.87       197.90 o                         
   4   6  10        491.30        425.42       129.07 o                         
   5   6  10        257.35        187.12        54.48 o                         
 -14   7  10      21412.85      22242.27      1269.32 o                         
 -13   7  10       2666.32       2335.02       141.57 o                         
 -12   7  10       1501.45       1333.54        93.22 o                         
 -11   7  10       1824.68       1756.95       105.71 o                         
 -10   7  10      12089.75      12517.35       339.20 o                         
  -9   7  10       4347.13       4260.86       134.01 o                         
  -8   7  10       1237.14       1165.03        48.28 o                         
  -7   7  10       2001.99       2002.67        57.02 o                         
  -6   7  10       3646.78       3622.24        85.97 o                         
  -5   7  10        206.83        215.92        17.86 o                         
  -4   7  10       2073.24       2029.17        81.76 o                         
  -3   7  10        790.42        683.67        74.78 o                         
  -2   7  10      26034.09      27638.54       683.07 o                         
  -1   7  10      24756.79      25848.77       815.14 o                         
   0   7  10          0.33        -46.67        46.67 o                         
   1   7  10        376.57        382.50        45.93 o                         
   2   7  10       7720.67       7671.52       414.74 o                         
   3   7  10      18222.14      18426.76      1022.34 o                         
   4   7  10       1629.51       1310.17       102.69 o                         
   5   7  10        919.34        918.83       116.22 o                         
 -13   8  10        169.98         81.19        74.33 o                         
 -12   8  10        474.63        526.60        85.22 o                         
 -11   8  10       1389.16       1283.02        87.77 o                         
 -10   8  10       3257.36       3022.26       198.92 o                         
  -9   8  10       8699.64       8804.53       282.25 o                         
  -8   8  10       2580.83       2559.67        96.16 o                         
  -7   8  10         71.48        102.51        20.53 o                         
  -6   8  10      15079.49      15820.17       409.75 o                         
  -5   8  10      12044.89       8157.14      1151.09 o                         
  -4   8  10          1.08        102.36        51.52 o                         
  -3   8  10       1303.78       1292.23       190.71 o                         
  -2   8  10       1391.29       1404.54        78.73 o                         
  -1   8  10         26.90         40.68        36.43 o                         
   0   8  10        191.05        124.38        45.75 o                         
   1   8  10         10.42         39.79        70.86 o                         
   2   8  10        222.91        229.83        55.71 o                         
   3   8  10       4184.29       3757.95       240.53 o                         
   4   8  10        153.25        289.21        90.75 o                         
 -12   9  10          1.87         39.98       176.40 o                         
 -11   9  10       8508.25       8697.26       482.01 o                         
 -10   9  10         49.68         51.58        52.60 o                         
  -9   9  10         31.03         70.83        75.54 o                         
  -8   9  10        165.38        157.43        31.59 o                         
  -7   9  10       7087.21       7163.35       231.20 o                         
  -6   9  10       1716.25       1697.65        59.36 o                         
  -5   9  10       5611.11       5631.09       261.30 o                         
  -4   9  10       1641.81       1592.92        92.08 o                         
  -3   9  10        107.96         72.64        42.76 o                         
  -2   9  10        285.67        243.46        63.59 o                         
  -1   9  10       5958.89       5831.83       288.83 o                         
   0   9  10       8323.50       8899.72       400.54 o                         
   1   9  10       7676.74       7576.60       384.14 o                         
   2   9  10       2847.43       2644.45       243.71 o                         
   3   9  10        282.94        287.15        99.26 o                         
 -11  10  10       3306.75       2721.15       214.24 o                         
 -10  10  10       3337.71       2989.56       227.69 o                         
  -9  10  10       6498.45       6241.44       438.72 o                         
  -8  10  10        476.97        515.75        73.01 o                         
  -7  10  10       3956.18       3918.34       183.61 o                         
  -6  10  10        545.62        510.51        38.40 o                         
  -5  10  10         13.08         77.28        68.23 o                         
  -4  10  10        183.29        251.89        87.50 o                         
  -3  10  10      11936.73      12859.83       510.59 o                         
  -2  10  10       3827.02       4048.92       173.21 o                         
  -1  10  10       5294.51       5093.25       258.53 o                         
   0  10  10       2339.94       2324.56       159.68 o                         
   1  10  10       1405.28       1351.66       110.17 o                         
   2  10  10       2896.73       2777.54       242.51 o                         
  -9  11  10       2060.67       1496.38       169.61 o                         
  -8  11  10       3730.37       3565.00       282.57 o                         
  -7  11  10       7151.85       7763.07       353.82 o                         
  -6  11  10       6026.02       6284.86       314.61 o                         
  -5  11  10       4935.15       4908.97       478.56 o                         
  -4  11  10       4046.21       3771.71       269.60 o                         
  -3  11  10       1830.67       1716.92       233.39 o                         
  -2  11  10        575.72        391.24        70.06 o                         
  -1  11  10         96.84        180.42        77.32 o                         
   0  11  10        171.41         20.53        79.53 o                         
  -5  12  10       1240.31        979.51        99.54 o                         
  -4  12  10       5168.55       4518.05       390.87 o                         
 -16   1  11       1470.62       1135.40       192.60 o                         
 -15   1  11        678.34        441.68        83.38 o                         
 -14   1  11       6923.10       6717.28       311.43 o                         
 -13   1  11        110.82         82.78        35.70 o                         
 -12   1  11       4813.70       4962.18       163.38 o                         
 -11   1  11        265.00        248.58        25.17 o                         
 -10   1  11          0.40         40.12        19.56 o                         
  -9   1  11       4271.48       4571.17        81.62 o                         
  -8   1  11        837.24        786.44        27.53 o                         
  -7   1  11       2572.92       2623.37        55.40 o                         
  -6   1  11        104.04        109.11        15.64 o                         
  -5   1  11       3238.89       3400.76        59.87 o                         
  -4   1  11      12325.22      12676.42       211.58 o                         
  -3   1  11       2683.96       2756.71        64.74 o                         
  -2   1  11         80.60         95.79        11.99 o                         
  -1   1  11       1047.04       1014.82        27.22 o                         
   0   1  11       5150.40       5182.92       108.37 o                         
   1   1  11       2251.63       2186.18        52.39 o                         
   2   1  11         40.14         59.70        15.00 o                         
   3   1  11        169.05        189.24        19.86 o                         
   4   1  11          1.93          1.71        25.68 o                         
   5   1  11       1349.94       1357.54       163.39 o                         
   6   1  11        501.22        456.79        51.23 o                         
 -16   2  11        892.12        834.83        95.22 o                         
 -15   2  11         64.27         30.43        64.99 o                         
 -14   2  11        497.74        407.23        57.98 o                         
 -13   2  11      15701.70      15913.31       552.40 o                         
 -12   2  11       2271.43       2171.92        83.01 o                         
 -11   2  11       1640.84       1570.91        61.65 o                         
 -10   2  11       1244.24       1215.82        40.13 o                         
  -9   2  11        267.99        293.48        21.80 o                         
  -8   2  11      18280.99      18860.45       285.93 o                         
  -7   2  11       3818.20       3894.35        74.32 o                         
  -6   2  11        863.46        918.31        26.02 o                         
  -5   2  11       6350.56       6410.38       105.99 o                         
  -4   2  11       5619.74       5588.87       111.56 o                         
  -3   2  11      11200.08      11142.16       220.75 o                         
  -2   2  11       2298.26       2430.87        54.71 o                         
  -1   2  11       4949.97       4861.69       104.32 o                         
   0   2  11       8552.51       8529.55       194.93 o                         
   1   2  11       1428.75       1299.65        37.75 o                         
   2   2  11        517.51        495.41        26.48 o                         
   3   2  11        964.91        895.01        38.37 o                         
   4   2  11       9403.61       9521.10       329.16 o                         
   5   2  11       1361.96       1410.38       108.63 o                         
   6   2  11        322.31        232.51        53.91 o                         
 -16   3  11       2864.46       2307.66       218.89 o                         
 -15   3  11       5131.15       4995.79       321.28 o                         
 -14   3  11       1001.84        914.54        93.71 o                         
 -13   3  11        141.96        157.56        44.70 o                         
 -12   3  11       8570.88       8676.61       260.30 o                         
 -11   3  11       5357.99       5543.38       154.32 o                         
 -10   3  11       1319.53       1231.03        43.34 o                         
  -9   3  11       8188.19       8381.74       173.70 o                         
  -8   3  11         42.03         30.16        16.13 o                         
  -7   3  11        182.85        198.86        18.30 o                         
  -6   3  11       1615.57       1521.87        53.67 o                         
  -5   3  11      17807.05      17841.69       328.10 o                         
  -4   3  11       8899.48       9022.58       198.22 o                         
  -3   3  11       4765.77       4541.66       118.26 o                         
  -2   3  11        386.89        444.88        40.56 o                         
  -1   3  11        167.11        154.72        27.40 o                         
   0   3  11       4106.29       4071.59       152.82 o                         
   1   3  11      12916.55      13433.96       430.06 o                         
   2   3  11       1785.13       1636.70        52.69 o                         
   3   3  11       1362.87       1255.37        57.88 o                         
   4   3  11          2.95         33.13        23.90 o                         
   5   3  11       2087.17       1949.89       111.54 o                         
   6   3  11        135.62         49.63        80.53 o                         
 -15   4  11       1527.44       1215.43       109.94 o                         
 -14   4  11       3512.52       3184.08       182.66 o                         
 -13   4  11        587.46        459.99        45.19 o                         
 -12   4  11       2455.35       2281.24        98.48 o                         
 -11   4  11       4596.30       4567.48       129.60 o                         
 -10   4  11       1033.14       1017.50        50.73 o                         
  -9   4  11       4843.94       4662.68       104.66 o                         
  -8   4  11       3646.12       3579.80        82.48 o                         
  -7   4  11      11813.42      12221.13       235.40 o                         
  -6   4  11       8159.75       8046.46       149.76 o                         
  -5   4  11       2107.33       2032.75        52.44 o                         
  -4   4  11        628.31        599.37        44.28 o                         
  -3   4  11        788.78        796.67        44.67 o                         
  -2   4  11      15973.27      16245.17       475.45 o                         
  -1   4  11       2727.11       2849.36       100.67 o                         
   0   4  11        868.43        906.09        52.68 o                         
   1   4  11       2839.80       2752.69       135.31 o                         
   2   4  11        966.73        738.93        63.65 o                         
   3   4  11       4707.88       4878.17       271.76 o                         
   4   4  11       2629.31       2397.02       150.10 o                         
   5   4  11       1844.26       1619.19       132.54 o                         
 -15   5  11       4309.17       3905.68       233.66 o                         
 -14   5  11        445.26        421.23        91.61 o                         
 -13   5  11       1234.02       1088.38        86.77 o                         
 -12   5  11       1374.72       1311.36        83.30 o                         
 -11   5  11       5098.84       5109.53       183.24 o                         
 -10   5  11       8464.03       8548.12       215.04 o                         
  -9   5  11       2592.28       2623.81        77.20 o                         
  -8   5  11        869.38        878.15        34.02 o                         
  -7   5  11       1297.82       1265.69        47.53 o                         
  -6   5  11       6765.47       6692.14       141.25 o                         
  -5   5  11          1.49         21.40        18.37 o                         
  -4   5  11        394.67        447.02        59.41 o                         
  -3   5  11       6889.89       7169.65       225.97 o                         
  -2   5  11        402.68        361.33        46.40 o                         
  -1   5  11       7931.17       7790.15       320.47 o                         
   0   5  11       1338.31       1325.97        81.50 o                         
   1   5  11         38.90         54.65        58.50 o                         
   2   5  11       5391.22       5600.59       239.13 o                         
   3   5  11        372.27        398.95        62.33 o                         
   4   5  11         80.29         59.91        45.41 o                         
   5   5  11       1746.08       1505.05       134.79 o                         
 -14   6  11        106.90         90.19        63.66 o                         
 -13   6  11        961.83        858.83        83.02 o                         
 -12   6  11          0.53         37.63        38.65 o                         
 -11   6  11       7014.44       6672.86       306.51 o                         
 -10   6  11        625.87        579.47        38.72 o                         
  -9   6  11        184.77        158.68        26.03 o                         
  -8   6  11        237.91        248.34        30.01 o                         
  -7   6  11       1073.87       1067.77        41.32 o                         
  -6   6  11        657.72        625.22        41.78 o                         
  -5   6  11       1655.82       1564.71       109.70 o                         
  -4   6  11        786.75        687.19        71.71 o                         
  -3   6  11        331.76        312.02        42.27 o                         
  -2   6  11        436.08        416.78        66.98 o                         
  -1   6  11        102.84         79.59        41.85 o                         
   0   6  11        923.40        887.38        62.43 o                         
   1   6  11       1153.08        988.50       166.67 o                         
   2   6  11        724.78        677.31        80.74 o                         
   3   6  11        251.34        256.66       161.76 o                         
   4   6  11        314.32        304.22        72.27 o                         
 -14   7  11        765.37        661.10       129.24 o                         
 -13   7  11        607.50        359.92       170.24 o                         
 -12   7  11        202.42        215.20        53.98 o                         
 -11   7  11        683.01        645.73        58.43 o                         
 -10   7  11       5026.96       4858.42       261.33 o                         
  -9   7  11          0.61         77.32        28.14 o                         
  -8   7  11       1170.59       1202.60        48.36 o                         
  -7   7  11        247.96        208.35        19.76 o                         
  -6   7  11       8307.17       8647.03       250.83 o                         
  -5   7  11       2683.97       2889.55       127.47 o                         
  -4   7  11        154.36        258.10        56.78 o                         
  -3   7  11        146.02        158.09        37.73 o                         
  -2   7  11         14.66          4.17        33.43 o                         
  -1   7  11         13.75        -25.42        33.71 o                         
   0   7  11         40.48         86.83        54.72 o                         
   1   7  11        150.15        152.12        60.20 o                         
   2   7  11       5189.77       5043.37       215.30 o                         
   3   7  11        745.06        698.14        70.33 o                         
 -13   8  11        372.43        258.21       108.23 o                         
 -12   8  11       1020.75        862.44       122.70 o                         
 -11   8  11       3235.65       2873.94       172.10 o                         
 -10   8  11       3568.59       3344.84       211.63 o                         
  -9   8  11       1363.80       1192.74        79.33 o                         
  -8   8  11        335.93        278.57        32.87 o                         
  -7   8  11       9394.39       9495.06       353.60 o                         
  -6   8  11       3752.74       3733.40        94.58 o                         
  -5   8  11         26.34         86.60        60.69 o                         
  -4   8  11        370.38        346.67        57.87 o                         
  -3   8  11        811.53        880.96       199.16 o                         
  -2   8  11      15100.58      15677.84       618.61 o                         
  -1   8  11       3932.55       4156.73       183.01 o                         
   0   8  11        110.92         45.61        61.79 o                         
   1   8  11        268.94        420.58        84.33 o                         
   2   8  11       1399.83       1360.98       108.79 o                         
   3   8  11       5346.50       4927.47       488.06 o                         
 -12   9  11        148.55        145.51       108.63 o                         
 -11   9  11       5479.28       4991.46       342.05 o                         
 -10   9  11       8640.70       9236.82       606.64 o                         
  -9   9  11       1998.80       1726.13       241.78 o                         
  -8   9  11        703.49        501.41        61.70 o                         
  -7   9  11          5.08         52.87        38.59 o                         
  -6   9  11       7855.66       8292.63       356.18 o                         
  -5   9  11       1937.85       2028.17       279.37 o                         
  -4   9  11         16.18         71.81        69.31 o                         
  -3   9  11       5054.05       5553.66       208.08 o                         
  -2   9  11         45.64        100.25       144.61 o                         
  -1   9  11       1919.25       1725.97       209.27 o                         
   0   9  11          5.27        122.92        66.07 o                         
   1   9  11       1821.57       1776.57       366.19 o                         
 -10  10  11        154.68        181.22       103.52 o                         
  -9  10  11       1038.74        765.13       111.78 o                         
  -8  10  11       1988.88       1795.48       149.91 o                         
  -7  10  11         33.72         -2.24        51.45 o                         
  -6  10  11       1000.85       1053.40       114.42 o                         
  -5  10  11        786.41        926.53        99.99 o                         
  -4  10  11         56.23         27.29        78.51 o                         
  -3  10  11       1441.50       1214.62       101.45 o                         
  -2  10  11       9627.38       9271.97       545.34 o                         
  -1  10  11       2369.03       2343.11       148.39 o                         
   0  10  11        472.23        283.26        91.70 o                         
  -7  11  11       3927.83       3364.47       217.53 o                         
  -6  11  11         49.34        -61.00        93.68 o                         
  -5  11  11        618.02        352.72        74.94 o                         
  -4  11  11       3083.79       2814.51       232.03 o                         
  -3  11  11        989.27        698.29        88.94 o                         
 -16   0  12       9055.00       8932.16      1125.21 o                         
 -15   0  12        672.03        467.67       150.91 o                         
 -14   0  12       5035.00       4687.25       372.36 o                         
 -13   0  12       9504.54       9654.23       548.11 o                         
 -12   0  12      15570.58      16243.49       709.49 o                         
 -11   0  12       6159.17       6558.85       236.01 o                         
 -10   0  12       1138.47       1129.95        60.08 o                         
  -9   0  12      14145.96      14979.73       403.32 o                         
  -8   0  12        340.65        372.29        32.32 o                         
  -7   0  12       4342.12       4541.98       134.69 o                         
  -6   0  12       2183.75       2181.98        72.44 o                         
  -5   0  12      17579.30      19151.24       489.26 o                         
  -4   0  12      58811.80      61334.30      1736.41 o                         
  -3   0  12       1279.46       1246.94        56.86 o                         
  -2   0  12       2535.11       2667.27       125.79 o                         
  -1   0  12        310.39        341.70        31.85 o                         
   0   0  12      60649.55      64448.42      1755.20 o                         
   1   0  12        478.42        453.58        33.40 o                         
   2   0  12       7630.44       7769.14       393.37 o                         
   3   0  12       2527.98       2338.03       224.86 o                         
   4   0  12         23.18         20.93        68.17 o                         
   5   0  12        126.88         41.66        49.03 o                         
 -16   1  12        916.55        761.11       116.58 o                         
 -15   1  12       1031.97        817.97        82.10 o                         
 -14   1  12         48.12          1.34        41.40 o                         
 -13   1  12      10213.76       9952.95       367.61 o                         
 -12   1  12       4625.25       4642.29       145.25 o                         
 -11   1  12       7526.54       7819.76       213.03 o                         
 -10   1  12       4728.72       4770.51       111.74 o                         
  -9   1  12      19039.89      20175.13       406.89 o                         
  -8   1  12      39023.85      42003.23       759.92 o                         
  -7   1  12        875.81        926.44        34.38 o                         
  -6   1  12         34.89         68.59        15.00 o                         
  -5   1  12        517.85        547.56        23.96 o                         
  -4   1  12       9453.07       9644.23       199.89 o                         
  -3   1  12       1614.59       1676.20        45.36 o                         
  -2   1  12       1202.44       1197.75        40.46 o                         
  -1   1  12       8335.98       8730.33       194.34 o                         
   0   1  12      13319.97      13579.73       357.21 o                         
   1   1  12        498.35        486.79        25.02 o                         
   2   1  12        591.82        563.60        34.58 o                         
   3   1  12       5132.52       5380.02       273.43 o                         
   4   1  12      17497.64      18443.53      1063.95 o                         
   5   1  12       2407.99       2390.39       176.89 o                         
 -15   2  12       5488.57       5149.05       326.95 o                         
 -14   2  12       1215.22       1061.75       111.16 o                         
 -13   2  12       3144.05       3074.28       124.22 o                         
 -12   2  12        540.58        495.55        69.29 o                         
 -11   2  12       4701.82       4523.60       141.85 o                         
 -10   2  12       2881.14       2887.62        89.15 o                         
  -9   2  12        750.77        734.26        30.68 o                         
  -8   2  12       3738.44       3747.54        77.28 o                         
  -7   2  12       4043.26       4190.38        84.06 o                         
  -6   2  12         72.90         90.65        13.90 o                         
  -5   2  12       3080.09       3142.75        74.91 o                         
  -4   2  12      10043.02      10288.02       213.93 o                         
  -3   2  12      12740.56      12987.75       255.86 o                         
  -2   2  12        684.33        671.62        24.66 o                         
  -1   2  12      16693.56      16738.76       387.67 o                         
   0   2  12       1058.10       1021.88        35.55 o                         
   1   2  12        901.75        813.23        31.64 o                         
   2   2  12         89.82         64.30        19.06 o                         
   3   2  12       4246.88       4293.11       206.38 o                         
   4   2  12       1256.80       1140.03        78.68 o                         
 -15   3  12         55.86         33.05        76.79 o                         
 -14   3  12       1322.08       1194.33        98.46 o                         
 -13   3  12       6549.34       6551.50       366.02 o                         
 -12   3  12      12632.42      12865.83       487.65 o                         
 -11   3  12       6134.08       6288.34       224.65 o                         
 -10   3  12      10778.20      11026.61       321.55 o                         
  -9   3  12          1.42         -5.83        32.91 o                         
  -8   3  12         44.70         89.18        20.02 o                         
  -7   3  12      12085.64      12599.98       251.34 o                         
  -6   3  12       7492.81       7535.65       168.77 o                         
  -5   3  12      14366.88      15051.33       320.93 o                         
  -4   3  12       3560.08       3536.39       108.49 o                         
  -3   3  12       2919.09       2978.90       124.67 o                         
  -2   3  12         15.83         25.43        30.31 o                         
  -1   3  12      11002.78      11281.51       410.23 o                         
   0   3  12       1610.33       1566.48       144.46 o                         
   1   3  12      23618.97      26325.84      1171.93 o                         
   2   3  12        962.78        848.55        74.10 o                         
   3   3  12       5891.57       5520.87       361.26 o                         
   4   3  12         22.81         85.31        70.36 o                         
 -15   4  12         23.95        -56.77        56.77 o                         
 -14   4  12       3219.56       3122.72       189.93 o                         
 -13   4  12       1441.37       1334.13        89.00 o                         
 -12   4  12         65.83         43.62        53.20 o                         
 -11   4  12         42.71        103.81        30.14 o                         
 -10   4  12      10125.73      10284.22       313.59 o                         
  -9   4  12      21300.62      22647.55       621.68 o                         
  -8   4  12       3890.49       4015.28       104.77 o                         
  -7   4  12      20345.96      20970.54       429.48 o                         
  -6   4  12         13.10         22.07        11.78 o                         
  -5   4  12       3657.22       3685.58        99.84 o                         
  -4   4  12        910.40        929.36        74.46 o                         
  -3   4  12       6436.68       6471.44       203.48 o                         
  -2   4  12       9036.10       9292.55       413.92 o                         
  -1   4  12       7352.70       7722.09       275.34 o                         
   0   4  12        722.33        632.90        90.61 o                         
   1   4  12       2971.15       3162.59       157.11 o                         
   2   4  12       1636.17       1577.89       117.81 o                         
   3   4  12       6835.92       6852.83       336.80 o                         
   4   4  12        101.66         22.52        73.35 o                         
 -14   5  12      10403.86      11079.00       632.24 o                         
 -13   5  12        857.03        856.31        77.03 o                         
 -12   5  12        185.82        138.36        50.44 o                         
 -11   5  12        216.32        327.49        75.38 o                         
 -10   5  12        421.65        376.32        33.62 o                         
  -9   5  12       1066.19       1009.75        45.79 o                         
  -8   5  12         98.87        129.40        24.19 o                         
  -7   5  12       4542.90       4718.80       141.29 o                         
  -6   5  12       7651.26       7764.17       197.79 o                         
  -5   5  12       5324.25       5492.85       231.78 o                         
  -4   5  12        450.49        377.40        52.40 o                         
  -3   5  12       9100.80       9419.99       354.74 o                         
  -2   5  12      20468.40      21188.60       843.33 o                         
  -1   5  12       5562.45       5729.15       267.54 o                         
   0   5  12        481.81        500.22        88.81 o                         
   1   5  12       2534.25       2738.62       148.35 o                         
   2   5  12       3577.81       3435.30       215.34 o                         
   3   5  12          9.24        -31.35        93.38 o                         
 -14   6  12         57.87        145.00        61.44 o                         
 -13   6  12       4684.33       4337.43       298.61 o                         
 -12   6  12        824.76        728.92        68.84 o                         
 -11   6  12      17987.10      18514.02       861.16 o                         
 -10   6  12      18544.80      18731.40       711.46 o                         
  -9   6  12        695.09        642.30        44.27 o                         
  -8   6  12       4150.93       3923.06       145.71 o                         
  -7   6  12       3958.81       3888.38       116.90 o                         
  -6   6  12      30565.93      32984.34      1318.93 o                         
  -5   6  12         41.84        104.27        48.60 o                         
  -4   6  12        558.73        437.13        52.30 o                         
  -3   6  12       6694.20       6910.15       279.25 o                         
  -2   6  12        337.44        295.50        46.34 o                         
  -1   6  12          0.75         46.56        38.27 o                         
   0   6  12       2798.83       2695.97       128.51 o                         
   1   6  12       7398.89       7248.50       415.01 o                         
   2   6  12      19502.88      19933.70      1202.99 o                         
   3   6  12        300.49        235.66        78.54 o                         
 -13   7  12        137.85        145.19        70.14 o                         
 -12   7  12        973.04        694.39        95.51 o                         
 -11   7  12        188.64        187.60        66.62 o                         
 -10   7  12       6583.11       6054.99       315.55 o                         
  -9   7  12        379.42        368.45        53.05 o                         
  -8   7  12       3853.76       3898.53       171.21 o                         
  -7   7  12      15819.52      16067.19       564.44 o                         
  -6   7  12       7434.77       7943.40       421.03 o                         
  -5   7  12        745.40        625.11        67.34 o                         
  -4   7  12       3948.68       3931.80       221.07 o                         
  -3   7  12      15331.50      16090.26       678.88 o                         
  -2   7  12      25463.81      27733.17      1178.76 o                         
  -1   7  12        426.12        392.28        54.43 o                         
   0   7  12        223.30        344.08        72.06 o                         
   1   7  12         45.09         36.84        43.97 o                         
   2   7  12       2908.22       2628.63       181.69 o                         
 -12   8  12        104.69         64.61        68.35 o                         
 -11   8  12       5108.75       4533.34       344.00 o                         
 -10   8  12       4717.26       4469.78       442.93 o                         
  -9   8  12       2148.01       2027.70       122.29 o                         
  -8   8  12        118.66         85.99        41.51 o                         
  -7   8  12       2602.26       2613.56       174.50 o                         
  -6   8  12       1293.93       1085.59        90.58 o                         
  -5   8  12       1643.20       1630.03       117.65 o                         
  -4   8  12        865.77        849.03       121.11 o                         
  -3   8  12        589.06        458.05        66.73 o                         
  -2   8  12        577.88        427.09       103.46 o                         
  -1   8  12        890.31        819.07        90.27 o                         
   0   8  12        964.83        670.37        87.37 o                         
   1   8  12       1928.65       1518.01       159.32 o                         
 -11   9  12       2723.27       2859.00       345.41 o                         
 -10   9  12       1020.70        774.60       116.77 o                         
  -9   9  12        566.36        582.85       111.84 o                         
  -8   9  12        115.31        127.72        97.97 o                         
  -7   9  12       3556.96       3623.56       206.70 o                         
  -6   9  12       5002.65       4949.34       273.20 o                         
  -5   9  12      10585.92      11510.06       639.62 o                         
  -4   9  12       2587.18       2753.99       184.57 o                         
  -3   9  12        683.64        619.25        76.62 o                         
  -2   9  12          6.86         51.62        62.37 o                         
  -1   9  12       1425.91       1141.88       201.97 o                         
   0   9  12        955.76        713.90       133.77 o                         
  -8  10  12       3902.52       3792.94       214.21 o                         
  -7  10  12        962.61        917.64       123.33 o                         
  -6  10  12       1349.67       1168.43       195.59 o                         
  -5  10  12        209.67         97.59        55.55 o                         
  -4  10  12       1655.26       1365.46       135.11 o                         
  -3  10  12       9477.39       9883.97       881.88 o                         
 -15   1  13         16.79        -45.39        90.80 o                         
 -14   1  13        963.61        768.29       103.18 o                         
 -13   1  13        433.60        350.13        52.13 o                         
 -12   1  13       4525.05       4169.17       138.82 o                         
 -11   1  13          5.48         -7.62        35.22 o                         
 -10   1  13       4701.46       4630.06       121.96 o                         
  -9   1  13       3773.31       3795.47       102.83 o                         
  -8   1  13       5196.30       5347.32       121.20 o                         
  -7   1  13       1539.83       1518.34        43.51 o                         
  -6   1  13        114.54         94.59        14.79 o                         
  -5   1  13       9501.54       9905.60       241.40 o                         
  -4   1  13        899.79        908.70        31.38 o                         
  -3   1  13       1067.65       1037.26        35.89 o                         
  -2   1  13       1133.88       1095.97        39.92 o                         
  -1   1  13        126.55        176.83        18.29 o                         
   0   1  13       3483.64       3592.79       108.61 o                         
   1   1  13          0.92          0.47        22.68 o                         
   2   1  13        371.00        329.50        46.87 o                         
   3   1  13       5172.71       4682.67       365.98 o                         
 -15   2  13        589.90        474.93        97.99 o                         
 -14   2  13       2063.90       1882.07       131.63 o                         
 -13   2  13       9150.33       9189.10       659.37 o                         
 -12   2  13        933.86        904.72        69.24 o                         
 -11   2  13       2837.62       2661.36       103.40 o                         
 -10   2  13        533.75        477.63        30.11 o                         
  -9   2  13      13143.40      13537.81       331.90 o                         
  -8   2  13       3126.89       2964.90        84.76 o                         
  -7   2  13        151.92        112.60        18.77 o                         
  -6   2  13       7443.86       7487.32       186.49 o                         
  -5   2  13       1949.80       1947.99        54.67 o                         
  -4   2  13       3966.24       4012.88       118.57 o                         
  -3   2  13       1488.39       1380.94        43.66 o                         
  -2   2  13       3580.71       3479.85       106.03 o                         
  -1   2  13      10638.28      11022.12       298.15 o                         
   0   2  13        319.47        266.67        25.33 o                         
   1   2  13        140.03        159.97        33.66 o                         
   2   2  13        822.91        732.79        51.95 o                         
   3   2  13       1503.65       1651.27       150.13 o                         
 -15   3  13       1656.88       1202.42       140.46 o                         
 -14   3  13       3038.80       2860.04       173.86 o                         
 -13   3  13        191.38         97.11        65.83 o                         
 -12   3  13        217.86        232.47        51.25 o                         
 -11   3  13       3834.77       3827.15       160.82 o                         
 -10   3  13       6782.35       6910.20       212.48 o                         
  -9   3  13       3878.21       3952.47       114.87 o                         
  -8   3  13       1121.00       1109.10        85.36 o                         
  -7   3  13         77.58         80.32        17.56 o                         
  -6   3  13         70.70        106.25        19.47 o                         
  -5   3  13       9989.09      10140.92       285.61 o                         
  -4   3  13       9691.91       9456.34       284.76 o                         
  -3   3  13        428.20        369.80        35.31 o                         
  -2   3  13        563.85        463.50        52.07 o                         
  -1   3  13       1922.22       1862.92        99.92 o                         
   0   3  13       4091.06       3863.12       276.01 o                         
   1   3  13        195.84        318.13        83.12 o                         
   2   3  13       2614.80       2589.37       209.20 o                         
   3   3  13       1193.34        910.11       128.79 o                         
 -14   4  13        786.75        657.26        76.67 o                         
 -13   4  13       1573.40       1338.56       122.72 o                         
 -12   4  13       6573.34       6372.37       558.68 o                         
 -11   4  13        804.11        721.87        80.45 o                         
 -10   4  13       1252.73       1186.20        61.51 o                         
  -9   4  13        103.01         92.41        27.94 o                         
  -8   4  13       3740.13       3770.99       107.67 o                         
  -7   4  13       6650.40       6969.44       215.83 o                         
  -6   4  13         73.12        104.79        21.46 o                         
  -5   4  13        286.14        276.99        54.24 o                         
  -4   4  13        361.30        355.60        51.03 o                         
  -3   4  13       1561.10       1614.31       105.57 o                         
  -2   4  13       3419.07       3507.09       205.16 o                         
  -1   4  13        885.13        804.24        74.48 o                         
   0   4  13       3721.58       3867.81       228.54 o                         
   1   4  13       1252.75       1106.52        98.10 o                         
   2   4  13       2056.88       2299.72       183.85 o                         
 -14   5  13       1873.49       1636.03       209.76 o                         
 -13   5  13        871.82        927.68       113.33 o                         
 -12   5  13        256.69        297.61       103.35 o                         
 -11   5  13       2122.42       2165.24       148.24 o                         
 -10   5  13        156.73        116.85        32.26 o                         
  -9   5  13        140.94        141.00        27.57 o                         
  -8   5  13       6422.02       6210.23       219.97 o                         
  -7   5  13         17.27         19.46        15.90 o                         
  -6   5  13       6595.98       6655.29       340.37 o                         
  -5   5  13         32.54        -24.15        52.00 o                         
  -4   5  13       2595.74       2394.23       141.02 o                         
  -3   5  13       5934.68       5912.97       306.09 o                         
  -2   5  13       2579.38       2310.39       132.61 o                         
  -1   5  13          2.11         36.48        48.16 o                         
   0   5  13         74.56         73.59        58.14 o                         
   1   5  13       4588.39       4378.51       333.30 o                         
   2   5  13        314.41        227.44       112.22 o                         
 -13   6  13         50.17        196.75        98.80 o                         
 -12   6  13        735.14        713.40       109.27 o                         
 -11   6  13        143.99        242.60        91.07 o                         
 -10   6  13        138.22        173.47        79.29 o                         
  -9   6  13         79.07        103.38        40.41 o                         
  -8   6  13        372.91        281.47        36.51 o                         
  -7   6  13       1464.05       1236.83        66.32 o                         
  -6   6  13        457.88        475.52        62.50 o                         
  -5   6  13       1299.98       1104.30        86.95 o                         
  -4   6  13       1854.82       1805.10       132.29 o                         
  -3   6  13        331.10        337.13        60.08 o                         
  -2   6  13         11.52        -21.68        44.16 o                         
  -1   6  13        472.88        520.31        63.78 o                         
   0   6  13       2022.75       2046.58       122.53 o                         
   1   6  13        142.84        199.46        58.91 o                         
 -12   7  13        418.47        310.72       107.13 o                         
 -11   7  13       2725.36       2731.82       237.62 o                         
 -10   7  13       1423.67       1511.11       172.76 o                         
  -9   7  13        391.76        244.36        53.98 o                         
  -8   7  13         39.67         68.53        77.39 o                         
  -7   7  13        115.39        112.12        88.00 o                         
  -6   7  13        563.15        497.30       103.36 o                         
  -5   7  13         31.96         21.59        73.15 o                         
  -4   7  13        922.04        870.48        82.79 o                         
  -3   7  13       1580.11       1573.63       102.91 o                         
  -2   7  13         89.08        105.83        72.25 o                         
  -1   7  13        125.30        120.38        51.22 o                         
   0   7  13        108.56        -12.63        96.87 o                         
 -11   8  13          9.53        -82.12        82.12 o                         
 -10   8  13        474.64        413.07        87.71 o                         
  -9   8  13        559.85        484.47        81.68 o                         
  -8   8  13       1308.70       1013.12       112.85 o                         
  -7   8  13       8122.08       8301.69       498.56 o                         
  -6   8  13       1493.05       1412.99       104.48 o                         
  -5   8  13         65.26        134.22        52.28 o                         
  -4   8  13       1145.31       1141.94       108.85 o                         
  -3   8  13       6128.17       6490.00       311.63 o                         
  -2   8  13       4654.21       4428.79       267.31 o                         
  -1   8  13        157.73        154.88        97.87 o                         
  -9   9  13        906.47        670.23       156.89 o                         
  -8   9  13       3022.86       3031.58       234.95 o                         
  -7   9  13       2019.75       1584.05       139.03 o                         
  -6   9  13       5535.77       5357.50       356.34 o                         
  -5   9  13        105.14        184.69        59.88 o                         
  -4   9  13       1466.31       1230.46       136.38 o                         
  -3   9  13       2674.62       2323.72       259.85 o                         
 -15   0  14       5500.68       4560.25       539.35 o                         
 -14   0  14       1402.69       1304.27       212.24 o                         
 -13   0  14       6109.98       5890.04       438.24 o                         
 -12   0  14        213.43        149.42        78.18 o                         
 -11   0  14       3393.38       3600.74       288.63 o                         
 -10   0  14       5699.49       6075.08       288.37 o                         
  -9   0  14      14193.13      14675.28       600.38 o                         
  -8   0  14        400.75        377.61        43.21 o                         
  -7   0  14      10610.38      10693.65       389.82 o                         
  -6   0  14       2655.85       2625.54       113.05 o                         
  -5   0  14      48126.60      52300.01      2061.90 o                         
  -4   0  14       1932.98       1958.10       106.69 o                         
  -3   0  14       2402.55       2097.80       113.66 o                         
  -2   0  14          6.95         22.48        28.16 o                         
  -1   0  14       4570.21       4486.70       205.63 o                         
   0   0  14       1400.22       1174.54       113.45 o                         
   1   0  14        947.99        868.80        84.33 o                         
   2   0  14         47.39         83.12        63.98 o                         
 -14   1  14       4408.01       4198.10       252.61 o                         
 -13   1  14      15433.24      16049.73       894.17 o                         
 -12   1  14       2525.91       2542.44       134.57 o                         
 -11   1  14       1374.54       1402.04        88.95 o                         
 -10   1  14       1215.82       1101.32        69.06 o                         
  -9   1  14      12445.24      12600.37       397.92 o                         
  -8   1  14       2748.22       2684.94        85.48 o                         
  -7   1  14        794.85        756.35        32.24 o                         
  -6   1  14       2034.48       1961.30        70.58 o                         
  -5   1  14        441.06        435.35        27.27 o                         
  -4   1  14         27.75         54.03        24.47 o                         
  -3   1  14       3338.75       3307.19       110.00 o                         
  -2   1  14       1105.20        965.82        45.20 o                         
  -1   1  14      20084.04      19915.00       711.19 o                         
   0   1  14       6293.47       6220.71       310.06 o                         
   1   1  14         62.72         45.48        42.57 o                         
   2   1  14        860.03        920.42        95.69 o                         
 -14   2  14       1831.93       1690.07       122.28 o                         
 -13   2  14        127.99        133.15        46.47 o                         
 -12   2  14        164.73        186.51        42.79 o                         
 -11   2  14        118.35         89.41        38.43 o                         
 -10   2  14         10.38         27.68        30.23 o                         
  -9   2  14       3123.99       3093.30       106.07 o                         
  -8   2  14      14303.55      14840.74       411.54 o                         
  -7   2  14        609.84        607.53        34.12 o                         
  -6   2  14       7695.85       7762.58       257.61 o                         
  -5   2  14       4568.65       4600.15       133.17 o                         
  -4   2  14      13481.05      13879.14       444.37 o                         
  -3   2  14        246.30        202.09        20.96 o                         
  -2   2  14       4984.83       4855.69       190.73 o                         
  -1   2  14       1304.07       1188.88       117.43 o                         
   0   2  14        127.12        147.50        58.40 o                         
   1   2  14        339.03        327.31        78.74 o                         
 -14   3  14       1205.06       1042.27       172.25 o                         
 -13   3  14        642.21        583.37        70.80 o                         
 -12   3  14      11120.27      10786.82       559.85 o                         
 -11   3  14         19.20         87.64        46.19 o                         
 -10   3  14      12680.60      12756.51       417.14 o                         
  -9   3  14         62.31         12.30        28.15 o                         
  -8   3  14        512.20        399.72        47.15 o                         
  -7   3  14         57.06         43.95        26.27 o                         
  -6   3  14      21831.51      22850.00       856.87 o                         
  -5   3  14         69.31         66.83        21.23 o                         
  -4   3  14      16777.26      17115.32       892.66 o                         
  -3   3  14         35.85         -1.92        59.30 o                         
  -2   3  14        258.45        299.79        77.44 o                         
  -1   3  14          0.09         12.67        55.81 o                         
   0   3  14       7578.35       7110.38       654.20 o                         
   1   3  14        947.54        752.78       112.04 o                         
 -14   4  14      11746.62      11744.08      1098.83 o                         
 -13   4  14       2132.35       1891.66       152.16 o                         
 -12   4  14       3130.68       2776.43       208.00 o                         
 -11   4  14       1019.67        858.82       121.18 o                         
 -10   4  14      11992.01      12011.21       660.27 o                         
  -9   4  14        372.30        318.31        48.97 o                         
  -8   4  14       3192.03       3332.87       264.46 o                         
  -7   4  14          3.43        -28.39        28.39 o                         
  -6   4  14        479.14        373.31        50.25 o                         
  -5   4  14        506.40        386.21        57.31 o                         
  -4   4  14        178.85        192.82        55.01 o                         
  -3   4  14          3.88         44.08        39.99 o                         
  -2   4  14      12644.52      13137.78       772.14 o                         
  -1   4  14        680.65        568.75        55.85 o                         
   0   4  14       5870.25       5629.19       545.00 o                         
   1   4  14       2038.07       1764.10       228.71 o                         
 -13   5  14        149.89         20.33        79.93 o                         
 -12   5  14        102.31        149.18       122.58 o                         
 -11   5  14        182.84        155.19        85.42 o                         
 -10   5  14       1020.86        865.94        80.31 o                         
  -9   5  14        874.21        736.10        60.52 o                         
  -8   5  14       2260.92       2087.00       119.56 o                         
  -7   5  14      20123.76      20966.84      1132.83 o                         
  -6   5  14       8050.00       7632.08       416.10 o                         
  -5   5  14        402.03        449.01        62.68 o                         
  -4   5  14       3026.53       2876.26       170.16 o                         
  -3   5  14      12538.60      12688.15       786.68 o                         
  -2   5  14       1577.20       1451.05       112.02 o                         
  -1   5  14          0.24        101.02        94.68 o                         
   0   5  14          2.15        187.36        89.30 o                         
 -12   6  14       2615.13       2235.55       257.26 o                         
 -11   6  14      23722.35      24606.10      1289.68 o                         
 -10   6  14        941.80        949.61       113.14 o                         
  -9   6  14        943.45        882.27       211.32 o                         
  -8   6  14        611.03        562.14       142.13 o                         
  -7   6  14       5170.52       4934.55       240.20 o                         
  -6   6  14        852.22        864.32        96.00 o                         
  -5   6  14       1567.52       1606.47       112.92 o                         
  -4   6  14       1455.43       1432.20       130.40 o                         
  -3   6  14      14090.95      14449.06       930.34 o                         
  -2   6  14        502.41        389.31        70.27 o                         
  -1   6  14        647.12        521.31        89.74 o                         
 -11   7  14        123.03         42.26       109.83 o                         
 -10   7  14        585.28        452.92       100.16 o                         
  -9   7  14       2883.27       2646.59       239.79 o                         
  -8   7  14       4205.91       3596.14       356.20 o                         
  -7   7  14      14627.99      15364.48       990.11 o                         
  -6   7  14       1885.77       1789.77       145.77 o                         
  -5   7  14        426.53        358.00        64.88 o                         
  -4   7  14          5.06         37.87        50.85 o                         
  -3   7  14      10154.57       9830.39       504.37 o                         
  -2   7  14       5533.65       5377.83       451.96 o                         
  -9   8  14         15.69         -8.77        83.52 o                         
  -8   8  14       1201.20        963.15       152.72 o                         
  -7   8  14       2030.15       1877.69       163.77 o                         
  -6   8  14        164.10        101.51        90.86 o                         
  -5   8  14       1504.36       1111.17       102.86 o                         
  -4   8  14        462.02        325.12       101.26 o                         
 -14   1  15         74.52        100.46       106.24 o                         
 -13   1  15        885.21        696.47       111.25 o                         
 -12   1  15       2055.49       1885.24       119.34 o                         
 -11   1  15        589.07        523.77        54.55 o                         
 -10   1  15       5028.06       5238.53       244.46 o                         
  -9   1  15       1016.20       1021.99       117.17 o                         
  -8   1  15          1.49         25.18        22.56 o                         
  -7   1  15        680.73        657.76        51.91 o                         
  -6   1  15       1411.79       1352.79        66.30 o                         
  -5   1  15       5014.49       4952.10       213.44 o                         
  -4   1  15        791.50        735.86        46.80 o                         
  -3   1  15        900.53        795.06        57.71 o                         
  -2   1  15       3359.05       2999.59       178.72 o                         
   0   1  15         95.77        226.83        84.91 o                         
 -13   2  15        304.50        362.79        74.84 o                         
 -12   2  15          6.67          9.67        47.78 o                         
 -11   2  15       8035.15       8176.75       485.93 o                         
 -10   2  15         36.04        154.75        68.99 o                         
  -9   2  15       5443.30       5340.54       231.27 o                         
  -8   2  15        138.18         93.27        30.99 o                         
  -7   2  15       3764.97       3712.60       135.69 o                         
  -6   2  15       7404.29       7624.51       254.95 o                         
  -5   2  15        141.94        135.11        22.45 o                         
  -4   2  15          8.99         46.68        26.47 o                         
  -3   2  15       2190.03       2160.43       186.45 o                         
  -2   2  15       8412.07       7360.01       626.16 o                         
  -1   2  15       6327.53       6064.76       515.51 o                         
   0   2  15         19.67         78.53        46.24 o                         
 -13   3  15         59.07         63.88        97.07 o                         
 -12   3  15        139.18        173.95        69.21 o                         
 -11   3  15        369.64        373.24       161.36 o                         
 -10   3  15       7662.07       7885.13       416.47 o                         
  -9   3  15       3603.20       3200.00       171.82 o                         
  -8   3  15        453.01        505.73        68.88 o                         
  -7   3  15        204.25         70.64        32.31 o                         
  -6   3  15       3968.13       3779.22       292.35 o                         
  -5   3  15       2375.25       2145.62       144.98 o                         
  -4   3  15       2698.15       2438.08       203.92 o                         
  -3   3  15       1979.83       1895.72       188.04 o                         
  -2   3  15        543.68        388.52       104.46 o                         
  -1   3  15         12.22         -0.40        83.32 o                         
 -12   4  15       5164.93       4898.67       364.25 o                         
 -11   4  15        136.19        139.71       186.07 o                         
 -10   4  15        143.21        178.29        64.08 o                         
  -9   4  15        368.89        352.30       130.56 o                         
  -8   4  15       5699.87       5669.47       361.51 o                         
  -7   4  15       1989.08       2001.23       142.00 o                         
  -6   4  15        187.81        163.17        44.24 o                         
  -5   4  15       3027.20       2765.64       185.52 o                         
  -4   4  15         56.05        116.24        62.39 o                         
  -3   4  15       3649.32       3472.38       331.72 o                         
  -2   4  15        906.18        789.05       108.65 o                         
  -1   4  15       1383.78       1468.20       162.49 o                         
 -12   5  15       1114.03       1058.62       168.26 o                         
 -11   5  15       2754.89       2713.61       182.31 o                         
 -10   5  15        712.71        634.19       101.42 o                         
  -9   5  15       4232.92       4104.60       298.47 o                         
  -8   5  15       3128.64       3022.42       216.07 o                         
  -7   5  15       2998.50       2702.67       189.86 o                         
  -6   5  15         62.85        203.44        74.45 o                         
  -5   5  15        529.91        412.23        67.57 o                         
  -4   5  15       7246.07       6806.41       441.82 o                         
  -3   5  15          0.95         92.88        69.56 o                         
  -2   5  15       1028.62       1167.06       175.44 o                         
 -10   6  15        648.21        376.17       144.13 o                         
  -9   6  15       1142.49        985.04       114.24 o                         
  -8   6  15          2.59        -52.26        58.71 o                         
  -7   6  15        220.64        133.32        70.06 o                         
  -6   6  15        856.24        623.82        88.81 o                         
  -5   6  15       1349.11        979.90        99.25 o                         
  -4   6  15         22.92          3.07        74.75 o                         
  -3   6  15        710.40        702.10       136.55 o                         
  -8   7  15        131.84        143.71        94.88 o                         
  -7   7  15       1833.11       1594.54       182.05 o                         
  -6   7  15        477.50        650.44       136.35 o                         
 -12   0  16       7322.76       7717.09       747.36 o                         
 -11   0  16       1536.95       1600.84       179.84 o                         
 -10   0  16      24587.90      26795.05      2280.80 o                         
  -9   0  16       3465.30       3611.29       299.99 o                         
  -8   0  16       1488.56       1530.65       182.04 o                         
  -7   0  16         18.99        -45.64        45.64 o                         
  -6   0  16      10407.47      11329.05       850.95 o                         
  -5   0  16      15252.86      16675.17      1087.34 o                         
  -4   0  16        136.92        101.06        65.58 o                         
  -3   0  16         97.78         95.28        63.58 o                         
 -12   1  16        847.18        918.28       111.07 o                         
 -11   1  16        421.04        349.87        80.40 o                         
 -10   1  16       3429.62       3320.26       224.88 o                         
  -9   1  16       1723.58       1725.13       118.01 o                         
  -8   1  16       1204.89       1081.75       109.35 o                         
  -7   1  16         29.31         27.96        74.65 o                         
  -6   1  16       5792.99       5580.39       376.71 o                         
  -5   1  16       4486.23       4341.14       252.01 o                         
  -4   1  16       2319.45       2025.65       158.68 o                         
  -3   1  16        282.05        181.19        59.00 o                         
 -12   2  16         22.52         60.19        75.54 o                         
 -11   2  16          3.81        -35.68       101.65 o                         
 -10   2  16       1539.59       1538.04       183.63 o                         
  -9   2  16      10717.08      12035.47       702.55 o                         
  -8   2  16        587.05        613.56        66.67 o                         
  -7   2  16       1072.95        942.83        84.58 o                         
  -6   2  16       4214.71       3951.25       235.27 o                         
  -5   2  16       1145.60        880.60       138.76 o                         
  -4   2  16         67.68         85.31        93.28 o                         
  -3   2  16        672.82        738.38       114.82 o                         
 -11   3  16       7293.59       7325.71       437.95 o                         
 -10   3  16        324.85        258.40        69.28 o                         
  -9   3  16       3390.80       3293.13       250.67 o                         
  -8   3  16         15.29        -55.61        73.95 o                         
  -7   3  16       1599.55       1566.17       172.07 o                         
  -6   3  16       1136.85        719.31       138.56 o                         
  -5   3  16       5202.31       5035.78       392.28 o                         
  -4   3  16       2252.98       2178.36       196.62 o                         
  -3   3  16       1677.35       1736.66       166.09 o                         
 -10   4  16       1714.87       1551.92       326.90 o                         
  -9   4  16       2803.90       2511.65       220.97 o                         
  -8   4  16       1679.21       1613.53       330.29 o                         
  -7   4  16       5648.39       5122.43       512.04 o                         
  -6   4  16        551.31        493.77       120.60 o                         
  -5   4  16        660.75        577.71       104.26 o                         
  -4   4  16        563.46        381.74       119.41 o                         
  -9   5  16        770.28        402.49       110.44 o                         
  -8   5  16       6463.81       5962.08       475.64 o                         
  -7   5  16       6620.54       6443.58       442.88 o                         
  -6   5  16       1002.68        906.29       155.70 o                         
  -9   1  17       1515.73       1474.92       194.89 o                         
  -8   1  17       2545.13       2336.90       150.97 o                         
  -7   1  17       1632.45       1404.31       122.77 o                         
                                                                                
