# Supplementary material for: Crystal structure of 4,4′-(disulfanedi­yl)dipyridinium chloride triiodide
Source: Acta Crystallogr E Crystallogr Commun. 2024 May 21;80(Pt 6):641–4. doi: 10.1107/S2056989024004213 (PMC11151313; doi:10.1107/S2056989024004213)
Supplement: Supplementary file 3 [file e-80-00641-Isup3.mol]

@<TRIPOS>MOLECULE
04slh018_70
    28    27     3     0     0
SMALL
NO_CHARGES
****
Generated from the CSD

@<TRIPOS>ATOM
     1 I1       6.2347  12.4766   4.8876   I         1 RES1   0.0000
     2 I2       8.7230  13.2810   5.9373   I         1 RES1   0.0000
     3 I3      11.4693  14.1468   6.9303   I         1 RES1   0.0000
     4 Cl1      3.1873  11.1923   3.8158   Cl        2 RES2   0.0000
     5 S2       6.0905   4.2702   7.8047   S.3       3 RES3   0.0000
     6 S1       5.7745   4.7495   5.8592   S.3       3 RES3   0.0000
     7 N2      10.2148   5.6855   8.8211   N.3       3 RES3   0.0000
     8 H2      10.9789   5.8608   9.0182   H         3 RES3   0.0000
     9 N1       4.0482   8.8709   5.6828   N.3       3 RES3   0.0000
    10 H1       3.7767   9.6390   5.5649   H         3 RES3   0.0000
    11 C6       7.7178   4.8616   8.1281   C.3       3 RES3   0.0000
    12 C7       8.3594   4.3245   9.2306   C.2       3 RES3   0.0000
    13 H7       7.9322   3.6558   9.7536   H         3 RES3   0.0000
    14 C8       9.6120   4.7603   9.5642   C.2       3 RES3   0.0000
    15 H8      10.0524   4.4030  10.3263   H         3 RES3   0.0000
    16 C10      8.3744   5.8232   7.3639   C.2       3 RES3   0.0000
    17 H10      7.9583   6.2036   6.5993   H         3 RES3   0.0000
    18 C9       9.6382   6.2102   7.7431   C.2       3 RES3   0.0000
    19 H9      10.1043   6.8601   7.2302   H         3 RES3   0.0000
    20 C1       5.0797   6.3672   5.8939   C.3       3 RES3   0.0000
    21 C5       4.8306   6.9180   4.6386   C.2       3 RES3   0.0000
    22 H5       5.0152   6.4243   3.8487   H         3 RES3   0.0000
    23 C2       4.7717   7.0956   7.0349   C.2       3 RES3   0.0000
    24 H2A      4.9211   6.7275   7.8978   H         3 RES3   0.0000
    25 C3       4.2507   8.3531   6.8961   C.2       3 RES3   0.0000
    26 H3       4.0333   8.8616   7.6679   H         3 RES3   0.0000
    27 C4       4.3135   8.1892   4.5639   C.2       3 RES3   0.0000
    28 H4       4.1443   8.5831   3.7165   H         3 RES3   0.0000
@<TRIPOS>BOND
     1     1     2   un
     2     2     3   un
     3     5     6    1
     4     5    11    1
     5     6    20    1
     6     7     8    1
     7     7    14    1
     8     7    18    1
     9     9    10    1
    10     9    25    1
    11     9    27    1
    12    11    12    1
    13    11    16    1
    14    12    13    1
    15    12    14   un
    16    14    15    1
    17    16    17    1
    18    16    18   un
    19    18    19    1
    20    20    21    1
    21    20    23    1
    22    21    22    1
    23    21    27   un
    24    23    24    1
    25    23    25   un
    26    25    26    1
    27    27    28    1
@<TRIPOS>SUBSTRUCTURE
     1 RES1        1 GROUP             0 ****  ****    0  
     2 RES2        4 GROUP             0 ****  ****    0  
     3 RES3        5 GROUP             0 ****  ****    0  
@<TRIPOS>CRYSIN
   12.9631   11.3802   13.1675   90.0000  117.6240   90.0000    14     1
